# Supplementary material for: Widespread horizontal gene transfer between plants and bacteria
Source: ISME Commun. 2024 May 13;4(1):ycae073. doi: 10.1093/ismeco/ycae073 (PMC11131428; doi:10.1093/ismeco/ycae073)
Supplement: Supplementary_material_ycae073 [file supplementary_material_ycae073.zip]

Archive with 8 entries (8 files):
- Supplementary data 1.txt
- Supplementary data 2.txt
- Supplementary Information (4).pdf
- Supplementary Table 1.xlsx
- Supplementary Table 2 (1).xlsx
- Supplementary Table 3 (1).xlsx
- Supplementary Table 4.xlsx
- Supplementary_Table_5.xlsx
