# Supplementary material for: Widespread horizontal gene transfer between plants and bacteria
Source: ISME Commun. 2024 May 13;4(1):ycae073. doi: 10.1093/ismeco/ycae073 (PMC11131428; doi:10.1093/ismeco/ycae073)
Supplement: Supplementary_material_ycae073 [file supplementary_material_ycae073.zip › Supplementary data 2.txt]

#Gene tree of AT1G01050 and his homologues

((((((((((((QEK77977.1:0.0619993944,((((((((BAD85889.1:0.0296501329,(((ACJ17405.1:0.119644185,AMQ18889.1:2.12050000e-06):0.0589845291,((((((QDA30688.1:0.0295193151,(QEK14879.1:0.0600104407,CAD5243421.1:0.0897835678):0.0287844680):0.0297674114,ASJ15433.1:2.29760000e-06):0.0580833143,ASJ08435.1:0.0555356590):0.00576207250,(ASJ03510.1:1.13500000e-06,ASJ03876.1:2.72700000e-06):2.73150000e-06):0.0293677472,AJC71840.1:2.78490000e-06):0.0293414752,(AIU69561.1:2.60000000e-06,(AFL94962.1:0.0293639699,(ANF22704.1:0.306514824,CAI1492425.1:0.0928989287):2.51210000e-06):2.18820000e-06):2.80800000e-06):0.0295041075):0.0297884950,(ASJ06440.1:2.66780000e-06,ASJ01214.1:0.0895465490):0.0295830928):0.0297365289):0.0281765855,ASI98357.1:0.274386738):0.0207067572,ACS33000.1:0.0763935397):0.396129395,((ADT84985.1:0.0903494693,(AHF81336.1:0.0286470684,(EHR79161.1:0.0602064193,(AIF68602.1:0.390383025,USH00478.1:0.0760782656):0.108809794):0.0311666337):0.0296135264):0.120902445,ACS89096.1:0.161441051):0.134852980):0.0904398972,AEH25009.1:0.119436302):0.0366776199,CAB50588.1:0.0601938187):2.65940000e-06,AMM53244.1:2.75750000e-06):0.0303044509,CUX77250.1:0.0296616533):0.0275685302):0.161751930,BAA31032.1:0.0560321890):1.56784046,AAM02663.1:0.734585366):0.518788216,((((((((AEG18770.1:0.231356964,(CEL24747.1:3.13925575,AUB61017.1:2.35674398):0.957640002):0.146611262,SCG86179.1:0.459170423):0.163110239,ADZ08854.1:0.623834780):0.172014864,CEL24746.1:0.809749184):0.445498293,(BDZ69331.1:0.414640636,(AUB60259.1:0.173599597,CEL25282.1:0.253069505):0.124165928):0.243513953):0.237613701,AUB61015.1:1.13117097):0.177851647,((BDH79527.1:0.803499075,((ADL58308.1:0.231798241,UXH32377.1:0.238452627):0.0425141173,WP_010875902.1:0.371312710):0.433913137):0.295417181,QUH22266.1:0.597239328):0.181598165):0.381977044,ADP77243.1:1.15648853):0.115430887):0.258780897,(BBL63011.1:0.876911673,((KAH0879350.1:11.3497660,(((2526477167:1.13500000e-06,2526488685:1.13500000e-06):2.26390000e-06,2526679759:1.13500000e-06):0.0104665647,(((2526661447:0.00000000,2567235037:0.00000000):0.00000000,2567238197:0.00000000):1.13500000e-06,(2532130011:1.13500000e-06,2582362474:1.13500000e-06):2.20590000e-06):1.15050000e-06):10.0056585):10.0056585,2521629021:11.3497663):10.0056585):0.553920292):0.251522210,(ADI73845.1:0.726062148,AEH60920.1:1.29042174):1.75585217):0.316748773,((((((((((((((((((ADJ16209.1:0.318322631,QLG60564.1:0.284428252):0.0280308466,QLG28598.1:0.0915484152):0.0909715044,ARS90597.1:0.0299838878):0.155725926,AFZ73697.1:0.0299304235):0.0296424349,(ADD03903.1:0.0764731536,AXR77913.1:0.178189420):0.0159580662):0.0303017235,(((((((ADB61467.1:1.13500000e-06,QRV14402.1:0.0298471954):0.0604739586,(AEH35501.1:2.95810000e-06,AGB38561.1:0.120980257):0.0291596570):0.0292506657,AHF99867.1:0.150149912):2.93820000e-06,((QCW02268.1:0.0607481326,((QSW85820.1:0.00682659980,QLK26279.1:0.149731916):0.0265342143,AGB31534.1:2.57300000e-06):2.75430000e-06):0.0300886710,QSW99329.1:0.0602150271):2.21760000e-06):2.48170000e-06,QLG48063.1:0.0888949130):0.0296813856,((QLH81844.1:2.31320000e-06,QPV63437.1:0.0592805280):0.0894398106,QLH77834.1:2.93080000e-06):0.125270774):2.60950000e-06,APX96452.1:0.0906104353):0.0897583125):0.0295987521,APW98253.1:0.0909418659):0.0432887909,AGB16848.1:0.242003257):2.66510000e-06,(CCQ33260.1:0.146358837,ACV11380.1:0.122330867):0.501943482):0.0590195171,UWM54944.1:0.114652916):2.94600000e-06,((CAI50687.1:0.205900527,(QLD90222.1:0.179072991,CCQ35565.1:0.142459493):0.0598462542):0.0555141506,QLD85305.1:0.0852645840):0.0902030275):0.129368472,((((((APE95985.1:0.692825572,AUX07732.1:0.181052580):0.132257283,UPM42422.1:0.263180818):0.134943718,QSG13103.1:0.0382568152):2.34850000e-06,((QUJ71189.1:0.0296992242,AAV48013.1:0.0295985109):0.0298412355,AUG48819.1:0.0294745877):0.226201287):0.0345554342,ACV49168.1:0.208096260):0.0816404868,(QZY00564.1:0.248272071,(QZY01726.1:1.13500000e-06,QZP36743.1:1.13500000e-06):2.41800000e-06):0.118759848):2.29280000e-06):0.0939575022,((((ADE03387.1:0.00000000,WEL25006.1:0.00000000):1.13500000e-06,QIB77288.1:1.13500000e-06):0.0586311653,((QCQ74919.1:0.245728440,UVE51860.1:2.27060000e-06):0.0589927931,AKU06843.1:0.0294956854):2.07320000e-06):0.175567734,((ACM55908.1:0.192221235,((AZH24908.1:0.134840448,(QGX94743.1:0.211983295,AXG06441.1:0.178037888):0.114628746):0.292511185,(UOO95042.1:0.219960311,ALG81485.1:0.595511684):0.122761942):0.149517388):0.0239012794,((QUO47688.1:0.146113670,QAY18958.1:0.0354341397):0.0597246895,QKG92234.1:0.0914160164):0.0300840011):0.126508161):0.0611279195):0.100421757,(ATW88399.1:0.839287584,QSG03761.1:0.380373704):0.146284091):0.109817007,((UHH25736.1:0.0693777081,CQH48425.1:0.0827128677):0.123942475,UHH12781.1:0.255793770):0.0865610854):0.144353877,((QCC44128.1:0.211298247,AWB26730.1:0.913621901):0.193394011,((ADQ68042.1:2.02170000e-06,CAJ51360.1:0.868320667):0.138679331,AUV81000.1:0.349773359):0.208027132):0.168079123):0.830987118,CCQ35249.1:4.84165654):0.168602364,(QGA80221.1:1.37184155,(2502685630:4.82864056,2523453038:1.89018423):6.56461460):0.799701006):0.887255645):0.470784979,((CAC11542.1:1.72964890,AAT43939.1:2.41584365):0.897284402,SJK84327.1:2.29074581):0.907341167):0.657629363,(((((((((ABX13071.1:2.52670000e-06,AJM92148.1:0.0276790680):0.0276688933,AFS81216.1:2.47870000e-06):0.234138410,ARS64114.1:0.487345152):0.108109593,(QLH07198.1:0.0299096648,AJW70449.1:0.0547780053):0.124447810):0.0479618203,((QLH04995.1:0.0851371515,QLH03224.1:2.34760000e-06):0.0861375261,AFS83111.1:2.36220000e-06):0.0599381969):0.456253054,AJZ75052.1:0.829310464):0.772315772,SPC33598.1:1.41485134):1.30778375,((((APH39253.1:0.108636960,ADE36837.1:0.123127075):0.469301080,((((((AKB43469.1:0.0667204105,AKB57934.1:0.0288805012):0.624375526,((AKB44946.1:0.132679279,AKB73529.1:0.581516546):0.0280824721,AKB58499.1:0.0327421999):0.125890198):0.139400263,(AKB13943.1:0.259947847,AYK14620.1:2.29610000e-06):0.289173643):0.323397779,(AAM31137.1:0.329177663,AKB80452.1:0.214070617):0.634698394):0.219362033,(AAM06052.1:0.242120304,AKB29193.1:2.08790000e-06):0.302965612):0.287251861,QLC51176.1:0.798558070):0.170167505):1.89444219,2525124484:1.47325819):0.777275513,((((2501904246:1.17754103,2521818505:2.22064583):1.05908970,2645562795:0.291307089):0.129470236,((((2504618492:0.170628948,(2596962916:0.170867569,((2563781059:0.0544846654,2644640985:2.65140000e-06):0.0550520954,((2644012417:2.76340000e-06,(2644371672:0.110171711,2644966572:2.39800000e-06):0.0539002645):2.45500000e-06,2644684432:0.0813678257):0.0539161662):0.133696439):0.0970562767):0.106127511,2596854572:0.134493736):0.0593361878,2597219700:1.95801838):0.0603712977,2524215523:0.479372523):0.254111952):0.322742967,(((2523298769:0.570521920,2523451834:0.532157182):0.326959785,(2555135388:0.0325217328,2595330186:0.0268456203):0.723445782):0.159322737,(2524127782:0.826517440,(((2585369163:2.51270000e-06,2620654920:0.0275180175):0.403733160,2615939090:0.424520928):0.864780495,2595439609:0.520742690):0.184790103):0.219957062):0.0873657330):1.09490934):1.51539910):0.312715687,((((((((ABU82062.1:0.544134764,ALU11455.1:0.512597503):0.863496388,(((((BAA80693.2:0.352458746,BAN90527.1:0.142908103):0.946664759,AFZ70306.1:1.86762136):0.619071120,AEM39441.1:0.673323930):0.190887131,(ALL01647.1:0.560834142,ABM80718.1:0.406376720):0.584351566):0.284398985,((((QXJ28339.1:0.155523045,AZF75004.1:0.0298201291):0.387609544,BDB98887.1:0.249553016):0.385731938,(AWR93336.1:0.838249609,(((AWR96653.1:0.0935157377,ARM75131.1:0.0619570040):0.276024430,(QGR21578.1:2.92740000e-06,AEE95057.1:0.0623585630):0.223167743):0.448012390,BBG28027.1:0.949013654):0.344933948):0.289436304):0.147326182,((((BAB65519.2:2.75360000e-06,QGR18397.1:0.0302541868):0.498746387,(BCU69023.1:0.208168988,QGR20328.1:0.108524313):0.415256666):0.221967001,WP_011277819.1:0.833748552):0.249276946,((AEB95629.1:0.848297885,(AWR98825.1:0.262553822,QCO29646.1:0.127872979):0.287842413):0.217561656,QKR00515.1:0.463505789):0.418330264):0.0436557440):0.987097724):0.481770006):0.342414611,((((AFL67024.1:0.492912635,ADV65354.1:0.528642212):0.487189405,ADG91291.1:0.712122146):0.270503813,AFK51150.1:0.765024715):0.266115591,(ADI31465.1:0.266884560,ABN69582.1:0.0483593394):0.680667672):0.698027881):0.273786840,(((((CCC81059.1:0.156792088,AEA12309.1:0.255367545):1.66708449,ABW00869.1:2.20280280):0.577327282,(ACB39681.1:0.947622829,BBL45642.1:0.863824738):0.849481347):0.278764938,(((ARD84951.1:2.57960000e-06,AGO60137.1:0.0981300844):1.17139258,BAB60357.1:1.45589568):0.395513019,ASI14089.1:1.25338531):2.90048438):0.521355688,((ABL77546.1:0.697057696,QOJ78466.1:0.635204472):0.199345832,(AKG38118.1:0.806132573,AJB42450.1:0.797833536):0.134205917):0.948653669):0.122203781):0.462838570,((AIC16824.1:0.0745006735,AIF85053.1:0.0949842074):0.558650092,AFU57510.1:1.85558054):1.15268730):0.535726985,(((((((((((((((((((2504971101:0.00000000,645540203:0.00000000):2.91690000e-06,2546430334:2.91690000e-06):0.0314145973,((2550306704:0.00000000,2643566173:0.00000000):2.36330000e-06,640833633:2.04280000e-06):2.66870000e-06):0.0314420086,(((((((((((((((((((((((((((2511603808:0.00000000,2512006338:0.00000000):0.00000000,2587664284:0.00000000):0.00000000,640578872:0.00000000):0.00000000,645365220:0.00000000):0.00000000,2612333003:0.00000000):0.00000000,645379230:0.00000000):0.00000000,2563046140:0.00000000):0.00000000,641360510:0.00000000):0.00000000,2586053729:0.00000000):0.00000000,2586077457:0.00000000):0.00000000,2586074036:0.00000000):0.00000000,648394277:0.00000000):0.00000000,642662019:0.00000000):0.00000000,651135555:0.00000000):0.00000000,645359095:0.00000000):0.00000000,645380954:0.00000000):0.00000000,2612329435:0.00000000):0.00000000,644950687:0.00000000):0.00000000,645289391:0.00000000):0.00000000,2612372294:0.00000000):0.00000000,2586070603:0.00000000):0.00000000,645292501:0.00000000):0.00000000,645368363:0.00000000):0.00000000,648400634:0.00000000):0.00000000,2511908710:0.00000000):0.00000000,647821831:0.00000000):1.13500000e-06,2511705003:2.70470000e-06):2.37750000e-06):0.0873303966,2586777728:0.136844302):0.234107371,(((((2516405670:2.34240000e-06,1000|1000.peg.1322:0.0602208275):0.147996524,((2644658152:0.00000000,2078|2078.peg.3341:0.00000000):1.13500000e-06,2065|2065.peg.3368:1.13500000e-06):0.0570744999):0.703519665,(((((2545812076:0.127440935,(2587402488:0.0303370444,2587614078:2.75590000e-06):0.227033322):0.112079363,(((2645407604:0.00000000,2054|2054.peg.4294:0.00000000):0.00000000,2053|2053.peg.3572:0.00000000):2.55630000e-06,2645437094:2.87520000e-06):0.245614818):0.0711856178,((2558280774:0.155351716,1015|1015.peg.1434:1.84449483):0.138894969,2643479917:0.194210678):0.122728720):0.107649719,(2643813710:1.13500000e-06,2073|2073.peg.3829:1.13500000e-06):0.207676055):0.0993573354,(((2521666896:2.90190000e-06,2529490692:2.87960000e-06):2.73290000e-06,((2521857963:0.00000000,2072|2072.peg.3105:0.00000000):2.34560000e-06,2644521489:2.89210000e-06):0.0312864455):2.37800000e-06,(2562545969:0.0623586556,((((((((2643855037:0.00000000,2051|2051.peg.3542:0.00000000):0.00000000,2059|2059.peg.101:0.00000000):0.00000000,2050|2050.peg.3490:0.00000000):0.00000000,2074|2074.peg.1451:0.00000000):0.00000000,2645469909:0.00000000):1.13500000e-06,2644925955:1.13500000e-06):0.188044103,((2645275924:2.01540000e-06,2052|2052.peg.4538:2.70080000e-06):0.0328138583,2645415959:0.151759232):0.0689975883):0.0936049019,(2643921436:2.74850000e-06,2075|2075.peg.4670:2.07120000e-06):2.51180000e-06):0.0624611008):0.0313331298):0.153106699):0.0732548051):0.334242192,(((((((((2518789089:0.0306136410,637508759:0.0923526461):0.128441233,((2531531862:0.336408007,(((2531532540:0.00000000,641342159:0.00000000):0.00000000,2588640500:0.00000000):1.13500000e-06,2545773436:1.13500000e-06):2.08650000e-06):0.0351866109,(2546146894:1.13500000e-06,644819920:1.13500000e-06):0.0301974027):0.145787725):0.0913706116,(((2521002742:0.0319572248,2547684234:0.166780367):0.0311982482,2521006691:0.186672277):0.0906168395,((2521040174:2.35660000e-06,2531520399:1.13500000e-06):2.56680000e-06,(((2527081215:0.00000000,2545763491:0.00000000):2.72540000e-06,2531534108:2.26080000e-06):0.158427611,2551927576:0.320131574):0.0333996720):0.0364316646):0.0527592069):0.0593392314,(((2547644483:0.154439784,2586151750:0.0928314368):2.93030000e-06,2589016331:0.122939497):0.125741713,2552766162:0.256335208):0.0501331277):0.164315828,((2521001178:2.50110000e-06,2545761324:2.20660000e-06):0.211598371,2521009243:0.174910680):0.383218194):0.186426976,((2548760724:2.17530000e-06,649890361:2.43030000e-06):0.156420411,2589017997:0.301049395):0.556121971):0.183639178,(2521042705:0.0636833978,(2536930672:0.186046203,2542000896:2.94650000e-06):0.0609021085):0.437457130):0.116494911,639841523:0.629198030):0.375663530,2531524235:0.350961065):0.639581575):0.0717060467,2588046691:0.687682732):0.274968058):0.110526740,((2563855227:0.00000000,2643494779:0.00000000):2.09690000e-06,2640052661:2.55700000e-06):0.775033068):0.150508397,((((2514756478:0.130490933,2520373141:0.269291332):0.0751685827,2520249030:0.256916262):0.0917788266,638069123:0.308022581):0.0877164681,((2517464946:0.145106173,2644131489:0.237759470):0.101839711,(2584188303:0.192534433,((((2643771931:2.35600000e-06,2015|2015.peg.2042:2.32260000e-06):0.395870054,(2643836538:1.99770000e-06,2016|2016.peg.15:2.82100000e-06):0.268673508):0.172403305,((2643777465:0.00000000,2014|2014.peg.2989:0.00000000):2.67750000e-06,2013|2013.peg.2986:2.09390000e-06):0.295976785):0.220979268,((((2643988374:0.00000000,2012|2012.peg.2621:0.00000000):0.00000000,2017|2017.peg.4848:0.00000000):2.34780000e-06,2644154709:2.89910000e-06):0.151157298,2018|2018.peg.5007:0.0949220164):0.503174420):0.141207931):0.279486204):0.284792288):0.126435601):0.157664538,(((((2515760411:0.156808335,2645050078:0.423767848):0.292597699,639867988:1.63695753):0.152915333,(2645136242:0.0940995856,2645616635:0.238106986):0.655192751):0.127096155,2523774946:0.601669334):0.0999324026,2645644551:0.557631333):0.349541283):0.316919063,(2515460398:0.885948126,((((((((((((((2643808140:0.00000000,1022|1022.peg.1277:0.00000000):0.00000000,2087|2087.peg.5172:0.00000000):0.00000000,1023|1023.peg.4563:0.00000000):0.00000000,2644688874:0.00000000):0.00000000,2083|2083.peg.4956:0.00000000):0.00000000,2644453097:0.00000000):0.00000000,2089|2089.peg.2726:0.00000000):0.00000000,2090|2090.peg.5329:0.00000000):0.00000000,2084|2084.peg.5633:0.00000000):0.00000000,2085|2085.peg.5467:0.00000000):2.08640000e-06,2644379574:2.90040000e-06):0.0616003399,((((((((((2644110076:0.00000000,2644546150:0.00000000):0.00000000,2088|2088.peg.6983:0.00000000):0.00000000,2092|2092.peg.6778:0.00000000):0.00000000,2082|2082.peg.6947:0.00000000):0.00000000,2644336504:0.00000000):0.00000000,2080|2080.peg.6054:0.00000000):0.00000000,1021|1021.peg.286:0.00000000):0.00000000,2081|2081.peg.6756:0.00000000):0.00000000,2086|2086.peg.6325:0.00000000):1.13500000e-06,2644150352:1.13500000e-06):0.0603370782):0.0301793240,(2644677168:2.15720000e-06,2091|2091.peg.5784:2.71880000e-06):2.16260000e-06):0.227317003,((((((((((((2644201451:0.00000000,2063|2063.peg.1875:0.00000000):0.00000000,2070|2070.peg.5160:0.00000000):0.00000000,2077|2077.peg.5490:0.00000000):0.00000000,1014|1014.peg.2733:0.00000000):2.64600000e-06,2644484445:2.37040000e-06):2.91080000e-06,(2644499825:2.92470000e-06,2071|2071.peg.3149:2.98260000e-06):0.123091043):0.0302545118,1010|1010.peg.1248:2.49220000e-06):0.0445669905,((2644652953:0.00000000,2076|2076.peg.3245:0.00000000):2.16860000e-06,2064|2064.peg.3363:1.13500000e-06):0.176670332):0.0891018563,((((((((2645148205:0.00000000,2645600559:0.00000000):0.00000000,1005|1005.peg.718:0.00000000):0.00000000,1006|1006.peg.1455:0.00000000):0.00000000,2067|2067.peg.1293:0.00000000):0.00000000,1004|1004.peg.859:0.00000000):0.00000000,2061|2061.peg.1289:0.00000000):0.00000000,2058|2058.peg.5704:0.00000000):1.13500000e-06,2645598644:1.13500000e-06):0.105617203):0.0983826580,((2644492455:2.19680000e-06,2069|2069.peg.893:2.66000000e-06):0.147457631,((1001|1001.peg.1238:2.44470000e-06,1003|1003.peg.1668:2.64180000e-06):2.65650000e-06,((((1002|1002.peg.4609:0.00000000,1024|1024.peg.2150:0.00000000):0.00000000,1012|1012.peg.55:0.00000000):2.87160000e-06,1011|1011.peg.116:2.10020000e-06):0.0299947929,((1007|1007.peg.1208:0.00000000,1013|1013.peg.4118:0.00000000):2.86350000e-06,1008|1008.peg.129:1.13500000e-06):2.85140000e-06):0.0606271932):0.0648038094):0.0311644684):0.0331135927,1009|1009.peg.3397:0.0617820225):0.0899221635,((((((2645508396:0.00000000,2645592269:0.00000000):0.00000000,2066|2066.peg.2927:0.00000000):0.00000000,2060|2060.peg.86:0.00000000):0.00000000,2057|2057.peg.3821:0.00000000):2.84960000e-06,2645586714:2.20950000e-06):0.0610005669,(2645578075:2.43540000e-06,2056|2056.peg.3573:2.64700000e-06):0.0295902482):0.0628025309):0.122673296):0.112355216):0.149323855):0.148170705,((((2230701802:0.00000000,2517740557:0.00000000):1.13500000e-06,2510429109:2.82410000e-06):0.0512908393,((1015|1015.peg.4336:2.12840000e-06,1019|1019.peg.2185:2.80080000e-06):2.94170000e-06,1020|1020.peg.3626:0.0976089854):0.172638737):0.0625397488,((2518213547:0.114060014,1016|1016.peg.4078:0.105402698):0.0368215444,(((2644002420:1.13500000e-06,2079|2079.peg.170:2.26730000e-06):2.86270000e-06,(((2644194871:0.00000000,2062|2062.peg.4445:0.00000000):2.08290000e-06,1018|1018.peg.1963:2.63640000e-06):0.0301858140,1017|1017.peg.629:2.80740000e-06):0.0302538809):0.0298826396,(2644240551:2.77140000e-06,2068|2068.peg.3248:2.34980000e-06):0.0916632484):0.0523575570):0.0644336936):0.263829033):0.494222030,((((2507410054:0.163285641,((2516606979:2.23050000e-06,2585030789:2.26440000e-06):0.0299286000,(2517138212:2.57050000e-06,2563382903:2.15340000e-06):0.0327744709):0.180485976):0.511322443,(((2517401855:0.0583765389,2517637247:0.0236098663):0.0976554128,2540713652:0.0497789441):0.0919067888,(2518135265:2.64880000e-06,2549983277:0.155410616):0.125257781):0.776463235):0.456997474,((((((2510254181:0.839204999,2516988978:0.571533726):0.480852009,2616251899:0.377271398):0.107596005,(((((((((2516160350:0.0691146151,((((((((2517453677:0.00000000,2032|2032.peg.1055:0.00000000):0.00000000,2029|2029.peg.3030:0.00000000):0.00000000,2020|2020.peg.2756:0.00000000):0.00000000,2645287641:0.00000000):0.00000000,2645311149:0.00000000):1.13500000e-06,2645171076:2.45150000e-06):2.71630000e-06,((2645162790:2.33210000e-06,2019|2019.peg.2582:2.72770000e-06):0.0287411042,(2645302588:2.16160000e-06,2024|2024.peg.3222:1.99800000e-06):0.0288015171):2.78010000e-06):0.0290091698,2546996502:0.0580227923):0.0782439644):0.0800765286,((2644998799:2.13550000e-06,2025|2025.peg.2476:2.06580000e-06):0.0832947303,(((((((((2645010145:0.00000000,2645178581:0.00000000):0.00000000,2645648593:0.00000000):0.00000000,2030|2030.peg.3305:0.00000000):0.00000000,2645027100:0.00000000):0.00000000,2026|2026.peg.3517:0.00000000):0.00000000,2027|2027.peg.1000:0.00000000):0.00000000,2046|2046.peg.2555:0.00000000):0.00000000,2039|2039.peg.3104:0.00000000):1.13500000e-06,2645014862:1.13500000e-06):0.0639783216):0.160001532):0.125277217,((((2645019711:2.51720000e-06,2031|2031.peg.472:2.75960000e-06):0.0278085547,((((2645033228:0.00000000,2034|2034.peg.2925:0.00000000):0.00000000,2040|2040.peg.563:0.00000000):2.43680000e-06,2645337356:2.49650000e-06):0.0278859880,(((((2645269903:0.00000000,2021|2021.peg.3272:0.00000000):0.00000000,2049|2049.peg.930:0.00000000):0.00000000,2645676203:0.00000000):0.00000000,2038|2038.peg.3287:0.00000000):2.20400000e-06,2645324930:2.57720000e-06):2.50640000e-06):2.24940000e-06):0.0279360776,(((2645186591:0.00000000,2028|2028.peg.698:0.00000000):0.00000000,2045|2045.peg.3022:0.00000000):2.74720000e-06,2645636621:2.31900000e-06):2.25600000e-06):0.0277761734,(2645391434:2.51230000e-06,2036|2036.peg.1152:1.13500000e-06):2.68890000e-06):0.188271533):0.0821321128,((((2645105821:0.00000000,2037|2037.peg.3534:0.00000000):0.00000000,2044|2044.peg.3504:0.00000000):2.11180000e-06,2645321026:1.97240000e-06):2.52500000e-06,(2645640799:1.13500000e-06,2048|2048.peg.2433:1.13500000e-06):0.0297807204):0.0838026404):0.116022212,(2645613895:2.88800000e-06,2047|2047.peg.4172:2.04450000e-06):0.178524017):0.121622540,((((2547100194:2.57640000e-06,((((((((2521715703:0.00000000,2593315587:0.00000000):0.00000000,2043|2043.peg.2409:0.00000000):0.00000000,2645565880:0.00000000):0.00000000,2593327732:0.00000000):0.00000000,2608537734:0.00000000):0.00000000,2639070507:0.00000000):2.30530000e-06,2593295388:2.73760000e-06):2.45170000e-06,(2593333843:2.24990000e-06,2608533631:2.11000000e-06):0.0308452280):0.0307961079):0.0307136706,((2576797185:0.00000000,2643607271:0.00000000):2.73480000e-06,2608527142:2.95080000e-06):2.95320000e-06):0.0847467693,2593301469:0.0387056151):0.545036160,((2553199350:0.241297560,(2645382370:2.74930000e-06,2042|2042.peg.1002:2.77590000e-06):2.51690000e-06):0.0293374450,(((((((((644812169:0.00000000,2023|2023.peg.3418:0.00000000):0.00000000,2645376744:0.00000000):0.00000000,2022|2022.peg.4270:0.00000000):0.00000000,2645370330:0.00000000):0.00000000,2645293108:0.00000000):0.00000000,2035|2035.peg.4380:0.00000000):0.00000000,2041|2041.peg.3186:0.00000000):0.00000000,2033|2033.peg.2367:0.00000000):2.28740000e-06,2645280483:2.78200000e-06):2.82130000e-06):0.435080409):0.246298439):0.263040892,2593309350:0.171371474):0.222361334,2525858591:1.13200911):0.123466826,2540900822:0.572820834):0.149067763):0.119206375,((((((2524879356:0.00000000,2004|2004.peg.6178:0.00000000):1.13500000e-06,2645101071:1.13500000e-06):0.0890205447,2529385085:0.0941906852):0.363257366,2556784751:0.189888091):0.145119035,((((2539112857:1.13500000e-06,2568945718:1.13500000e-06):2.86030000e-06,2570241161:0.0616617380):0.128413960,2551991218:0.0620032231):0.146150363,(2644291006:1.13500000e-06,2093|2093.peg.3871:2.66450000e-06):0.156680392):0.181732377):0.114083165,((2539105198:2.67940000e-06,(648634385:0.0281053675,651232279:0.330669090):0.0899121857):0.767313194,(((2569148277:0.425244248,(642710326:0.125669420,649837574:2.32130000e-06):0.175109330):0.202505369,(637960885:0.145133305,637881987:0.111501085):0.0807553985):0.197097552,(637923154:0.505992167,639317666:0.164393793):0.213685079):0.0795239159):0.189932282):0.225145321):0.0604077191,((2517230076:0.0881515530,2574522982:0.0294996123):0.161838409,640881750:0.180643954):0.441671827):0.179479759,(2523195421:0.658540509,2609134900:0.387225398):0.486533180):0.275014459):0.124049958,(((2611936508:0.0593381993,((2644732442:2.86620000e-06,2001|2001.peg.4864:2.23640000e-06):0.0352392557,(2645706054:2.79680000e-06,2000|2000.peg.1665:1.13500000e-06):0.222482594):0.0891211488):0.0883775781,(2644743000:2.73630000e-06,2003|2003.peg.1099:2.65730000e-06):0.0740322372):0.0549804424,(2582560351:0.0892710775,(2644734104:1.13500000e-06,2002|2002.peg.1184:1.13500000e-06):0.0964677579):0.237539777):0.661278397):0.186180931):0.0679536262,(2516920747:0.505354850,2541187358:0.553228305):0.390814548):0.234380860,(2517911248:1.62025974,649744154:1.81965280):0.418921304):0.0466526032,(((((2507047473:0.376093617,648068754:0.167228627):0.323932935,(2517031530:1.13500000e-06,650986647:2.35090000e-06):0.370021222):0.0614540510,2545989234:0.204995771):0.534060674,2528603892:0.842319981):0.514284156,((((2521629315:0.0189042723,2525760901:0.105379675):0.725865642,2570309423:1.01433325):0.210410817,2523970182:0.957110200):0.342027040,2599153619:1.07191220):0.184905904):0.245155531):0.363771598,(((((((((((((2515450898:1.13500000e-06,2579188172:1.13500000e-06):0.183830712,2597240019:2.01210000e-06):0.0978170566,2573894318:0.116361516):0.241227728,2579161939:0.0528141636):0.0483039599,(2575313354:2.84010000e-06,651316826:0.0609223426):0.0940948198):0.365411027,649818227:0.0918257303):0.141621138,2579119071:0.375098630):0.819283666,(((2562054129:0.557262482,648119205:0.183755422):0.209187253,((2602029984:1.13500000e-06,2628481476:1.13500000e-06):0.0132267570,(2597237116:2.04400000e-06,2643596376:2.04460000e-06):0.0382979024):0.278291425):0.0785774851,647573126:0.0867068018):0.770586483):0.642283015,((((2522233726:0.214692102,641560512:0.128875789):0.157919466,(2565988250:0.0304322470,2593322842:1.13500000e-06):1.60710000e-05):0.600670857,2574329691:0.926192271):0.288167381,642761364:0.586490945):0.478459078):0.329535230,(2519999346:1.05258019,2562818238:1.42067281):1.13064495):0.381141529,(2556953471:1.07614501,2643757735:0.909757481):0.588212269):0.975784563,640876949:0.971401410):0.313082920,(((2525267975:1.06278533,2568503854:1.57208290):0.712961938,(((2547362040:0.860246321,2620674919:0.524443188):0.108241408,2644040472:0.161372731):0.246053518,((((2547434911:1.13500000e-06,2552023711:1.13500000e-06):0.139916664,((2630694645:0.613174054,2645070724:0.0424887252):0.141559919,2643690880:0.242221776):0.124674964):0.105349151,(((((((2547545798:0.181644805,(2547548016:0.245382914,(2549933933:2.62860000e-06,2549942922:1.13500000e-06):0.0450895935):0.367715297):0.179410922,(((((2600840058:0.00000000,651584846:0.00000000):2.86450000e-06,2633376267:2.90090000e-06):0.0597332330,(2631298790:0.0233748569,2645177066:0.0240691536):0.0151791667):0.202281987,(((((2644804671:2.18780000e-06,(((2644841771:2.25700000e-06,2644987669:0.0224852977):0.0468270635,((2644843208:0.00000000,2644865954:0.00000000):2.22600000e-06,2644861878:2.00430000e-06):0.114589011):0.0234971190,(2644949710:2.46500000e-06,2645086569:2.01930000e-06):0.0451077589):0.115810146):0.138313365,(2644829963:2.20010000e-06,2644849900:2.02400000e-06):0.0504907518):0.244847733,2645156226:0.292910538):0.317174625,2644931929:0.123048385):0.0631668183,2645520325:0.103899788):0.157702961):0.100137328,2645123057:0.229515570):0.0306340405):0.205737343,2644797904:0.246377714):0.155750766,((2644766840:2.69440000e-06,2644820840:2.09510000e-06):0.0399636962,((2644776683:2.19920000e-06,((2644814342:2.35020000e-06,2644825367:1.13500000e-06):0.152485604,(2644912938:2.40280000e-06,2644919152:2.42080000e-06):0.0243417910):0.0245835767):0.0546558552,((2644831020:2.11750000e-06,2645119313:0.0484925336):0.219819790,2644856085:0.0399986435):0.0645062153):0.0895101266):0.164629448):0.461882393,(2565999384:0.114424144,2644128085:0.0807492036):0.274692828):0.140301795,2644858383:0.295785066):0.110734493,2599127384:0.464311042):0.167078129):0.198161851,(640582086:0.0600908398,2644045950:0.120809551):0.247949803):0.144543467):0.283388090):0.632891348,2633611143:0.900528872):0.949392451):0.340267923):0.326772811,(((2511509280:0.438205789,((2611904590:0.222748955,(((2644916795:0.00000000,2008|2008.peg.1848:0.00000000):0.00000000,2005|2005.peg.2394:0.00000000):1.13500000e-06,2645141042:1.13500000e-06):0.0515267358):2.09090000e-06,(2643966571:1.13500000e-06,2011|2011.peg.3782:2.32480000e-06):0.209384722):0.309939727):0.0923075602,((2597477220:0.592110076,(((2644164801:0.00000000,2007|2007.peg.347:0.00000000):0.00000000,2006|2006.peg.677:0.00000000):2.33170000e-06,2644345927:2.57270000e-06):0.288784056):0.200744188,((2643912003:1.13500000e-06,2010|2010.peg.2591:2.33350000e-06):0.166323334,(2644412329:2.64190000e-06,2009|2009.peg.2108:2.57970000e-06):0.0947624421):0.461270527):0.116595842):0.425486132,(2525141801:1.26550936,2525884617:0.293142125):0.231515131):0.906424753):0.468558738,2616204126:2.43259406):0.683291121,(((((((((((((((2508524647:0.120315895,(2541018518:0.0888024343,(((2643864887:1.13500000e-06,2644296092:1.13500000e-06):0.0278181078,2643990446:0.0608962553):0.0987364625,2644645490:0.135211087):0.139874651):0.152842647):0.0702950111,((2644958858:2.94060000e-06,2644979148:2.06050000e-06):0.0284991709,2644963768:2.15540000e-06):0.190302238):0.344528028,((2528817512:1.16824402,650802724:0.213029918):0.204293186,2645479620:0.917315072):0.382589091):0.218208979,((((((((2518271756:0.00000000,2643551095:0.00000000):2.62540000e-06,2643538540:1.13500000e-06):2.30010000e-06,2644160697:0.0644809673):0.0651823442,(2520437508:0.0322891999,(((2643488203:0.00000000,2643571208:0.00000000):0.00000000,2643553155:0.00000000):1.13500000e-06,2643526660:2.94270000e-06):2.93810000e-06):0.167182948):2.03140000e-06,2644401589:2.23770000e-06):0.0323723932,2644468052:2.99010000e-06):0.231744257,2645004483:0.180253838):0.0711854336,(2644991171:0.0535724896,2645307804:0.0387384986):0.241669574):0.182751567):0.119233550,2596944355:1.01026196):0.124627686,(2644062579:1.13500000e-06,2644076391:1.13500000e-06):0.289083187):0.225353579,((2562172619:2.20700000e-06,2616259878:0.0321626521):1.48063048,2644806986:0.341887724):0.667533790):0.242080585,((2523937905:0.427317805,(2639077655:0.477186917,2645110877:0.510439675):0.303120199):0.122790634,(2611048690:0.503798521,637916291:0.618646395):0.180802266):0.163714179):0.490351313,((2508596583:1.02123305,(((2519858276:0.185172168,2644337482:0.435992717):0.160483869,(2643742749:0.133119705,(2643936271:0.0994089346,(2644217632:2.54210000e-06,2644258633:0.0300094929):0.0810813007):0.192788020):0.729477349):0.173417040,((2643969263:1.13500000e-06,2644140837:1.13500000e-06):0.328542801,2644304960:0.274001358):0.206328410):0.215922598):0.179706055,2644245608:0.487819807):0.137399973):0.340313846,(640470840:0.742734645,650322793:2.05603558):0.184704507):0.392004250,(((((2516850482:0.234448797,2523499504:0.0804414840):0.194798523,(2644906244:0.0439774269,2645399626:0.0842179516):0.217269626):0.173283604,((2643791140:0.119793654,2644215349:0.0782229355):0.425901136,(2644252078:0.0304674681,2644360713:0.0277995210):0.212927559):0.144113683):0.217937431,((2532943256:0.848379091,(2643802679:2.46500000e-06,2644472184:1.13500000e-06):0.821893818):0.256157225,2645057169:0.119520146):0.410463468):0.295970888,2644027633:0.366411504):0.249626912):0.595583945,((((((((((((((((((((2521944343:0.00000000,643200459:0.00000000):0.00000000,2559256462:0.00000000):0.00000000,2598271983:0.00000000):0.00000000,2570942410:0.00000000):0.00000000,2598396827:0.00000000):2.29690000e-06,2546416464:2.27870000e-06):0.0321153107,2598313107:2.89280000e-06):2.68210000e-06,2552004047:0.0640872569):2.09520000e-06,2598403008:0.0643973405):0.176146783,(2598453463:2.16330000e-06,638015085:0.192708304):0.189442892):0.161433895,(2554975065:0.138930408,(2577222416:0.322973259,(2599764112:0.505432139,2521669206:0.0592640071):0.0475218882):0.0600923961):2.18050000e-06):0.119959275,2645514455:0.292452550):0.0669402029,2598058168:0.0655640679):0.975932878,(2569118122:0.0315930206,637976053:2.53090000e-06):0.0332052416):0.0931233225,2640390612:0.0654484188):0.109338869,640446868:0.189251089):0.258693184,2536361080:0.500608906):0.186708186,(2522284813:2.97390000e-06,(2558854525:2.00890000e-06,2597031889:2.22820000e-06):0.0637293278):0.0967542101):1.21046085,641170395:1.26584225):0.791466016,(2523654502:0.619050167,(646800085:1.13500000e-06,651255518:1.13500000e-06):0.181840913):1.15373355):0.405889297):0.215933468,((((2515257998:2.59730000e-06,2602407983:2.75370000e-06):1.09535216,2557464026:0.401981807):0.401454232,(2517208208:0.0311908640,649860935:2.34220000e-06):1.38119773):0.391776303,((2522287649:0.549913158,((((2534958291:0.00000000,2578342590:0.00000000):2.85300000e-06,2534961753:2.35770000e-06):0.123782442,641723060:0.254139546):0.211289748,((((2579380559:0.00000000,2579479335:0.00000000):0.00000000,2610094606:0.00000000):1.13500000e-06,2579458848:1.13500000e-06):2.24030000e-06,(((2584084075:0.129518682,(2584244729:1.13500000e-06,647463047:0.0309559051):0.0933054297):0.0331457501,2644122435:0.0933180035):0.0910774962,(2643861976:1.13500000e-06,2643980980:0.0313252800):0.0354912259):0.0945815653):0.236393912):0.157233725):0.527397148,((2524227770:2.81560000e-06,2539608292:0.0302730339):1.00722467,650823804:0.431883892):0.162769555):0.354514491):0.556625588):0.572758904,(2510320775:2.08198019,((((((2510321420:2.60120000e-06,2533910318:0.0297530256):0.445954871,(2643896349:2.30160000e-06,2644478890:1.13500000e-06):0.198526886):0.0610829430,2643832012:0.263127310):0.315318332,(((((2520559922:1.13500000e-06,2640050206:1.13500000e-06):0.199991006,2595452858:0.0324121781):0.0809073069,(2595559214:1.13500000e-06,2639838055:0.0311469730):0.0863241555):0.0733770960,2595448985:0.102419798):0.185995065,2558296817:0.452570142):0.113717373):0.653791623,2526079814:0.660536011):0.213753796,(((((((2514115249:1.13500000e-06,2640079489:1.13500000e-06):0.315417891,2644937236:0.310568950):0.287959270,(2645043842:0.0299595347,2645456941:2.93780000e-06):0.414061006):0.580738630,(2643906736:2.92440000e-06,2643913760:1.13500000e-06):0.258484780):0.161617806,(((2643816058:0.00000000,2644697096:0.00000000):2.87480000e-06,2643939134:2.27880000e-06):0.117683168,(((2643881024:0.00000000,2644699936:0.00000000):1.13500000e-06,2644661794:1.13500000e-06):2.67650000e-06,2644530084:0.640247210):0.0273346341):0.248296328):0.111445518,2643977591:0.323101318):0.490532791,2524671266:0.725773343):0.169836118):0.887912176):0.775098683):0.455039852,(((((((((((((((2514262473:0.00000000,2584228961:0.00000000):0.00000000,2576874655:0.00000000):1.13500000e-06,2575851253:1.13500000e-06):0.0783347029,(2520288870:0.0325332131,2644975632:1.99880000e-06):0.491908433):0.0865771700,2553000061:0.101370358):0.314797694,2645039943:0.0339309311):0.0332227415,((((((2522030405:0.0323832528,2644904996:2.53510000e-06):0.0984172482,((((2520479958:0.00000000,2556982586:0.00000000):0.00000000,2521869882:0.00000000):0.00000000,2643487103:0.00000000):1.13500000e-06,2521815005:1.13500000e-06):2.68860000e-06):0.0662230291,2643844952:2.01940000e-06):0.0326154987,(((((2510289579:0.00000000,2644883441:0.00000000):0.00000000,2644286580:0.00000000):0.00000000,2645632962:0.00000000):0.00000000,2643957661:0.00000000):1.13500000e-06,2639087371:1.13500000e-06):2.05990000e-06):0.276920820,2644188337:0.0642224453):0.134287021,2584257170:2.69500000e-06):0.0664121158):0.0670936641,2645421695:0.237908201):0.0655044580,(((2541853851:0.00000000,2644625243:0.00000000):2.97110000e-06,2644787679:2.32110000e-06):2.89880000e-06,2552240289:2.32690000e-06):2.37590000e-06):0.0857046519,(2548903948:0.0285087574,2563000328:2.84380000e-06):2.12710000e-06):0.0244547902,((2549946170:2.26520000e-06,2643870855:0.0566871915):2.35250000e-06,2602491161:2.76160000e-06):0.0328653630):0.0494286298,2643589379:0.0188991899):0.476699776,2645039532:1.85989804):0.658079743,(((((((((((((((((((((((((((((((((((((((2530865419:0.00000000,2581790963:0.00000000):0.00000000,2583786067:0.00000000):0.00000000,2580496525:0.00000000):0.00000000,2567667726:0.00000000):0.00000000,2568242087:0.00000000):0.00000000,2583596247:0.00000000):0.00000000,2567450998:0.00000000):0.00000000,2568274001:0.00000000):0.00000000,2570587837:0.00000000):0.00000000,2549721506:0.00000000):0.00000000,2567553736:0.00000000):0.00000000,2539639922:0.00000000):0.00000000,2567703121:0.00000000):0.00000000,2567435379:0.00000000):0.00000000,2548163494:0.00000000):0.00000000,2567840783:0.00000000):0.00000000,2567444383:0.00000000):0.00000000,2567658281:0.00000000):0.00000000,2554594563:0.00000000):0.00000000,2567580774:0.00000000):0.00000000,2535927057:0.00000000):0.00000000,2572688008:0.00000000):0.00000000,2567816102:0.00000000):0.00000000,2567483123:0.00000000):0.00000000,2536915005:0.00000000):0.00000000,2554585420:0.00000000):0.00000000,2567694330:0.00000000):0.00000000,2554465772:0.00000000):0.00000000,2531512234:0.00000000):0.00000000,2569599204:0.00000000):0.00000000,2569463765:0.00000000):0.00000000,2567801315:0.00000000):2.26200000e-06,2530879319:2.45380000e-06):2.97150000e-06,(((2569452985:0.00000000,2569453882:0.00000000):0.00000000,2569453850:0.00000000):2.43190000e-06,2569453845:2.75530000e-06):0.0317759948):0.0318813518,(2536338391:0.0318277709,(((2537769779:0.0406768759,(2566675736:2.25340000e-06,((2567642704:1.13500000e-06,646310827:2.76230000e-06):2.24190000e-06,2558869517:0.0296646992):0.0905333326):0.510229803):0.100130910,(2628387972:2.70080000e-06,2644364897:0.0325111220):0.303505085):0.254121624,(2548232153:0.0320296556,2610410490:0.129297671):0.0318569618):2.29620000e-06):0.0318847326):2.24250000e-06,(2537775579:1.97430000e-06,2539649976:2.98550000e-06):2.98950000e-06):2.69230000e-06,(((2552784550:0.00000000,2574823437:0.00000000):0.00000000,2595081646:0.00000000):1.13500000e-06,2567841786:1.13500000e-06):2.83820000e-06):0.0323960572,2645433301:0.0327948599):0.0323643965,2533173039:2.89480000e-06):0.775172705):0.751030846,(2567643142:2.39770000e-06,2558871487:0.127109225):1.43363977):0.886166629):0.377653523):0.956749265):1.06552651,((((((((2504662030:1.76621995,2598034455:1.02693702):1.06284812,(((((((((2643768720:0.0682074565,2644112153:0.114317653):0.452870419,2644818276:0.114235729):0.104808698,2644278017:0.174942947):0.230989256,2644197408:0.359384619):0.475802405,2645485141:2.36170000e-06):0.104805839,((2644763785:0.00000000,2645131190:0.00000000):1.13500000e-06,2644877891:2.85500000e-06):2.77760000e-06):0.0342995105,2645537486:0.0341378598):0.0680510364,(2645283630:2.65480000e-06,2645496504:2.65280000e-06):2.12830000e-06):0.265491650,((2644793059:2.01400000e-06,2645462067:2.00790000e-06):0.0333753430,(2644953228:2.05460000e-06,2645327959:1.13500000e-06):2.73160000e-06):0.593821017):0.214098625):0.0918532352,(((((((2547722952:2.55340000e-06,2645469214:0.0335617352):0.101544628,2563779297:2.56990000e-06):0.246860152,2645083917:0.128719057):0.00843789110,(2521620691:1.13500000e-06,2596276624:1.13500000e-06):1.99470000e-06):0.323964760,2645183849:0.156324458):0.392049694,2645398305:0.238976994):0.326160091,(2644182216:0.381460877,(((((2644383615:0.0330090994,2645439644:1.13500000e-06):0.0342240222,2645297724:0.0314383465):1.07900888,2645388208:2.74530000e-06):0.0326530739,2645380592:2.55000000e-06):0.0676282289,2645364886:0.0311939585):0.273188856):0.0302664483):0.301014469):0.161754397,2644098045:0.293426351):0.136717814,((((2522568258:0.0693910529,(2522795646:1.13500000e-06,2640404819:1.13500000e-06):2.16100000e-06):0.0907499532,2640398257:0.0467837691):0.0998600086,2639855141:0.130489711):0.192147735,2645488773:0.0316034530):0.513558733):0.269674517,2645423424:0.894018834):0.461263856,(((((((2533912309:2.02400000e-06,2541465202:2.21100000e-06):0.260648133,2558676492:0.0744753396):0.320344757,(2522558308:0.0249841046,2640270205:2.57320000e-06):0.261280398):0.207086385,(2644779359:0.0765759970,(2645466054:0.0783987660,2645522762:0.0991458823):0.0221884738):0.173708042):0.126092323,(((2519947960:0.0774029445,2643997561:0.0501635176):0.0497360932,2645032549:0.159803698):0.209220574,(2643847535:0.136094662,2643887302:0.726892394):0.113783597):0.225326948):0.196538840,(2645065867:1.13500000e-06,2645527911:1.13500000e-06):0.290933715):0.373994711,((((((2640076116:2.13810000e-06,(2643629131:1.13500000e-06,2643698831:1.13500000e-06):0.0330945667):0.377513768,2644678919:0.136922683):1.99630000e-06,2643783876:0.0678250891):0.0336239503,((2643734559:0.00000000,2645428689:0.00000000):1.13500000e-06,2644172685:1.13500000e-06):2.31630000e-06):0.0587055022,2645476243:0.0433151490):0.667870773,2643752112:0.515384375):0.0906204757):0.832491047):0.735911527,(((((((((((((((2508746774:0.138077811,2509042065:0.182945453):0.368104194,(2644488641:0.146190109,2644639591:0.157777955):0.152226728):0.177298870,(((2553042644:2.46960000e-06,2639990628:0.363577826):0.0685450920,2643592833:2.55630000e-06):2.38240000e-06,2642659067:0.0343438106):0.159269304):0.0374612415,(2515214505:0.596330811,((2521704708:0.0332271377,2639090064:2.10880000e-06):0.207686144,2579847036:2.59350000e-06):0.536915300):0.0743066099):0.0480285338,2595523243:0.259668997):0.305110096,(2638238303:0.128486027,640455612:0.189852100):0.459163633):0.274246934,((((((((((((((((((((((((((((((((((((((((((((((((((((((((((((((((((((((((((((((((((((((((((2511738064:0.00000000,2577883243:0.00000000):0.00000000,2576969369:0.00000000):0.00000000,2574759363:0.00000000):0.00000000,2578092439:0.00000000):0.00000000,2577903429:0.00000000):0.00000000,2577011626:0.00000000):0.00000000,2575297180:0.00000000):0.00000000,2575327288:0.00000000):0.00000000,2578010305:0.00000000):0.00000000,2576591655:0.00000000):0.00000000,2576710696:0.00000000):0.00000000,2574736031:0.00000000):0.00000000,2575470575:0.00000000):0.00000000,643033841:0.00000000):0.00000000,2575109693:0.00000000):0.00000000,2581368563:0.00000000):0.00000000,2577686876:0.00000000):0.00000000,2540757016:0.00000000):0.00000000,2574772602:0.00000000):0.00000000,2576679110:0.00000000):0.00000000,2578215082:0.00000000):0.00000000,2577456983:0.00000000):0.00000000,2575084297:0.00000000):0.00000000,2575637704:0.00000000):0.00000000,2578039136:0.00000000):0.00000000,2581589340:0.00000000):0.00000000,2578064201:0.00000000):0.00000000,2574677489:0.00000000):0.00000000,2576938372:0.00000000):0.00000000,2574796221:0.00000000):0.00000000,2578055411:0.00000000):0.00000000,2584106846:0.00000000):0.00000000,2577643948:0.00000000):0.00000000,2541575999:0.00000000):0.00000000,637098172:0.00000000):0.00000000,648453847:0.00000000):0.00000000,2578112797:0.00000000):0.00000000,2576372513:0.00000000):0.00000000,2574637594:0.00000000):0.00000000,2576650845:0.00000000):0.00000000,2574970400:0.00000000):0.00000000,2574910952:0.00000000):0.00000000,2574760665:0.00000000):0.00000000,2574939011:0.00000000):0.00000000,2580744335:0.00000000):0.00000000,2575987688:0.00000000):0.00000000,2574900573:0.00000000):0.00000000,2546455190:0.00000000):0.00000000,2541571842:0.00000000):0.00000000,2576888385:0.00000000):0.00000000,644881467:0.00000000):0.00000000,2576748561:0.00000000):0.00000000,2574830437:0.00000000):0.00000000,2575287681:0.00000000):0.00000000,2578109233:0.00000000):0.00000000,2575384245:0.00000000):0.00000000,2576103296:0.00000000):0.00000000,2580125040:0.00000000):0.00000000,2577111268:0.00000000):0.00000000,2580368108:0.00000000):0.00000000,2574704551:0.00000000):0.00000000,2575497418:0.00000000):0.00000000,2573559012:0.00000000):0.00000000,2577720132:0.00000000):0.00000000,2555962456:0.00000000):0.00000000,2575941464:0.00000000):0.00000000,2575983614:0.00000000):0.00000000,2578194987:0.00000000):0.00000000,2580768868:0.00000000):0.00000000,2566261111:0.00000000):0.00000000,645193820:0.00000000):0.00000000,2578084800:0.00000000):0.00000000,2577893397:0.00000000):0.00000000,2581356537:0.00000000):0.00000000,2576866714:0.00000000):0.00000000,640608428:0.00000000):0.00000000,2578191626:0.00000000):0.00000000,2574872865:0.00000000):0.00000000,2576251854:0.00000000):0.00000000,2576017764:0.00000000):0.00000000,2576685888:0.00000000):0.00000000,2577100430:0.00000000):0.00000000,2577096344:0.00000000):0.00000000,2576735224:0.00000000):2.33570000e-06,2512788818:1.13500000e-06):2.25560000e-06,((((((((((((((2547882812:0.00000000,2555352379:0.00000000):0.00000000,2555522266:0.00000000):0.00000000,2560453475:0.00000000):0.00000000,2555448887:0.00000000):0.00000000,2560460531:0.00000000):0.00000000,2555331412:0.00000000):0.00000000,2555386015:0.00000000):0.00000000,2573575887:0.00000000):0.00000000,2547961857:0.00000000):0.00000000,2555589295:0.00000000):0.00000000,2555423984:0.00000000):0.00000000,2555275951:0.00000000):0.00000000,2555150563:0.00000000):2.86050000e-06,2547957637:2.83910000e-06):0.0347398794):2.67620000e-06,651040946:0.0346170157):0.299263536,(((2543279700:2.01120000e-06,2588631838:2.59140000e-06):2.19180000e-06,641720381:0.0342393866):0.245362585,(2563574225:2.19850000e-06,2567234719:2.08620000e-06):0.398376105):0.120937644):0.202802437,((((2518808325:0.00000000,2570132779:0.00000000):0.00000000,2568977376:0.00000000):2.39370000e-06,2567085413:2.11070000e-06):0.232442489,(2582208233:1.13500000e-06,2582389492:1.13500000e-06):0.0756460197):0.198845812):0.0806132997,((2545770094:0.600719131,2633183288:0.310600491):0.0561753319,2555483347:0.284523520):0.183518306):0.172026018):0.168305390,((((((((2526477210:0.00000000,641578244:0.00000000):0.00000000,2582362526:0.00000000):0.00000000,2526661547:0.00000000):0.00000000,2567238299:0.00000000):0.00000000,2526679861:0.00000000):1.13500000e-06,2526488727:1.13500000e-06):2.29670000e-06,2532130051:0.0339715418):0.0343734803,(((2550872853:0.00000000,2550892368:0.00000000):0.00000000,2551982698:0.00000000):1.13500000e-06,2550881488:2.49210000e-06):2.06120000e-06):0.323394728):0.171793282,(2554344538:0.205573163,((((2601035509:2.34950000e-06,((2520481742:2.19260000e-06,2521709616:2.76820000e-06):0.276894363,(2645685190:0.0330459434,2645700756:2.00590000e-06):0.0659610277):0.0340830717):0.326182930,((2563410225:1.13500000e-06,2645695901:1.13500000e-06):0.221863684,2645691729:0.107385352):0.295042254):0.180201813,(643777188:0.0330395492,(2595304284:1.13500000e-06,2643541004:1.13500000e-06):1.13500000e-06):0.263275468):0.142629819,(2563417619:2.18280000e-06,2643524350:0.0660427043):0.220032399):0.141374724):0.316339816):0.213733833,2521698394:1.17922110):0.293882969,((2552072382:0.142114339,(2552133577:0.0729716443,2552139203:0.165006673):0.182611750):0.431509935,2644515798:0.427067986):0.156202342):0.431170995,(((2547725538:1.13500000e-06,2645466570:1.13500000e-06):2.29130000e-06,(((2563777174:0.924412031,2645183337:2.39450000e-06):0.0343881951,2596276406:0.0691444575):0.0692076343,2645397127:2.86270000e-06):0.103298408):2.62223256,(2522509742:0.0273759104,2644610430:2.67310000e-06):0.786711312):0.110149656):0.138548738,(((((((((((((2515550991:1.13500000e-06,2518068087:1.13500000e-06):0.0339160073,2526255748:2.73990000e-06):0.540659087,651526046:0.0992091715):0.0752767901,((2518007333:2.87230000e-06,2562118419:2.21290000e-06):0.360209687,(((2644455726:0.0760210023,(2645721071:2.43160000e-06,2645724050:2.02530000e-06):0.0666448268):0.254492593,((2645017253:0.00000000,2645354599:0.00000000):2.16590000e-06,2645156814:2.47170000e-06):0.211169237):0.309645793,2644538916:0.187891030):1.02579643):0.112396298):0.0565162204,2516428034:0.0450327036):0.0928060057,(((2515574666:0.0327915766,((2643763479:0.00000000,2644463653:0.00000000):1.98870000e-06,2644403683:2.40280000e-06):1.98910000e-06):0.0327429856,((((2516449050:2.97460000e-06,2541459973:0.626391995):0.0718217091,647325885:0.0326954859):2.01320000e-06,2563398260:1.13500000e-06):2.09290000e-06,2639099446:2.15450000e-06):2.74450000e-06):0.0479373061,(2524854392:0.158344738,2587284908:0.148261489):0.0988379865):0.151771208):0.0832529969,2524898501:0.0655826646):0.135481467,(2521696618:2.23100000e-06,2521773581:2.80450000e-06):0.0340827184):2.13030000e-06,((2515606350:2.18160000e-06,2563435065:2.16310000e-06):0.205508771,((2521683269:0.00000000,2644627961:0.00000000):2.40210000e-06,2644437581:2.79910000e-06):2.65550000e-06):0.0676551891):0.111304302,2525034066:0.0321675436):0.223754982,(2644390191:2.83230000e-06,2644435319:0.0332596184):0.0420902760):0.463157880,((((2640219668:0.176497272,2644229594:0.0359808472):0.289076125,(2644322816:0.137129696,(2645143410:0.437968142,(2645333369:1.13500000e-06,2645411454:1.13500000e-06):0.120351299):0.266825014):0.155064692):0.0535180988,(2643824782:2.20430000e-06,2644536033:2.21000000e-06):0.441511904):0.253353859,((2583212574:0.273066524,(2644100052:1.13500000e-06,2644117658:1.13500000e-06):0.0809512065):0.0691697073,(2643962202:0.122127338,2644032143:0.0945645976):0.0765409585):0.222230653):0.557387922):0.566896635,((2516432108:0.602930164,2525038079:0.920316085):1.53197721,((2525880633:0.679802611,2526162017:0.143758077):0.590509602,(2640706472:0.355024893,(2643851435:1.13500000e-06,2644137973:1.13500000e-06):0.469565957):0.225075398):0.481097225):0.501386196):0.575330148):0.473791229,(((((((2517424045:0.165941250,2644928430:0.169785766):0.0475366962,((((((((2517824685:0.00000000,2557407805:0.00000000):0.00000000,2643624870:0.00000000):2.06650000e-06,2520533528:2.86080000e-06):0.101363676,2645501736:0.0670404387):0.0664765660,2517832383:0.00795163120):0.0256067206,2645063380:0.0663555949):2.07890000e-06,((2520619391:0.00000000,2645449793:0.00000000):1.13500000e-06,2643519550:1.13500000e-06):2.33950000e-06):0.0339952140,(((2522440312:0.00000000,2595083999:0.00000000):2.50200000e-06,2523577010:2.13700000e-06):2.90490000e-06,2563412901:0.101101332):0.0333222513):2.56370000e-06):0.0670569099,2645053587:2.82900000e-06):0.0352737451,(2517828735:2.35420000e-06,2518163534:0.0676483233):0.0654988925):0.489144837,((2519155348:0.344101553,2644938098:0.222635694):0.117838403,(2520710594:0.149138588,2524532346:0.396540575):0.899690501):0.579246137):0.225669324,(2539168792:0.605934287,649662628:0.140978741):0.691321745):0.755782142,((2547382245:0.336350631,2547726273:0.551513025):0.629086531,((2559440727:0.391667742,649718264:0.125432226):0.0824015903,646470456:0.103527093):0.662772522):0.134736536):0.970219269):0.344129668,(2552196507:0.227542057,2587515811:0.260561672):0.898192340):0.427134715):1.53702694):0.397082337,(KAJ1484905.1:6.64896068,((2639195789:3.94346444,(2593335525:1.13500000e-06,2608531943:1.13500000e-06):3.46858580):1.10357391,2018|2018.peg.2243:5.29354689):3.88766672):0.304328631):0.559028582):0.426406906):0.454662808,(((((KAG0563796.1:2.20510000e-06,((KAG0563797.1:2.21950000e-06,KAG0563798.1:2.18860000e-06):0.00986887080,KAG0563799.1:2.96260000e-06):2.86570000e-06):0.370787053,(XP_024358807.1:2.86890000e-06,(XP_024358806.1:1.13500000e-06,XP_024358804.1:2.01800000e-06):2.01440000e-06):0.0350188001):0.475985310,XP_024358805.1:2.06420000e-06):2.02747604,(KAI5059283.1:1.99000741,(KAH7307046.1:2.54360000e-06,KAH7307047.1:2.34870000e-06):1.36798541):3.60436037):8.72281783,(((2504968960:2.03120000e-06,((2546434152:1.13500000e-06,645539970:2.01320000e-06):0.0369834373,((2550310670:2.69970000e-06,640833882:0.0188534728):2.68690000e-06,2643570229:0.0188114019):0.0769708914):0.0380810665):0.461666925,2518211477:0.592362486):1.41108013,((2514113503:0.782031251,(2643905597:0.231305645,2643913271:0.406051383):0.807821063):0.843401566,2644971102:0.843995047):1.23370317):1.66963063):1.59927181):0.304701408,(AGI85508.1:2.89699590,646258775:1.99913294):1.07003503):0.145018908,(((((KAH3767136.1:2.21983820,2645543579:0.945094882):0.426719301,2538742905:0.800847763):0.764648471,((((2621098375:0.101219757,(2643694659:0.119503182,2644760475:0.235284052):0.0672958072):0.108630223,2645114649:0.239505803):0.0923119533,2645528866:0.261968612):0.300005002,(2645112338:0.157177605,2645607890:0.209467048):0.406988678):0.963461845):1.09778210,ADM11422.1:10.0056585):2.26388364,(((EGC30976.1:3.20825278,((((((((((((((((((ONK64915.1:0.484872063,KAE8008258.1:0.176772453):0.0160999424,KAK1295983.1:0.573686981):0.0635437615,((KAI3704158.1:1.06236348,CAA2983362.1:3.25821236):0.361011101,(KAI7996794.1:0.380337890,(KAI8027757.1:0.508701492,(KAI8026338.1:0.0165774454,KAI8026829.1:0.0420009576):0.312696047):0.299358557):0.312474833):0.0699929208):0.0438351613,KAJ8572472.1:1.08636329):0.103583273,(KAJ6777359.1:0.589829156,CAI9294456.1:0.288098986):0.0560622886):0.0265085132,MBA0782168.1:0.0447898249):0.0374562905,((((KAG2372101.1:0.103587636,KAG2394762.1:0.775062013):1.18303361,KAG2375607.1:1.56220407):1.25771846,KAJ7946821.1:0.121163181):0.100437851,OIV96106.1:0.357157695):0.0564573788):0.0861574552,(KAG7539186.1:0.385977565,KAF2947148.1:0.559271725):0.101624793):0.291207986,(KAH7432087.1:2.14260000e-06,KAH7432088.1:2.04060000e-06):1.23481382):0.179716921,KAJ7566714.1:0.412223206):0.686493904,((EEC46246.1:1.71300972,KAJ1472923.1:3.08954322):0.441439682,ABO99971.1:1.37494951):0.425665817):0.379630070,((KAI4366563.1:11.3497664,(RCV32854.1:10.0056585,KAE8125104.1:10.0056585):2.80266174):0.969509748,(ANF22948.1:11.3497659,NP_493189.3:11.3497668):3.02520399):2.10759231):0.451844886,(((UIZ22568.1:0.678713054,TDH72184.1:0.507943503):1.20208008,KAH9457541.1:11.3497667):0.685446723,(KAI0567353.1:1.26077497,KNC50834.1:6.57278052):1.24757918):0.460544411):0.280999582,((UPX11305.1:1.11750942,(KAH7962050.1:1.35887426,(KAB1282987.1:0.843115652,KAB8112859.1:11.3497668):2.21334659):0.972927199):0.332529963,ELR15072.1:1.20004426):0.348952355):0.178991452,(EGG21625.1:0.328254555,GAM28669.1:0.498967742):1.51815705):0.490641904,BCS18868.1:2.76044484):0.320697567,(QLG49972.1:11.3497669,(2230702546:1.05936318,1016|1016.peg.6355:2.18906911):10.0056585):3.87400455):0.282670534,((((EAL44058.1:0.0183937740,EKE36945.1:2.52120000e-06):0.0308626364,EDR29881.1:0.0257818776):0.108267964,ELP92700.1:0.465125776):1.67161502,(646258614:11.3497663,2645605577:11.3497662):5.80359622):0.449204496):0.585905795):0.122732997,CAI74913.1:4.26385285):7.11440871,((2502684771:1.10750238,(((2582237195:0.122461186,2635096541:1.65125755):0.0661220963,2635096540:0.234101356):0.465821626,(((2586878261:0.106158134,(2644871068:1.13500000e-06,(2645504421:0.0250220538,2645553042:0.0249656221):2.20490000e-06):0.0201546080):0.0420126452,2644800279:0.0406243435):0.384462840,(2639195198:0.420989871,2640673819:0.342854579):0.191733526):0.239867026):0.445924189):1.20324638,((PNW78720.1:0.345320163,(KAF8072952.1:0.257075775,WIA29184.1:0.158819069):0.129289977):0.313918772,(BDA49500.1:0.657249741,(PTQ29756.1:0.508623306,((KAG0585153.1:0.691668598,((KAG0590472.1:0.242316190,((((XP_024371255.1:0.00000000,XP_024371253.1:0.00000000):1.13500000e-06,XP_024371254.1:1.13500000e-06):0.0417523750,XP_024370351.1:0.766658736):0.169036046,((((XP_024390430.1:0.00000000,XP_024390426.1:0.00000000):0.00000000,XP_024390427.1:0.00000000):1.13500000e-06,XP_024390428.1:1.13500000e-06):2.73090000e-06,(XP_024390425.1:1.13500000e-06,(XP_024390424.1:1.13500000e-06,XP_024390423.1:1.13500000e-06):1.13500000e-06):2.30070000e-06):0.343467255):0.252347384):0.0570954864,((XP_024392688.1:1.13500000e-06,XP_024392687.1:2.22570000e-06):0.0611248544,XP_024371008.1:0.134987553):0.131020093):0.0794077555):0.136398944,((PTQ42484.1:0.209135698,PTQ36266.1:0.263240823):0.167235375,(((KAJ7567713.1:0.00000000,KAJ7567715.1:0.00000000):2.71910000e-06,KAJ7567714.1:2.20900000e-06):0.259443305,((((((((((((((((((KAH9663093.1:0.0576446783,((KAJ0041331.1:2.61450000e-06,KAJ0097623.1:0.964370770):0.209062671,KAJ4714347.1:0.220345254):0.0416755853):0.111800312,((((((RQO92421.1:2.82430000e-06,(((KAF9678291.1:0.0613232833,KAJ6420113.1:0.0423378575):0.145003685,KAJ6732872.1:2.40810000e-06):2.40290000e-06,(KAJ6678649.1:0.00000000,KAJ6732873.1:0.00000000):2.65340000e-06):0.0447981165):2.26450000e-06,(KAG6766789.1:0.0100607222,KAG6767914.1:0.0409651871):0.434304122):0.353099754,(KAJ9703498.1:2.41490000e-06,KAJ9703497.1:2.89100000e-06):0.0830586908):0.0724910732,(((KAF5451460.1:2.57740000e-06,KAF5451461.1:1.13500000e-06):2.66330000e-06,KAF5451462.1:0.354069797):0.0549708548,(KAG6663340.1:1.13500000e-06,KAG6663341.1:2.20510000e-06):0.0451396930):0.0421608055):0.0575191028,KAJ7944256.1:0.313625151):2.82520000e-06,(KAF5738148.1:0.158056365,KAJ8764437.1:0.174520265):0.0875508663):0.0393004435):0.0446019178,(((KGN48845.1:0.0783360633,(KAG6594818.1:0.0979219855,KAG6603964.1:0.126191887):2.25060000e-06):0.0773429936,(KAI4314829.1:0.0664585862,KAI4327627.1:0.0788489994):0.118486708):2.68700000e-06,((((RHN42081.1:0.111963098,(((WJX47787.1:0.167469892,WJX53745.1:0.0904957530):0.196002060,WJX95417.1:0.0270452766):2.76600000e-06,WJX89878.1:0.0194134486):0.0924078472):0.0876471467,(KAI5418393.1:2.27090000e-06,CAI8609117.1:0.0850071354):0.0606532014):0.458104185,KAE9597861.1:0.202810256):0.226676774,KAF7828881.1:0.103543177):0.0364529994):0.0892052564):0.0403812137,((((((KAG4114721.1:2.17480000e-06,(KAG4114719.1:2.00300000e-06,KAG4114720.1:2.83750000e-06):0.128677289):2.02150000e-06,KAG4114722.1:2.03150000e-06):0.00839067230,TYG40161.1:2.02170000e-06):0.329549641,(KAG4169064.1:1.13500000e-06,TYG89047.1:1.13500000e-06):0.0159699069):0.165457865,(((((((((KAJ4889031.1:0.0462113421,KAG2323398.1:0.0426118095):0.0213555802,((XP_033131449.1:0.00883284190,RID52760.1:1.13500000e-06):2.00880000e-06,XP_009102258.1:1.13500000e-06):0.00648899060):0.0156582882,KAH0917139.1:0.0336567235):0.0889623934,KAG5378000.1:0.0568029667):0.0620793826,((((KAG2277835.1:0.0321702899,(KAH0909227.1:2.15580000e-06,RID44261.1:1.13500000e-06):2.01600000e-06):0.0438634012,(KAH0856989.1:0.00708094530,KAG2303027.1:0.0209363478):2.20910000e-06):0.0365214683,XP_009112479.1:0.0141669526):0.0129199404,KAG5382480.1:0.0699833352):0.0411061551):0.0743867485,(KAG7584265.1:2.02420000e-06,CAE5988101.1:2.06710000e-06):0.0582628992):0.0360578269,KAG7641196.1:2.91560000e-06):0.688985194,((KAI4325469.1:0.0669145403,KAI4331416.1:0.0160011196):0.160238260,KAI4386770.1:0.0798848010):0.0470899015):0.0836246504,(KAF7850161.1:1.13500000e-06,KAF7850162.1:1.13500000e-06):0.117705174):0.0625241174):0.0497436979,(TXG59675.1:0.0603320157,KAK2657163.1:2.55030000e-06):0.270056625):2.64680000e-06):0.0497188724,(((((ONH96887.1:1.13500000e-06,VVA09754.1:1.13500000e-06):0.0657215038,PRQ47564.1:0.0637722737):0.0415213213,((KAG8659940.1:2.09400000e-06,OAY57425.1:2.59780000e-06):0.0849272391,KAJ9147061.1:0.0370257304):0.0519695471):0.0263745947,(KAF3440975.1:0.344733598,KAF3440781.1:0.292668757):0.432674848):0.0507293865,((OIW11011.1:0.266585497,KAE9612976.1:0.0753648747):0.340960700,(KAI4295115.1:0.0117790246,KAI4381168.1:2.50810000e-06):0.338044572):2.71840000e-06):0.0119624029):0.111931980,(((((KYP66792.1:0.0240704654,(ESW28965.1:0.0359829238,(((RZB78733.1:1.13500000e-06,NP_001236147.1:2.06010000e-06):0.0103203726,(RZC30427.1:2.31840000e-06,NP_001238102.1:0.0359627678):0.0288104168):0.0449692052,CAJ1930207.1:0.0119477249):2.28070000e-06):2.26860000e-06):0.0602205061,TKY70414.1:0.0261065506):0.0638496267,(RHN54240.1:0.0338266024,((KAI5438915.1:0.0249359563,CAI8588672.1:0.0376278276):0.0897396726,((WJX55600.1:2.72460000e-06,WJX60987.1:2.75620000e-06):0.161360954,(WJX55601.1:2.44250000e-06,WJX60988.1:2.87330000e-06):2.37020000e-06):0.00620370610):0.0456498650):0.103858398):0.149682360,(((KAG6392818.1:0.0552856537,KAG6397366.1:0.271279131):0.494687514,XP_030499035.1:0.291114332):0.213145927,(WCJ24954.1:1.13500000e-06,WCJ24955.1:1.13500000e-06):0.198097222):0.0554871936):0.0409117630,(OAY60771.1:0.100595112,(KAJ9172763.1:1.13500000e-06,KAJ9172764.1:2.25280000e-06):0.0251763705):0.0485659358):0.0801762907):0.0183855347,KAJ7953029.1:0.278180290):0.0147517482,ONK66315.1:0.499125804):0.0248385888,((((((KZN02720.1:0.0170676748,KAK1373489.1:0.137884987):0.230910602,KAK1359885.1:0.354974617):0.0408286873,(((((OIT31828.1:0.0626582841,PHT56603.1:0.0634355319):0.0365837456,(XP_025885300.1:2.70170000e-06,(XP_019067942.1:2.45760000e-06,XP_004232423.1:1.13500000e-06):2.86800000e-06):0.0978037128):2.39110000e-06,KAJ8567540.1:0.0219795793):0.0316912208,KAJ8545811.1:2.42060000e-06):0.0506123025,((KAI3450968.1:0.131139233,KAG8383349.1:0.190846018):0.174270347,(CAI9110807.1:2.94900000e-06,CAI9110808.1:2.75470000e-06):0.215782659):0.102229973):0.0473007191):0.0720263104,((KAF5798646.1:0.0387018140,((KAD5960835.1:2.39570000e-06,KAD5960845.1:2.05200000e-06):0.0474428973,(KAI3704545.1:2.34920000e-06,KAI3808434.1:0.343066448):2.54190000e-06):0.0657300071):0.203803980,(KAJ9540862.1:0.0433371145,KVI08814.1:0.113036864):0.0765569556):0.0607411238):0.0410699846,(CDP01996.1:0.121977623,(CAI9766677.1:0.0807671068,(XP_022841630.1:0.0134719346,((XP_022841629.1:0.00000000,XP_022841627.1:0.00000000):1.13500000e-06,XP_022841628.1:1.13500000e-06):2.35540000e-06):0.117733150):0.138688094):0.0321469281):0.0359139814,(KAI8018372.1:0.175754286,KAJ8767550.1:1.59409987):0.116925955):0.0379464130):0.0376539912,KAF8410577.1:0.110399463):0.0876292813,KAJ8641389.1:0.273511070):0.0243586874,KAG9449686.1:0.300414366):0.0665502678,(KAH7658779.1:0.176583290,((KAK1280530.1:0.393412424,KAK1321341.1:1.99700000e-06):0.108276562,KAK1298491.1:0.195269930):0.362291816):0.120343765):0.0219469193,((KAH9320092.1:0.382744098,GLJ19225.1:2.07110000e-06):0.248609565,(XP_010679757.1:1.13500000e-06,XP_010679756.1:1.13500000e-06):0.353826031):0.0832211538):0.109203507,((((((((KXG30922.1:2.12600000e-06,KXG30923.1:2.79720000e-06):0.119269409,((RCV07983.1:0.0192750660,TKW41139.1:2.18840000e-06):0.0561818419,((PAN07800.1:2.21120000e-06,((KAG2653308.1:1.13500000e-06,((KAG2653310.1:0.00000000,KAG2653312.1:0.00000000):2.81780000e-06,KAG2653311.1:1.13500000e-06):2.06850000e-06):2.59200000e-06,KAG2653309.1:0.767139422):0.0565789529):0.0184654225,(KAG2660915.1:2.20440000e-06,KAG2660916.1:2.27700000e-06):0.0385728611):0.0426256618):0.0696260815):0.227255641,TVU28166.1:0.385181694):0.0157944391,(KAK3155030.1:2.25480000e-06,KAK3158851.1:0.0117968498):0.0753164492):0.0691157873,((KQK00934.1:0.0656822606,((((((((VAI48460.1:2.37750000e-06,VAI48461.1:2.00550000e-06):0.615861324,VAI48463.1:2.47020000e-06):0.0119470056,VAI59880.1:2.12230000e-06):2.01190000e-06,VAI59878.1:1.13500000e-06):2.60280000e-06,(VAI59879.1:2.28780000e-06,VAI59881.1:0.0116573842):2.95190000e-06):0.0129573108,VAI59882.1:2.37200000e-06):0.0121221435,((VAI48462.1:2.82000000e-06,VAI48464.1:1.13500000e-06):2.37670000e-06,VAI48466.1:0.0565006968):2.36300000e-06):0.117900669,((VAI48465.1:0.000485803000,(VAI48467.1:2.46820000e-06,KQK00935.1:0.313132576):0.223379418):2.67510000e-06,VAI59883.1:0.0176167672):0.0370068641):0.0206423544):0.0776566380,((((((((KAF2946548.1:0.00000000,KAB8088529.1:0.00000000):0.00000000,KAB8088528.1:0.00000000):0.00000000,EAZ24326.1:0.00000000):0.00000000,BAF09777.1:0.00000000):0.00000000,XP_015625137.1:0.00000000):0.00000000,EAY87213.1:0.00000000):2.77720000e-06,KAF2946547.1:1.99610000e-06):2.67560000e-06,KAF2946546.1:0.643147612):0.0845164149):0.0454368483):0.359376477,KAF3332803.1:0.198953487):0.0274722194,(((KAG6534117.1:0.0829467315,KAG6538422.1:2.34420000e-06):0.438815739,(KAJ1691453.1:0.0297014742,(((KAJ4769179.1:0.00000000,KAJ4808952.1:0.00000000):0.00000000,KAJ4789439.1:0.00000000):1.13500000e-06,KAJ4782523.1:1.13500000e-06):2.04520000e-06):0.0298374397):0.0717114034,KAJ3686818.1:0.0336006663):0.140528936):0.0175868301,(KAJ3692503.1:0.0814168405,KAF9620113.1:0.528557925):0.0751732899):0.0548970712):0.238156578,(((GBG69202.1:0.678443585,GBG93314.1:0.529083130):0.524113330,KAH7299802.1:0.284249574):0.157919435,(((KAI5065383.1:2.52320000e-06,KAI5065727.1:2.17940000e-06):0.161055184,(((((((KAH7289042.1:0.00000000,KAH7289046.1:0.00000000):0.00000000,KAH7289044.1:0.00000000):0.00000000,KAH7289045.1:0.00000000):0.00000000,KAH7289047.1:0.00000000):0.00000000,KAH7289048.1:0.00000000):2.14960000e-06,KAH7289043.1:2.26280000e-06):0.164144647,((((((KAH7302011.1:0.00000000,KAH7302014.1:0.00000000):0.00000000,KAH7302013.1:0.00000000):0.00000000,KAH7302016.1:0.00000000):0.00000000,KAH7302015.1:0.00000000):1.13500000e-06,KAH7302012.1:1.13500000e-06):2.59470000e-06,KAH7302017.1:0.401962900):0.251970280):0.0965621414):0.0855303046,KAH7435406.1:0.133020659):0.251911837):0.0199325365):0.0589907754,(((KAJ7299272.1:2.47840000e-06,KAJ7552850.1:2.46960000e-06):0.252602842,KAJ7529164.1:0.239112879):0.0964065152,((((KAJ7565295.1:0.00000000,KAJ7565299.1:0.00000000):0.00000000,KAJ7565298.1:0.00000000):2.17540000e-06,KAJ7565296.1:2.04570000e-06):2.25480000e-06,KAJ7565297.1:0.362942788):0.382456803):0.241545035):0.133669529,((GLJ06275.1:2.60950000e-06,GLJ54087.1:0.597433745):0.327139409,((((((((((((((((((KAH9672149.1:1.13500000e-06,((KAH9672150.1:2.31940000e-06,KAH9672156.1:0.278254975):0.204005314,KAH9672151.1:2.26420000e-06):2.79090000e-06):2.06010000e-06,KAH9672152.1:1.13500000e-06):2.75500000e-06,KAH9672154.1:2.32790000e-06):2.04030000e-06,(KAH9672153.1:2.78380000e-06,KAH9672155.1:0.0704540010):0.0550627100):0.165210386,KAJ4704743.1:0.0805790292):0.0713269183,(((KAG8649277.1:0.0610107750,KAJ9180752.1:0.00887310460):2.39740000e-06,WCJ28260.1:0.205011339):0.0124603537,(KAJ9185185.1:0.0190862625,KAJ9186222.1:2.10980000e-06):0.0278290411):0.0507072333):0.0415283898,KAJ8899718.1:0.164925046):0.0101100389,(((PNT30454.1:0.0238764928,KAH8506191.1:0.0119182365):2.38220000e-06,KAG6771528.1:0.199103350):0.0310181345,KAG6769450.1:0.0974900806):0.0595405892):0.0438889681,(((((((((KAG4130588.1:0.00000000,KAH1090094.1:0.00000000):1.13500000e-06,TYG54428.1:2.19070000e-06):2.26300000e-06,KAA3455075.1:1.13500000e-06):2.34900000e-06,(TYH03053.1:2.11330000e-06,KAG4184215.1:2.54940000e-06):0.0118369604):2.89120000e-06,((MBA0767957.1:0.00000000,MBA0800808.1:0.00000000):2.21630000e-06,MBA0684486.1:1.13500000e-06):2.48710000e-06):0.0764337642,(((((KAG4152390.1:0.00000000,KAG4205063.1:0.00000000):1.13500000e-06,(KAG4152391.1:1.13500000e-06,KAH1039422.1:1.13500000e-06):2.49780000e-06):2.06320000e-06,(TYH22240.1:2.36420000e-06,TYH22241.1:2.95310000e-06):0.0119197689):0.0175212539,MBA0776778.1:2.21130000e-06):2.67840000e-06,TYG73995.1:2.04460000e-06):0.0840686689):0.0949684047,((((KGN54227.1:0.0382166885,KAG6595302.1:0.106952186):0.156934927,((KAF8006326.1:0.00000000,KAF8006328.1:0.00000000):1.13500000e-06,KAF8006327.1:2.82090000e-06):0.215007028):0.0213566164,(((((((KAJ4895757.1:2.09290000e-06,XP_009116059.2:0.0112326452):2.06060000e-06,(KAG2257898.1:2.91940000e-06,KAH0864936.1:2.46970000e-06):0.0113004715):0.0112650314,(KAG5386013.1:1.13500000e-06,RID47019.1:1.13500000e-06):2.80590000e-06):0.0114264314,KAG2325041.1:0.0588906071):2.91080000e-06,(KAG2287009.1:0.0112319997,(((KAG2325790.1:0.0117763545,RID65317.1:0.0111970075):1.13500000e-06,XP_009139385.1:1.13500000e-06):2.83350000e-06,KAG5400713.1:1.13500000e-06):2.93410000e-06):0.0482141577):0.0160312630,CAH2064214.1:0.286629783):0.0273547507,((KAG7565560.1:1.13500000e-06,CAE6076138.1:1.13500000e-06):0.0115835356,KAG7634294.1:2.13700000e-06):0.139200085):0.401065615):0.0341630264,((KAF5471686.1:0.0119574911,KAG6640024.1:0.0505920585):0.109796448,((KAF5476011.1:1.13500000e-06,(KAF5476012.1:0.00000000,KAG6643126.1:0.00000000):1.13500000e-06):2.11860000e-06,KAG6643125.1:2.22720000e-06):0.0398154354):0.0617310543):0.0572176831):0.0562789768,KAF5750964.1:0.295951117):2.34560000e-06,((((((((((EES18902.1:0.0230802381,((((KAF2954565.1:0.00000000,XP_015612510.1:0.00000000):0.00000000,EEE56102.1:0.00000000):2.24140000e-06,XP_015612519.1:2.68010000e-06):2.57180000e-06,(EEC72268.1:2.46260000e-06,BAD87839.1:2.08350000e-06):0.0114164723):0.342348031):0.0364894523,(KAK3137692.1:0.0238739464,KAK3140915.1:2.39090000e-06):0.0616527819):0.0222822872,PAN16888.1:2.51800000e-06):0.0187663876,(((RCV15527.1:0.00000000,TKW24660.1:0.00000000):2.02530000e-06,TKW24659.1:2.11360000e-06):0.0392624026,(KAG2615969.1:0.0129812708,KAG2624138.1:2.04600000e-06):2.19340000e-06):0.0107857901):0.0467268270,(((((KAF2928811.1:0.00000000,BAF16373.1:0.00000000):0.00000000,EEE62094.1:0.00000000):0.00000000,XP_015640562.1:0.00000000):0.00000000,EEC78401.1:0.00000000):2.63170000e-06,KAB8097822.1:2.16410000e-06):0.0754748252):0.0827592178,((((KQK07731.1:1.13500000e-06,KQK07732.1:2.19760000e-06):0.0644582120,(KAK1692010.1:0.0109440092,(VAH12825.1:0.0194382314,VAH12826.1:2.54510000e-06):2.08850000e-06):0.0206730286):0.0362368470,VAH00907.1:2.70150000e-06):0.0257755734,VAH00909.1:0.227206453):0.182592479):0.0745655545,(((((KQK11795.1:0.00000000,PNT73690.1:0.00000000):0.00000000,PNT73691.1:0.00000000):1.13500000e-06,KQK11796.1:1.13500000e-06):0.145457576,KAK1670266.1:0.0534631837):0.0561704148,(((VAH70374.1:2.07190000e-06,(VAH70376.1:0.000903865400,(VAH86587.1:0.0443363352,VAH86589.1:2.54780000e-06):0.0491130309):0.0137441749):0.0314331466,(((VAH70377.1:1.99660000e-06,((VAH86590.1:0.0399480896,VAH86591.1:0.0162795508):0.0456928108,VAH86592.1:2.87050000e-06):0.0571215305):2.14020000e-06,VAH70378.1:2.97720000e-06):0.0326306839,VAH70379.1:2.59850000e-06):0.183108088):0.0230137141,((VAH70373.1:2.04350000e-06,(VAH70372.1:2.23080000e-06,(VAH70382.1:2.82110000e-06,(VAH86585.1:0.0412775555,VAH86595.1:2.32220000e-06):0.106155154):0.0493747002):0.0734424434):0.0103495139,VAH70375.1:2.39610000e-06):0.0790405378):0.0643097087):0.194733310):0.236560213,XP_010684178.1:0.400569861):0.0981771301,((((ONI03305.1:0.125236187,PRQ43337.1:0.210950645):0.113011149,(KAF8042394.1:2.04690000e-06,KAF8042395.1:0.00918812550):0.142922589):0.0473035048,((((KAI9152760.1:2.31250000e-06,(KAK0585794.1:0.0573685351,KAK0582792.1:0.713328914):2.94270000e-06):2.12510000e-06,TXG58569.1:2.33910000e-06):0.0590788162,KAK3226437.1:2.40830000e-06):2.25980000e-06,KAK2657942.1:0.432860430):0.184262663):0.0274980024,(KAI4294972.1:0.198161640,KAI4331720.1:0.665073351):0.0372598713):0.0473459192):2.31790000e-06,((((((((KVH90588.1:0.0305866306,KAJ9555050.1:0.131336684):0.0351380025,KAI3814853.1:2.25213055):0.0534456946,((KAF5772987.1:0.0554423814,KAI3822645.1:0.0741835300):0.0278437055,KAF5819483.1:0.214101267):0.0437031478):0.0137217870,(CAI9289648.1:2.43450000e-06,KAJ0201912.1:0.547414067):0.141435995):0.0486625355,((((KAF5783938.1:1.99630000e-06,KAK1426120.1:0.0758385733):0.0770772343,((KAI3677099.1:0.0388343228,KAI3743391.1:0.0872616257):0.100447868,KAD3337456.1:0.216582733):0.0268265357):0.292168262,((KAJ0227609.1:0.134129129,CAI9268145.1:2.84870000e-06):0.119745723,KAI3738403.1:0.100782787):0.121492122):0.0430531648,KAJ9559038.1:0.159708273):0.0949004998):0.0792979799,(((KZM91779.1:0.111236120,(KAK1389499.1:0.0111516068,KAK1389498.1:2.83760000e-06):0.0346914837):0.184226957,(KZN00501.1:0.0122085128,KAK1392610.1:0.0242946129):0.0253906796):0.0336093834,(KZM97805.1:0.0322721371,KAK1403593.1:0.0699262869):0.0932446914):0.139312345):0.0427262358,(((KAJ8532968.1:0.557366747,(((XP_010325885.1:0.00000000,XP_010325882.1:0.00000000):0.00000000,XP_004246468.1:0.00000000):1.13500000e-06,XP_010325883.1:1.13500000e-06):0.111996103):0.0394925625,PHT37707.1:0.0182111745):0.209390580,(KAJ8754180.1:0.351348832,CAI9098172.1:0.0501727568):0.112986181):0.0801750087):0.0672971274,(((((((KAG6386344.1:0.0858532701,KAG6412027.1:2.12880000e-06):0.296711386,KAG8374301.1:0.229019574):0.224033410,KAI3447664.1:2.15200000e-06):0.0722399737,(((KAI3473223.1:1.13500000e-06,KAI3474457.1:2.23530000e-06):2.24160000e-06,KAI3474064.1:0.743948677):0.106777019,(CAI9766279.1:0.00941980030,((CAA3026640.1:0.0654354328,CAA3026639.1:0.0596812261):2.16040000e-06,CAA3026638.1:2.47290000e-06):0.0451047027):0.225420783):0.0334842656):0.0510151613,(KAG6430214.1:1.65656155,KAG8376444.1:0.109959768):0.0771199752):0.0709569998,(KAG6437405.1:0.111139661,KAG6434070.1:0.110198906):0.305531586):0.0602971087,((((CAI9779027.1:0.114770098,CAA3000706.1:2.74750000e-06):0.0163955607,CAA3000708.1:1.13500000e-06):2.65050000e-06,CAA3000707.1:2.40800000e-06):0.0667921866,CAA2984870.1:0.216357172):0.0647247155):0.102818686):0.0422735119):0.0290402260):0.0521475358):0.0167247432,((((KYP70793.1:0.0492369562,(((ESW34664.1:1.13500000e-06,ESW34665.1:2.47490000e-06):0.0501086517,KAG2405988.1:0.0434482219):0.0184665380,(((((RZB48404.1:0.00000000,XP_006604534.1:0.00000000):0.00000000,RZB48406.1:0.00000000):0.00000000,XP_003554332.1:0.00000000):2.74310000e-06,RZB48405.1:2.09290000e-06):0.0228364900,(((RZC21146.1:0.00000000,XP_006576179.1:0.00000000):0.00000000,XP_006576178.1:0.00000000):2.72270000e-06,(RZC21147.1:2.25320000e-06,(RZC21148.1:0.0464204849,NP_001235992.1:0.00735079320):2.48840000e-06):2.97300000e-06):0.0179848555):0.00761752700):0.0222611821):0.136166250,((OIV92115.1:2.27340000e-06,KAE9590969.1:0.0526177647):0.0453536421,(OIW11228.1:0.0159283928,KAE9585492.1:0.157831256):0.0845682629):0.127446271):0.148283680,((KYP74118.1:0.0242784524,(((((ESW16458.1:0.155824816,(OIW01647.1:0.296331798,(KAF7818527.1:2.09180000e-06,KAF7818532.1:2.03730000e-06):0.337319915):0.157300527):0.329685950,ESW16459.1:2.01540000e-06):0.0324220719,KAG2402627.1:0.0861015472):2.30680000e-06,((((RZB72332.1:1.13500000e-06,RZB72333.1:1.13500000e-06):2.29680000e-06,RZB72334.1:1.13500000e-06):2.37940000e-06,NP_001235777.1:0.0224180000):0.0225685242,((RZB85682.1:1.13500000e-06,XP_006588379.1:1.13500000e-06):2.61130000e-06,(RZB85683.1:2.23130000e-06,NP_001237552.1:0.0665997467):2.41250000e-06):0.0223598057):0.146632914):0.0855241474,TKY52832.1:0.125414601):0.130926632):0.0764619308,((RHN79894.1:0.0380433338,(WJX11829.1:2.32700000e-06,WJX18286.1:0.0160950873):0.0145043857):0.0198127741,KAI5395383.1:0.0384978624):0.102890114):0.0577041724):0.0606622536,(KAE9589953.1:0.123706678,KAI4300148.1:0.0897080011):0.0287263006):0.0763304604):0.0117401294,(((KAJ0027652.1:0.222487094,KAJ0088876.1:0.0378297469):0.281364449,CDP06650.1:0.196017782):0.0510189877,(KAJ7972516.1:0.0980648304,KAJ7977083.1:0.101291532):0.0724814497):0.0252788074):0.0392872185,((KAA8518866.1:0.124289821,(((((KAE9455639.1:2.93210000e-06,KAI8560445.1:0.0117805596):0.0284114666,KAH7842780.1:0.0484526330):0.117110471,((KAI8556557.1:2.40130000e-06,KAG5550127.1:0.0143771597):0.256365806,KAH7866669.1:0.172817279):0.252784827):0.0358500757,KAI7997277.1:0.115114411):0.0617448065,KAI8012998.1:0.209742065):0.108348005):0.0687928765,(KAJ9694531.1:2.12230000e-06,KAJ9694530.1:2.17360000e-06):0.0503541367):0.00866520510):0.0928302174,KAF9593459.1:0.216583776):0.0354550426,((RZC76105.1:0.0259653629,RZC93244.1:0.0129172911):0.443104733,((((KAF3334012.1:0.122089428,((KAJ1690307.1:2.36680000e-06,(((KAJ4770722.1:0.00000000,KAJ4804541.1:0.00000000):2.65990000e-06,KAJ4781322.1:2.20180000e-06):2.80710000e-06,KAJ4788263.1:0.0686616607):0.00771826980):0.0110948142,KAJ3685643.1:0.0196046451):0.138750374):0.125530358,KAJ3676670.1:0.249329441):0.111588233,((((KAK1265413.1:0.293665244,(KAK1299429.1:0.0224859921,KAK1312626.1:0.0323433988):0.0515259463):0.117104881,(KAK1271683.1:2.04280000e-06,(KAK1285445.1:0.0113929842,(KAK1320698.1:1.13500000e-06,KAK1321030.1:1.13500000e-06):2.42350000e-06):0.0120652294):0.0619203433):0.0456343879,KAJ4969969.1:0.316445360):0.0547000612,(CAA7392775.1:0.235079909,(CAA7398138.1:0.124294017,CAA7398142.1:0.0565370642):0.132615908):0.100351839):0.0290486133):0.0269812918,KAH7667786.1:0.154890437):0.0494182650):0.0425794828):0.0408376624,(KAF8395074.1:0.386176730,(KAI0527648.1:0.219844944,(KAJ8631676.1:0.759841820,KAJ8636901.1:0.259172901):0.0167936310):2.47540000e-06):0.0316330843):2.23040000e-06,(THU58856.1:2.30091326,((KAH7672702.1:0.265480902,KAJ0983965.1:0.107131952):0.668838214,KAF9599048.1:0.383210524):0.0347334412):0.0470269683):0.0448559002,((KAJ4977817.1:0.108607383,KAF8397532.1:0.404183452):0.144552959,RZC78692.1:0.295298317):0.0948903437):0.130300499,(((KAF3331509.1:0.191510052,(((KAJ1698826.1:0.0258242370,((KAJ1699976.1:0.00000000,KAJ4816716.1:0.00000000):1.13500000e-06,KAJ4764008.1:2.45060000e-06):2.31840000e-06):0.0128810319,(KAJ4754112.1:2.19700000e-06,KAJ4792892.1:1.13500000e-06):2.54220000e-06):0.0298731451,KAJ3699321.1:0.0227137381):0.0907974364):0.295194392,KAJ3694812.1:0.412360025):0.250167548,((WKA05687.1:0.0302472672,(KAJ9680988.1:0.0957710382,KAJ9680989.1:2.42610000e-06):0.0321502251):0.162441498,((((((((((KAH9728042.1:2.27640000e-06,KAH9728043.1:0.120418673):0.410800642,KAG9455437.1:0.279278740):0.150315737,(((KAK1273780.1:2.73760000e-06,KAK1324298.1:0.0219083924):0.0108467893,KAK1305180.1:2.09380000e-06):2.91290000e-06,((KAK1311483.1:2.21520000e-06,KAK1288534.1:0.194787275):0.0167962305,KAK1267725.1:0.0316646049):0.162627015):0.246850663):0.0647454045,(((((((((EES18298.1:0.0512388378,(((RCV17536.1:0.00799854440,TKW27061.1:2.00720000e-06):0.0757102111,PAN19300.1:0.0323492653):0.00836077120,KAG2619043.1:0.0491156757):0.0772974295):0.117523038,((((KQK06046.1:0.0776877656,(KAK1697856.1:0.0782226239,(VAH07802.1:0.0114039907,VAH19590.1:1.13500000e-06):0.110366338):0.0777958813):0.251724977,(((((KAF2930964.1:0.00000000,XP_015640173.1:0.00000000):0.00000000,EAY98191.1:0.00000000):0.00000000,BAF17572.1:0.00000000):0.00000000,EEE63857.1:0.00000000):2.21180000e-06,KAB8099600.1:2.33470000e-06):0.247461727):0.0953915083,(TVU19549.1:0.00696979510,TVU19574.1:2.18780000e-06):0.152889168):0.0453241155,(KAK3135461.1:2.13200000e-06,KAK3138660.1:0.00732530100):0.203060165):0.0164775754):0.134987232,(KAF3332017.1:4.84407133,KAJ3677908.1:0.202283511):0.164352708):0.0538812176,(((((((KXG27493.1:0.0322492600,(PAN40873.1:2.34280000e-06,((((((KAG2569951.1:0.00000000,KAG2569955.1:0.00000000):0.00000000,KAG2569954.1:0.00000000):0.00000000,KAG2569953.1:0.00000000):1.13500000e-06,KAG2569952.1:1.13500000e-06):0.0107465541,((((((KAF2936652.1:0.00000000,BAF16245.1:0.00000000):0.00000000,XP_015633507.1:0.00000000):0.00000000,EEC78295.1:0.00000000):0.00000000,EEE61951.1:0.00000000):1.13500000e-06,KAB8097611.1:2.01860000e-06):2.12960000e-06,KAF2936651.1:0.0280166974):0.0456597434):2.22630000e-06,KAG2569956.1:1.03934134):0.00995836660):2.20460000e-06):2.27540000e-06,((((RCV14785.1:0.00000000,TKW23753.1:0.00000000):2.11790000e-06,TKW23752.1:2.52230000e-06):0.00993446670,(KAG2575881.1:0.0458921317,(KXG27492.1:0.106989845,KAF2936653.1:0.132874909):0.0375986280):0.167961748):2.77470000e-06,((((((KAG2575882.1:0.00000000,KAG2575886.1:0.00000000):0.00000000,KAG2575885.1:0.00000000):0.00000000,KAG2575889.1:0.00000000):2.23730000e-06,KAG2575887.1:1.13500000e-06):2.04340000e-06,KAG2575883.1:1.13500000e-06):2.59320000e-06,KAG2575888.1:2.25380000e-06):0.0156853710):2.98630000e-06):0.0253859277,((((TVU00789.1:0.0176239498,TVU06139.1:0.0176597209):2.79110000e-06,TVU31148.1:0.245143917):0.610650186,(KAK3141073.1:2.51230000e-06,KAK3143292.1:0.00937561570):2.85600000e-06):0.0289084857,TVU16697.1:0.234967213):0.0665394327):0.0663678904,(VAH39296.1:2.79420000e-06,((VAH39297.1:2.43650000e-06,(((VAH39298.1:0.00995378570,VAH72220.1:0.0996599634):0.00141472430,VAH54818.1:2.83390000e-06):0.218613134,VAH39295.1:0.136832233):0.00108474970):0.0192704453,VAH54819.1:2.28240000e-06):2.13140000e-06):0.0489216050):0.00402104090,KQJ85432.1:0.0797839070):0.123217977,ONK65268.1:0.436958880):0.106577593,(((OQU87920.1:0.184111171,((RCV28283.1:2.19700000e-06,TKW17892.1:2.76460000e-06):0.0743415973,((((PAN27399.1:0.259877889,(PAN27400.1:2.19500000e-06,PAN27401.1:0.0589795191):2.62450000e-06):0.150306104,KAG2602174.1:0.0927053462):0.0338602898,KAG2602173.1:2.07830000e-06):0.0327206892,KAG2593176.1:0.0647082532):0.0300404342):0.0146413480):0.0401099044,(KAK3162574.1:0.0286021827,KAK3166067.1:0.0165640956):0.0891967035):0.0232882477,(((KAF2953486.1:0.0148708539,(((((KAF2953485.1:0.00000000,EAZ14274.1:0.00000000):0.00000000,BAF06821.1:0.00000000):0.00000000,BAD81917.1:0.00000000):0.00000000,XP_015641483.1:0.00000000):0.00000000,EAY76609.1:0.00000000):1.13500000e-06):2.91840000e-06,KAB8084445.1:1.13500000e-06):2.32230000e-06,KAF2953484.1:2.02860000e-06):0.397457505):0.204431719):0.0509266058):0.164255835,((((KQJ96622.1:0.0993599090,(KAK1615552.1:0.0593576059,(((VAH09464.1:1.13500000e-06,VAH09463.1:1.13500000e-06):2.30010000e-06,VAH09465.1:2.65600000e-06):0.149383992,((VAH21369.1:2.11940000e-06,VAH21370.1:2.40120000e-06):2.72370000e-06,VAH21371.1:2.95830000e-06):0.104558690):0.214463955):0.0453896613):0.222388379,(((RCV42976.1:2.88610000e-06,TKV93919.1:2.53900000e-06):2.94460000e-06,((((PAN47580.1:0.00000000,KAG2549210.1:0.00000000):0.00000000,KAG2549211.1:0.00000000):2.54020000e-06,PAN47581.1:2.23540000e-06):2.29950000e-06,((KAG2538196.1:2.81740000e-06,KAG2538197.1:2.82650000e-06):0.0154116303,(EER94266.1:2.28060000e-06,OQU91820.1:2.17010000e-06):0.123560728):2.94260000e-06):0.0159090558):0.0577768315,(KAK3153676.1:2.38470000e-06,KAK3157533.1:0.0372896577):0.00757481550):0.162985297):0.0902168602,((KAB8112685.1:1.13500000e-06,(BAF26475.1:1.13500000e-06,EEC66916.1:2.85440000e-06):2.39730000e-06):2.82910000e-06,EEE50931.1:0.0162552396):0.237123967):0.165716777,((((KAF3332859.1:0.0646329538,((KAJ1691555.1:2.11750000e-06,((KAJ4769271.1:2.32890000e-06,KAJ4782630.1:0.00661239480):0.00654012360,(KAJ4789539.1:1.13500000e-06,KAJ4809060.1:1.13500000e-06):2.61460000e-06):0.0131230817):0.0132143279,KAJ3686935.1:2.28450000e-06):0.0484122547):0.282470398,KAJ3673798.1:0.241111243):0.0438863282,(KAJ3693735.1:0.247783468,KAJ3694770.1:0.0803880208):0.253903497):0.108578516,KAG6486776.1:0.479348389):0.136965744):0.233029684):2.00660000e-06,((KAG6477287.1:0.681588258,(KAH7685504.1:0.0643040738,KAJ0971979.1:0.0980569483):0.0225415991):0.0761466747,(URE17106.1:0.0995694037,URE13849.1:0.215666252):0.0646703840):0.0472798595):0.0193212429,((THU62819.1:0.00892699100,URE02424.1:0.204054519):0.0677014875,(((URE26617.1:2.78540000e-06,URE26620.1:0.0683692025):2.74910000e-06,URE26619.1:1.13500000e-06):2.00700000e-06,URE26618.1:0.116592547):0.210643328):0.0188848857):0.0901294867,(KAH7671280.1:0.0985616220,(((KAJ4975876.1:0.0775369065,KAJ4977317.1:0.150752579):0.215294200,ONK77532.1:0.236851019):0.0827529795,KAJ0977963.1:0.867852203):0.0402538259):0.0664933380):0.114239460,CAA7398862.1:0.0916356774):0.0403982661):0.0392069204,((RZC69578.1:2.33030000e-06,RZC74025.1:1.13500000e-06):0.175627469,(KAF9591329.1:2.43170000e-06,KAF9625619.1:1.49460603):0.292163651):0.0957004802):0.0342873536,KAF8379891.1:0.0576379717):0.0363545427,KAF8379831.1:0.120820028):0.0860546052,((((((((KVH89966.1:0.422233092,KAJ9555748.1:0.0729526513):0.0804716272,(((KAF5797758.1:0.0158572249,(KAI3822063.1:0.0159995673,KAI3687405.1:0.0240596140):0.0241722425):2.38100000e-06,KAD4384807.1:0.0492410702):2.11740000e-06,KAJ0198786.1:0.0317938727):0.0647059487):0.204066382,(((((((OIT40217.1:0.0915553406,KAJ8538609.1:0.0955897397):0.0820724322,(XP_019070755.1:1.13500000e-06,XP_004244731.1:1.13500000e-06):0.133063242):0.0625195646,OIT21543.1:0.0450511490):0.0512569225,((KAJ8539354.1:0.0587440675,KAJ8560896.1:0.0150352472):0.0315612619,(PHT32346.1:0.109324151,XP_004252616.1:0.0458647754):0.0623452919):0.106031303):0.0544079509,((KAJ8568290.1:0.0808608079,((XP_025888269.1:1.13500000e-06,XP_004245439.1:1.13500000e-06):1.13500000e-06,XP_010325309.1:1.13500000e-06):0.142118167):0.0375774758,OIT22240.1:0.0266792163):0.204279837):0.106915147,((((KAJ0198816.1:0.0752986978,KAI3689964.1:0.143672300):0.0424883745,(((KAD4178466.1:0.114844227,KAF5815852.1:0.126231441):0.0936997022,KAI3756289.1:0.0464725215):0.202038148,(KAI3691930.1:0.0270545833,KVH91758.1:0.0648086326):0.0685295941):0.0656863390):0.133518783,KAI4302370.1:0.278906180):0.142631203,((((((((KAG6399142.1:0.0727922416,KAG6407673.1:0.0824197757):0.102169093,KAG6431500.1:0.424468748):0.0940684047,KAG8382578.1:0.141628266):0.0180950054,KAI3453291.1:0.0771060630):0.0178326649,KAG8374504.1:0.0947412954):2.42570000e-06,CAI9772605.1:0.236779103):0.123258466,KAI3469060.1:0.100401545):0.00598970340,CAI9772129.1:0.413493294):0.0767598606):0.0501936574):0.00611382420,CDP12252.1:0.0804603325):0.0466602921):0.0235672141,(KZN05733.1:0.0501444077,KAK1382236.1:2.17020000e-06):0.415179805):0.164224319,(XP_019105028.1:2.05490000e-06,XP_010676936.1:2.68720000e-06):0.381775014):0.143017028,((KAG5538175.1:2.22410000e-06,KAE9460263.1:0.221922826):0.0147235154,(KAH7864047.1:0.0751135089,KAI8544884.1:0.0196293335):0.0194409406):0.256210121):0.0333993099,(KAF7139402.1:2.85020000e-06,(KAI8546099.1:0.0531170839,KAE9459659.1:0.0769435821):0.0334761315):0.228550954):0.0162266523,((KAI7981137.1:2.75510000e-06,KAI8019649.1:2.60070000e-06):0.0797763835,(KAJ8632476.1:0.371612298,(WJZ82141.1:2.81860000e-06,KAJ9706413.1:0.0448410000):0.355379343):2.02670000e-06):0.123758085):0.0175681906):0.0300761571,(((KAG5563611.1:1.13500000e-06,KAG5563612.1:1.13500000e-06):0.0101185703,(KAI8569938.1:1.13500000e-06,KAI8569939.1:1.13500000e-06):0.0103389237):0.0111398859,KAH7839906.1:0.0148314725):0.174044543):0.0574838232,(((((((KAH9731178.1:1.13500000e-06,KAH9731179.1:1.13500000e-06):2.19990000e-06,KAH9731180.1:0.115231625):0.103385537,KAJ4728001.1:0.105082792):0.0777547682,(KAI9181629.1:0.0547571374,KAK0581642.1:2.25890000e-06):0.108882503):0.0891951329,KAH7656373.1:0.481301767):0.0218515747,(KAI4355329.1:0.290149933,KAF7843732.1:0.197417122):0.0785576964):0.0742394946,((KAF8033571.1:1.13500000e-06,KAF8033572.1:1.13500000e-06):0.127954449,((((((((((KAG4115681.1:2.94600000e-06,(((KAG4115682.1:0.00000000,TYG41044.1:0.00000000):0.00000000,KAA3462341.1:0.00000000):0.00000000,KAH1073822.1:0.00000000):1.13500000e-06):2.10470000e-06,KAG4169987.1:1.13500000e-06):2.55170000e-06,TYG89870.1:2.52880000e-06):2.40440000e-06,KAG4169988.1:0.344695288):0.353425152,(((KAG4134243.1:0.00000000,KAH1107075.1:0.00000000):2.50960000e-06,TYG57715.1:2.38460000e-06):2.31820000e-06,(TYH06312.1:2.57370000e-06,KAG4187784.1:2.47580000e-06):0.0281330063):0.409769266):0.161704126,(((TYH10150.1:1.13500000e-06,KAG4192051.1:2.20680000e-06):0.0105393574,KAH1130296.1:0.0341370395):2.20550000e-06,(KAG4138507.1:1.13500000e-06,TYG61563.1:2.73100000e-06):0.0105729471):0.166923400):0.114560977,(KAJ0051621.1:1.13500000e-06,KAJ0110795.1:1.13500000e-06):0.215257625):0.0595376818,(((((ONI23656.1:2.46480000e-06,VVA35957.1:0.0183014976):0.0254497084,ONI23657.1:2.04570000e-06):0.0120654721,VVA35958.1:2.73130000e-06):0.412821561,XP_010686641.1:0.589675472):2.55300000e-06,KAI9182823.1:0.0883756406):0.0563489060):0.0447220544,((((ONI23658.1:1.13500000e-06,ONI23659.1:1.13500000e-06):2.42690000e-06,VVA35959.1:0.0132078626):0.186392234,PRQ58623.1:0.0391546761):0.229495726,(((OIW04559.1:2.41280000e-06,KAE9595847.1:2.10910000e-06):0.0617612634,(OIW20786.1:2.73720000e-06,KAE9615333.1:1.13500000e-06):0.0649185334):0.0193550293,KAE9605779.1:0.0768304563):0.196025910):0.0413790969):0.0265205569,(((((KAH9731181.1:2.03350000e-06,KAH9731183.1:0.0991372721):0.0149579709,KAH9731182.1:2.90270000e-06):0.150882670,KAJ4728002.1:0.0218863075):0.0470317861,(KGN46478.1:2.14510000e-06,KAG6592801.1:0.759214749):0.323415635):0.102860623,((((KAF3439773.1:0.120233066,(XP_030489430.1:2.29350000e-06,XP_030489153.1:2.09390000e-06):0.0756816172):0.0347625967,(KAF8024534.1:0.0912176047,KAG6386375.1:0.724853800):0.0671184536):0.0409210701,(KAF5451839.1:0.0362253531,(KAF5464605.1:0.0249659586,KAG6667218.1:0.00620016870):0.0427010559):0.0503757609):0.0283034918,(KAJ0110796.1:0.0872750603,(((((KYP75556.1:0.133431313,((RHN39620.1:0.0556712954,((WJX86688.1:1.13500000e-06,WJX92385.1:1.13500000e-06):0.0642319311,KAI5422194.1:0.101607088):0.0392883228):0.0504330332,KAF7800815.1:0.333851030):0.0569672190):0.0284679927,(((ESW07330.1:0.0453005316,CAJ1950577.1:0.216859622):0.0170931589,((RZB59114.1:1.13500000e-06,(RZB59116.1:0.447400492,RZB59115.1:1.13500000e-06):2.12540000e-06):0.0369221442,RZC01422.1:0.0358850891):0.0784838114):0.0203317765,(TKY64167.1:0.176038786,KAG2380127.1:0.216098862):0.128793527):0.0252692517):0.0584802681,(((RHN49618.1:0.408266982,((WJX80464.1:0.0107081456,WJX85778.1:2.63240000e-06):0.0533475633,((KAI5423668.1:2.96860000e-06,KAI5423669.1:2.75740000e-06):0.0197124364,CAI8615813.1:2.22500000e-06):0.0294389053):0.0290286739):0.130931472,((((((RZB49815.1:2.50130000e-06,RZB49814.1:2.04630000e-06):0.0243339332,XP_006604921.1:2.07120000e-06):0.00985428080,((RZC22603.1:0.289738103,RZB51591.1:0.325219586):0.0356875944,XP_003520887.1:2.11420000e-06):0.0287071581):0.0518001889,CAJ1976048.1:0.0540698359):0.0257449206,((ESW11034.1:1.13500000e-06,KAG2398346.1:0.0118437252):2.81880000e-06,KYP72011.1:0.269588285):0.0296431090):0.0495758203,(TKY61180.1:1.13500000e-06,TKY61182.1:1.13500000e-06):2.43270000e-06):0.0626919575):0.105389224,((KAE9598066.1:0.0329338380,OIW13515.1:0.118328706):0.237535425,KAI4328992.1:0.518764194):0.0977214434):2.36820000e-06):0.180020226,(KAI8023828.1:0.00126318570,KAI8021494.1:0.835586876):0.372402673):2.59640000e-06,(((((((KAI9400014.1:2.09000000e-06,KAH8517069.1:0.109588048):0.0124489508,KAG6784933.1:2.06220000e-06):2.23890000e-06,(KAF9688023.1:2.24450000e-06,(((KAJ6338250.1:2.18750000e-06,(KAJ6710226.1:2.70710000e-06,KAJ6710227.1:2.84320000e-06):0.00631747090):2.33810000e-06,KAJ6729674.1:2.19240000e-06):2.59700000e-06,KAJ6404448.1:0.0101193589):0.0266994596):0.0276601844):0.0587284129,KAB5569252.1:0.117894331):0.00128667150,((PNT04141.1:2.16960000e-06,(((KAB5527268.1:0.0635390530,KAJ6675128.1:2.02180000e-06):0.00864260970,(((KAJ6343888.1:0.00000000,KAJ6723193.1:0.00000000):2.30550000e-06,KAJ6723192.1:2.60490000e-06):0.00912659870,KAJ6400818.1:2.11830000e-06):2.12470000e-06):0.0377482972,KAG6748287.1:0.0414843056):2.73970000e-06):0.0148309829,KAG6749688.1:2.38240000e-06):0.170461684):0.0990479828,((OAY62062.1:0.199493731,KAJ9171598.1:2.64690000e-06):0.143443061,((KAJ4721018.1:0.303954027,KAJ8898750.1:0.0966563842):0.0647449833,KAJ8748548.1:0.0755651368):0.0373115365):0.0601155424):0.0562013776,((((((KAJ4892481.1:0.0201057753,(XP_033147356.1:1.13500000e-06,RID60911.1:1.13500000e-06):2.41170000e-06):0.0426921450,(((((KAG2284864.1:0.00000000,XP_009142458.1:0.00000000):0.00000000,XP_009142459.1:0.00000000):0.00000000,RID67753.1:0.00000000):1.13500000e-06,(KAG2309727.1:0.0801773664,KAG5402592.1:1.13500000e-06):2.18470000e-06):2.70290000e-06,(KAH0887525.1:1.13500000e-06,KAH0930927.1:1.13500000e-06):2.22030000e-06):0.00738928330):0.0514632135,((KAG7575180.1:2.31740000e-06,CAE6054523.1:2.85260000e-06):2.12320000e-06,(KAG7644568.1:2.50060000e-06,KAG7644569.1:2.50060000e-06):0.00972332890):0.0281309993):0.204242450,KAJ7963398.1:0.0858281659):0.0715987670,(KAF5743871.1:0.0693795202,KAF5733395.1:0.0740363407):0.0502869955):0.0170756805,(KAG7595537.1:0.0115192552,(CAE5956321.1:2.21810000e-06,(AT1G01050.2:2.26970000e-06,((((((KAJ4876658.1:0.0104838285,KAG2331143.1:0.0329991925):0.00165623580,(((((KAG2279006.1:0.00000000,XP_009111378.1:0.00000000):0.00000000,KAG5381486.1:0.00000000):1.13500000e-06,KAG2279007.1:1.13500000e-06):2.29040000e-06,KAH0855834.1:0.0104078847):2.67370000e-06,KAH0908229.1:0.0106733998):0.0106194551):0.0260106482,((KAG2282338.1:2.20410000e-06,((((KAG2312422.1:0.00000000,XP_033141575.1:0.00000000):0.00000000,XP_009128516.1:0.00000000):0.00000000,KAH0898381.1:0.00000000):2.20890000e-06,(KAH0854735.1:1.13500000e-06,KAH0938840.1:0.0309928649):2.45570000e-06):2.01560000e-06):2.84710000e-06,((((KAG7557983.1:1.13500000e-06,CAE6142238.1:1.13500000e-06):2.11650000e-06,KAG7619259.1:0.0565613487):0.242705112,KAH0855474.1:0.0301190862):0.101838662,(KAG5410558.1:2.29520000e-06,RID75543.1:2.30060000e-06):1.99390000e-06):0.0174591664):0.0767805485):0.171587846,(RID40004.1:2.03470000e-06,XP_009119663.1:2.41220000e-06):0.0154080332):0.00550467410,(KAJ4895153.1:0.0339425094,(((KAG2260507.1:0.137391883,((KAG2260551.1:0.713135954,KAH0866691.1:0.0332863945):0.0103502534,(((KAH0913711.1:0.00000000,XP_009118787.1:0.00000000):0.00000000,RID49123.1:0.00000000):1.13500000e-06,KAG5387624.1:1.13500000e-06):1.13500000e-06):0.00770897690):0.0474885649,KAH0876421.1:0.192309966):0.104664172,KAJ4914564.1:0.0855612983):0.0226504960):0.0206823636):0.0356689240,KAG7652648.1:2.08010000e-06):2.14170000e-06):0.0145824446):2.88100000e-06):0.244265899):0.0489844197):0.0179119353):0.0792539694):0.0210351983):0.0177521513):0.00104427410):0.0284941287):0.0145380169):0.0628593526):0.131546954):0.249294974):0.209243187):0.0473244547):0.127751357):0.111311252):0.143960061):0.113164411):0.140011539):1.66530169):0.335263179):2.24231036):0.233212227):0.264277749):0.673992345);


#Gene tree of AT1G02310 and his homologues

(((2552198594:0.990445988,((((2553043426:0.0772905409,(2642659580:1.01900000e-06,2643595459:1.01900000e-06):0.0791141652):0.407298138,(2639992502:0.618334328,2644638549:0.349914809):0.270565731):0.680216086,2521701075:0.990338281):0.472824747,(2554345676:0.675872343,((643777875:0.0204673427,(2595303406:1.01900000e-06,2643544217:1.01900000e-06):2.20040000e-06):0.660052570,2563411064:0.917668015):0.155991100):0.129162237):0.191022922):0.250168508,2554344288:0.868041439):5.48971966,(((((CCT72882.1:0.677310323,((((SMQ49323.1:0.00000000,XP_003854210.1:0.00000000):0.00000000,SMR50329.1:0.00000000):0.00000000,SMY23020.1:0.00000000):1.01900000e-06,SMR49152.1:1.01900000e-06):0.581030620):0.919557150,KAJ4164484.1:1.20955890):1.21506695,UJO15113.1:2.03197488):1.91968946,(((CEI63212.1:0.411863650,UQC90214.1:0.330134829):0.245841867,KAI2789194.1:0.406721508):0.362786146,QKX64475.1:0.560499468):1.94112422):3.14002923,((((TKY86755.1:0.714749085,UPX09561.1:0.798103857):2.30252123,((((((2549938006:0.00809997950,2549945738:0.0236235089):1.25149872,((((2573895267:0.354179823,651319200:0.338747113):0.292368986,649819236:0.489796644):0.270667019,2579162835:1.20612198):0.314776460,((((2565996525:0.0753066972,2644126961:0.0870747416):0.420458311,2643687723:0.457552277):0.323663383,(((((2644769222:0.0204558723,2644821398:0.00834454330):0.0284173157,2644855212:0.0530587765):0.156203829,(2644777456:0.0497728554,(2644813199:0.0105020726,((2644822500:1.01900000e-06,2644921815:0.00478226840):0.0200564258,2644911491:0.0237452829):0.00937731150):0.0560452296):0.170789959):0.268193961,2644931204:0.318484033):0.226635128,(2644832510:0.00716949990,2645121367:0.0223594000):0.589067740):0.295668806):0.242524426,(2644796314:0.226338721,(((2644839010:0.0389144083,2644985201:0.0378597978):0.0985731625,2644844084:0.182360777):0.148888200,2645154753:0.176403869):0.0626648874):0.390098445):0.175549354):0.0918736036):0.197745228,(2565989663:0.126384936,2593320043:0.152954476):0.729336210):0.667151690,((2643801608:1.01900000e-06,2644474616:1.01900000e-06):0.497049098,(2644908450:0.0723837938,2645402841:0.0995431206):0.383614026):0.893728336):0.384261849,2645554363:1.59883548):0.225471242,((2563782226:0.0807354918,((2644640616:0.130458565,2644969934:0.122057540):0.156102105,2644683759:0.0881964106):0.0230422879):1.34772080,2644801205:1.85347763):0.702952879):0.516833754):0.638498457,((KAH3759760.1:4.51987336,2645017098:2.83489310):2.24645152,2595304393:8.43411260):2.30010014):0.460192888,(((((ELR22742.1:2.27162835,(2549984745:1.09899817,(1015|1015.peg.2783:1.01900000e-06,1019|1019.peg.4190:1.01900000e-06):0.715316365):2.30907588):0.450106620,((((((QKD61425.2:0.0139186503,(EWG54135.1:0.00357169770,KAG9502048.1:0.00383198260):0.0391740076):0.160114525,(CEI70359.1:0.0405488152,(ESU17671.1:0.00285880740,EKJ77336.1:0.0138734891):0.0511292436):0.0730674262):0.166191023,(WAO84699.1:0.0126033328,KAI8685218.1:0.0118018838):0.267340527):0.493301048,((((((AEO62161.1:0.302126220,XP_003658237.1:0.355002579):0.154744627,EAA34048.2:0.795519054):0.0677703698,UPX09417.1:0.559367450):0.0634732869,((UQC79363.1:0.0682527293,OBR15168.1:0.133123498):0.350270391,(((WAO92288.1:0.0144929087,KAI8675988.1:0.0197138099):0.327246387,CEI67653.1:0.410253090):0.219751794,((TLD03903.1:0.0941641897,TLS26802.1:0.124453683):0.0330896284,EHA47915.1:0.0443511010):0.671310132):0.154054259):0.0752644889):0.0666259356,(BCS26741.1:0.296990886,CBF69494.1:0.164095460):0.251959725):0.176671606,UJO21604.1:0.474709261):0.241639822):0.788373951,QRW26055.1:2.22165937):0.308674520,(((QRW21488.1:0.809222921,((KAG7095493.1:0.518803012,KAF8832916.1:0.663947052):0.111706400,KAH9479822.1:0.571866356):0.205241419):0.778448172,((((((QGA22011.1:0.342782827,QKX62940.1:0.556040476):0.199915605,((((((((AEO60897.1:0.303817089,XP_003652730.1:0.271478289):0.515312234,(UQC82142.1:0.0660292543,OBR11693.1:0.256761002):0.483561076):0.194214486,((EHA51859.1:0.0482402849,TLD16001.1:0.157266839):0.0846919679,TLS30842.1:0.0495791599):1.41075494):0.121505930,(WAO87429.1:0.0379415770,KAI8675765.1:2.16730000e-06):1.01382643):0.0892705370,KAJ4858929.1:0.673222867):0.141135454,OBR10670.1:0.698911329):0.121163334,XP_003654243.1:0.639079357):0.107910137,XP_024547526.1:0.797025823):0.105496669):0.0938164135,((((((BCS23179.1:0.186697746,CBF82875.1:0.409947960):0.189174404,(QMW36651.1:0.00808835740,BAE66031.1:0.00829192440):0.477607500):0.0904627033,EAL84786.1:0.756456634):0.140761391,(BCS05469.1:2.72450000e-06,BCS17023.1:1.01900000e-06):0.407062053):0.245827303,CBF87312.1:0.784468295):0.104035980,(QKX60966.1:0.892693155,KAI2791917.1:0.339592942):0.0925181765):0.0984103732):0.0917244288,UPX16193.1:1.18777275):0.110122834,(((BCS21529.1:0.201647787,CBF84170.1:0.280938970):0.372003780,CBF79796.1:0.566962560):0.193622086,BAE64232.1:0.718076549):0.362500840):0.331792854,((((WAO87454.1:0.121820795,KAI8670418.1:0.293382091):0.222510629,(CCT65024.1:0.147475583,(EWG41327.1:0.0194339206,KAG9503531.1:0.0391800104):0.0992584960):0.0648941497):0.0886925567,(CEI68066.1:0.0803523551,ESU08389.1:0.0960305554):0.102756284):1.26648026,((BCS24886.1:0.359270341,CBF83007.1:0.267946288):0.992005549,XP_001557897.2:0.839565350):0.413139046):0.550951543):0.442482633):0.275084283,(KAG7099293.1:0.341860029,KAH9482260.1:1.81970448):2.05148021):0.154124356):0.546988867):0.372654405,((2546444704:0.336868132,((2553300570:1.01900000e-06,650031196:1.01900000e-06):0.0557522115,2563087864:0.0295560766):0.181681650):0.331628248,((2586158639:0.107009986,2644739946:0.147991386):0.0501382367,((2608422239:0.0143189139,2645667286:0.0167047240):0.0193746459,2561990291:0.00509685970):0.200902012):0.512990964):1.31875064):0.376953100,(ADB63456.1:2.29987732,((OAQ69843.1:2.15213569,KAH3762380.1:1.48011640):1.21921487,(XP_024395794.1:1.01900000e-06,XP_024395795.1:1.01900000e-06):2.14616983):2.75627232):0.232967949):0.369800870,(((((ABO95765.1:0.482143945,CEF97526.1:0.476750610):2.07805029,(UPR03103.1:1.26272282,UPR01187.1:1.11570622):1.09287851):0.245232977,CCO19655.1:3.77568079):0.302400912,CAI5979808.1:3.09223173):0.581061027,((((ACO64669.1:1.86239995,ABP00730.1:2.32055670):0.642192820,((BDA41511.1:1.59641869,((WIA29262.1:0.578159539,WIA37215.1:2.50815076):1.80661619,WIA41585.1:1.24492379):1.11766370):0.561800571,(((BDA46635.1:0.428010394,BDA46636.1:0.319168613):0.483199398,BDA47621.1:0.758299506):1.21161085,UPR02021.1:1.80614851):0.563335703):0.147431107):0.196834260,UPQ96888.1:2.15225797):0.460827193,((GBG73728.1:1.47789318,GBG58652.1:1.74412428):1.78725675,(GBG67999.1:2.49904535,(((((((((((((WJZ99231.1:0.0255561330,(((KAJ9686318.1:1.01900000e-06,KAJ9686319.1:1.01900000e-06):1.01910000e-06,KAJ9686320.1:1.01900000e-06):1.01910000e-06,KAJ9686321.1:1.01900000e-06):0.0103090343):0.250648331,((KAF7850531.1:0.357158936,(KAI4363839.1:0.0200197361,KAI4378322.1:0.0411881181):0.496706477):0.163250443,((KAF8043308.1:1.01900000e-06,KAF8043309.1:1.01900000e-06):0.261990078,KAI4385025.1:0.529255871):0.0790581305):0.117557469):0.0616021267,(((((((KVH96659.1:0.0191321662,(KAI3718460.1:0.0209736647,KAJ9562902.1:0.250075289):0.0160687258):0.0354509071,((KAF5794313.1:0.0900877520,(KAI3802247.1:0.0153198740,KAI3774073.1:0.0222224171):0.0360947830):0.0559327564,((KAJ0214822.1:2.91400000e-06,CAI9280056.1:0.0789825612):0.0516152247,KAI3765447.1:0.0593381444):0.0489192361):0.0258416210):0.132318652,((((KVI04257.1:0.0309537997,KAI3736140.1:0.0301392408):0.00493698330,KAJ9550218.1:0.0726976255):0.0588620743,(((KAJ0193507.1:2.04040000e-06,CAI9299585.1:0.00859622930):0.0413616479,KAI3780650.1:0.0506408483):0.0952716533,KAI3818925.1:0.170627434):0.0146066848):0.0101261483,(KAF5756050.1:0.0754612550,(KAI3744967.1:0.0186027527,KAI3795315.1:0.0578316055):0.0339057150):0.0375065448):0.206342180):0.302029729,(((KZN00995.1:0.0690007942,KAK1393321.1:0.0523546564):0.0493641028,(KAK1388885.1:0.157104920,KZM91389.1:0.213441921):0.130922889):0.127213872,KAK1405333.1:0.160154942):0.182714361):0.112516984,((((((((KAG6404882.1:0.00747334190,KAG6407053.1:0.0252207962):0.143816812,(KAG6416904.1:0.00821417420,KAG6419503.1:0.0119098130):0.0862958800):0.242982928,KAG8386881.1:0.124631649):0.139753398,((CAI9757278.1:0.0331017500,XP_022877282.1:0.0299244816):0.0289099992,(CAI9784417.1:0.0276607629,CAA2981409.1:0.0660507287):0.0466017395):0.184322535):0.0566982504,((CAI9754885.1:0.0494334254,CAA2980664.1:0.0531396671):0.0137470341,(CAI9787627.1:0.0550687741,XP_022850102.1:0.116951075):0.0201987558):0.127562174):0.0382477979,(CAI9772557.1:0.122210778,CAA2960529.1:0.111191220):0.140537386):0.0648201704,((((KAJ8534571.1:0.240839472,KAJ8556151.1:0.0180289091):0.0236593660,PHT35654.1:0.0761114122):0.0153907864,XP_004248170.1:0.0352510950):0.183834925,((KAJ8568055.1:0.0352135261,KAJ8568958.1:0.0354193767):0.0380125860,(OIT40258.1:0.0622538394,(PHT43421.1:0.0349910770,XP_004243357.1:0.0584994213):0.0178030339):0.0106970309):0.148637995):0.244741421):0.0318752992,(CDP14790.1:0.121673762,CAI9089394.1:0.177276872):0.170520983):0.0820287333):0.0538686417,((((((KAE9456115.1:0.465945368,KAG5551920.1:2.57880000e-06):0.0203041007,(KAI8558583.1:1.01900000e-06,KAI8558584.1:0.00449999020):0.0622734514):0.0225195124,KAF7146807.1:0.197464245):0.0850669822,KAH7844034.1:0.0871366607):0.162459457,(KAI8008960.1:0.205975950,KAI8009809.1:0.168050451):0.0261323978):0.0198098578,(KAH7861106.1:0.125083974,(KAI8551660.1:0.0222060556,(KAF7140336.1:0.00441627820,(KAG5545313.1:1.01900000e-06,KAE9457646.1:0.0648597628):0.0218613526):2.44830000e-06):0.0910005623):0.240373721):0.0625555371):0.0485478873,(KAA8524385.1:0.122615972,KAA8526376.1:0.139220210):0.0970851017):0.0888949859):0.0480468596,((((((((KAH9743997.1:0.00562114890,KAH9743998.1:1.01900000e-06):0.232804710,KAJ4729805.1:0.145773452):0.0373307419,(KAJ0054013.1:0.00486065380,KAJ0110920.1:0.0248090403):0.215970070):0.0426460211,((((KAK0589231.1:0.0273375831,TXG55149.1:0.0156798430):0.00545184980,KAI9177076.1:0.0362781639):0.0155633324,KAK2651119.1:0.0184516166):0.00731454040,KAK3184133.1:0.00782145260):0.202939760):0.0579967249,(((((KAG2298464.1:0.0255281614,(((((KAH0912927.1:0.00480298000,XP_033136500.1:1.01900000e-06):0.00479936910,KAG5386894.1:2.68380000e-06):0.00480208880,RID48151.1:0.0243629531):2.11440000e-06,(KAH0865930.1:0.00480205100,KAG2259372.1:2.75610000e-06):0.00962398880):0.0306100869,KAJ4890919.1:0.0563340528):0.0204830885):0.0764995600,(KAH0916905.1:0.0440023760,(KAG2267149.1:2.70920000e-06,KAH0866753.1:0.00486982800):0.0245263673):0.0619596040):0.0377793993,CAH2051130.1:0.0511883931):0.0387389632,(KAG7641468.1:0.0442380279,KAG7584559.1:0.0128164926):0.0362739169):0.0950623144,(((KAG7545865.1:1.01900000e-06,CAE6171815.1:0.00476082150):0.0380587425,KAG7622109.1:0.0248826045):0.115362644,(((((KAH0902561.1:0.00474597150,KAG2248332.1:0.00473095930):0.00473966120,(((KAH0942146.1:0.00000000,RID79030.1:0.00000000):0.00000000,XP_009144379.1:0.00000000):1.01900000e-06,(XP_009144375.1:1.01900000e-06,KAG5414226.1:1.01900000e-06):2.20050000e-06):0.00486151370):0.0146957179,KAG2239798.1:0.0190424601):0.00560573870,KAJ4913465.1:0.0628566628):0.0751935489,CAH2077697.1:0.0826922580):0.0730136238):0.181618470):0.408218511):0.0766109766,(((((KAI9383795.1:0.0232643938,KAH8490362.1:2.47340000e-06):0.0277497514,(KAG6751241.1:0.00460407930,KAG6752386.1:0.00922474860):2.79120000e-06):0.0336787658,((KAJ6379287.1:1.01900000e-06,((KAJ6433460.1:0.107924691,KAJ6433462.1:0.00476654400):0.00470383000,KAJ6758066.1:0.00472335240):2.85400000e-06):2.61940000e-06,KAJ6693475.1:1.01900000e-06):0.0467763113):0.145697794,((WCJ30760.1:1.01900000e-06,WCJ30761.1:2.88700000e-06):0.337344782,((((KAG8641428.1:1.01900000e-06,OAY34055.1:1.01900000e-06):2.03630000e-06,OAY34054.1:2.04450000e-06):0.0846368092,(KAJ9170949.1:2.03570000e-06,KAJ9170950.1:2.42820000e-06):0.0818759489):0.0755140496,(KAG8642462.1:1.01900000e-06,(KAG8642463.1:0.0257465990,KAG8642464.1:1.01900000e-06):2.34480000e-06):0.208703710):0.0591106507):0.0500774854):0.0610184623,KAJ8749371.1:0.239610359):0.111621132):0.0296360907,((((KAG4165044.1:0.124233384,((((MBA0573244.1:0.00313220760,MBA0698866.1:0.00656461400):1.01910000e-06,MBA0727511.1:0.00314383930):0.106491343,(((MBA0631810.1:0.0145938147,(TYG36625.1:1.01900000e-06,TYG36626.1:1.01900000e-06):0.0150222030):0.00497022120,(MBA0815843.1:0.0824739282,MBA0843215.1:0.0246652430):0.0399077086):2.96820000e-06,MBA0873350.1:0.0146101304):2.51760000e-06):0.0207941788,KAH1031191.1:0.0328588905):2.69780000e-06):0.200059476,(((((MBA0766129.1:0.0276507564,((((((KAG4208811.1:1.01900000e-06,TYH25730.1:1.01900000e-06):2.54900000e-06,KAG4208812.1:1.01900000e-06):2.10250000e-06,TYH25729.1:1.01900000e-06):0.00802141000,KAA3482770.1:0.00569811160):2.21510000e-06,KAH1098569.1:0.00398702870):0.00570567280,MBA0682732.1:0.0140790614):2.41040000e-06):0.00490151100,(KAG4159525.1:1.01900000e-06,KAG4159526.1:1.01900000e-06):0.00399369360):0.00489500640,TYG80514.1:2.99390000e-06):2.20980000e-06,TYG80513.1:1.01900000e-06):2.81860000e-06,TYG80515.1:1.01900000e-06):0.286914227):0.236781411,XP_010689012.1:0.809796658):0.0958089146,KAF5745949.1:0.430906642):0.0693046836):0.0331867550,(((((KGN46738.1:0.0621324114,KAG6570514.1:0.0979662884):0.0479887273,KAG6604792.1:0.154424318):0.323080249,((((((((KYP44554.1:0.175152040,(ESW04711.1:0.0320648314,KAG2397197.1:0.0460153202):0.0141215394):0.0215031008,CAJ1978928.1:0.0191779906):0.0117939536,((RZB75372.1:0.00445802560,XP_003539924.1:1.01900000e-06):0.00452694690,(RZC09664.1:0.00454273170,XP_003527431.2:0.00441315690):0.0225010188):0.0339553738):0.158143047,((OIW06018.1:0.106306543,(OIW08366.1:0.0575546713,KAE9616877.1:0.0470732577):0.0559039572):0.0974515637,((RHN61760.1:0.0954396680,((WJX44875.1:1.01900000e-06,WJX44876.1:1.01900000e-06):0.0146694001,(WJX50969.1:1.01900000e-06,WJX50970.1:1.01900000e-06):0.0144085350):0.0985938194):0.0234743422,(KAI5387851.1:0.0170843544,CAI8617059.1:0.0476354816):0.115391739):0.178995790):0.0447868935):0.0653412676,((((KYP53384.1:0.0576385690,TKY48867.1:0.0359165988):0.0118453204,(((KAG2384743.1:0.0397892864,ESW24169.1:0.0247372672):0.00933609160,CAJ1956585.1:0.0633973895):0.00735540950,((RZB76844.1:2.29160000e-06,XP_003540365.1:2.02130000e-06):0.0343646744,(RZB83514.1:1.01900000e-06,XP_006594850.1:1.01900000e-06):0.0193791391):0.0182035976):0.0457058714):0.0944069374,(RHN75734.1:0.0925566780,(((KAI5412938.1:0.00459079030,KAI5412939.1:1.01900000e-06):0.0268349254,CAI8592597.1:0.0189374109):0.0606285667,(WJX69269.1:0.0194301571,WJX74044.1:0.0103496902):0.0656510733):0.0600442262):0.304802832):0.0519579625,((OIW15532.1:0.0758753575,KAE9588556.1:0.0411482929):0.172632361,(OIW01583.1:0.0849941496,KAE9599873.1:0.142662562):0.0640312869):0.193532217):0.137014620):0.0984790138,(KAI4322677.1:0.128764555,KAI4333958.1:0.134349931):0.167811218):0.174913526,(KAJ7948322.1:0.241189188,KAJ7981469.1:0.178000536):0.189456452):0.0790022130,KAF3444123.1:0.245058560):0.0207959714):0.0182329484,(((ONI16988.1:1.01900000e-06,ONI16985.1:1.01900000e-06):0.00652068830,VVA36351.1:0.0145955812):0.180016180,PRQ49861.1:0.313742970):0.170112959):0.0557519084,(((KAF5458459.1:0.0425944788,KAG6657963.1:0.0368460401):0.0786487931,(KAF5481292.1:0.0182598801,KAG6661498.1:0.0157670362):0.163732898):0.0587871906,KAE8075940.1:0.159320428):0.0923219714):0.0222085570):0.103975018):0.151576804,((KAF8409248.1:0.0110849681,KAF8409264.1:2.85890000e-06):0.148001521,KAF8411146.1:0.161702072):0.0759495175):0.0748565461,(RZC65374.1:0.746445447,KAJ4975222.1:0.344502664):0.180140751):0.0403445381,(((((((((EES03598.1:0.0608718349,((RCV27326.1:1.01900000e-06,(TKW16734.1:0.0635488613,TKW16735.1:0.00356445190):1.15190000e-06):0.0923754198,(PAN28551.1:0.0187902217,(KAG2591600.1:0.0279696796,KAG2600673.1:0.0240920133):0.0280496299):0.0821546131):0.0613091930):0.165039931,((KAK3165425.1:0.00851142470,KAK3161921.1:0.0155657768):0.122324885,TVU35120.1:0.138299047):0.250019759):0.0916181881,((((((KAF2952247.1:0.00000000,BAF06144.2:0.00000000):0.00000000,XP_015626424.1:0.00000000):0.00000000,BAC05600.1:0.00000000):1.01900000e-06,KAB8083489.1:1.01900000e-06):1.01910000e-06,EAZ13519.1:0.0381053288):0.00839206660,EAY75800.1:0.00413347270):0.341689822):0.0791608372,(KQK09709.1:0.209165074,(KAK1667134.1:0.176088035,((VAH63436.1:1.01900000e-06,VAH63437.1:1.01900000e-06):0.0333147638,(VAH79257.1:0.0174091764,(VAH79258.1:1.01900000e-06,VAH79259.1:1.01900000e-06):2.46130000e-06):0.0200921368):0.0734848391):0.0948549973):0.180673475):0.422619313,((KAF3335080.1:0.134802804,((KAJ1688042.1:0.0309735489,((KAJ4749676.1:0.00444846250,(KAJ4797410.1:0.00445101830,KAJ4821204.1:0.00888453240):1.01910000e-06):2.83870000e-06,KAJ4768463.1:0.0223612085):0.0274689569):0.0174830515,KAJ3704004.1:0.0608601451):0.107211159):0.151355106,KAJ3670986.1:0.374343637):0.326243424):0.139144979,(KAH0454011.1:0.0305681413,KAI0496964.1:0.0787479613):1.07083892):0.0442666537,((((ONK66822.1:0.468640329,KAJ3692082.1:0.724895548):0.103501859,(((((KAH7657637.1:0.00000000,KAH7657643.1:0.00000000):1.01900000e-06,(KAH7657638.1:1.01900000e-06,KAH7657642.1:1.01900000e-06):1.01910000e-06):2.49610000e-06,KAH7657639.1:1.01900000e-06):0.00560142490,(KAH7657640.1:1.01900000e-06,KAH7657641.1:1.01900000e-06):0.106157793):0.304943411,(KAJ0964813.1:0.0243670370,KAJ0964820.1:0.0111725658):0.141230770):0.405236322):0.125466739,(((THU53571.1:0.0233867851,(URE42697.1:1.01900000e-06,URE42698.1:0.0271119281):0.0170564187):0.199276748,((KAG6524017.1:0.00406387520,KAG6527858.1:1.01900000e-06):0.0969417911,(KAG6476842.1:0.0108254583,KAG6479652.1:0.00679141330):0.102980963):0.291598287):0.163462871,((THU70015.1:0.0675332118,(((URE26263.1:0.00000000,URE26265.1:0.00000000):0.00000000,URE26266.1:0.00000000):1.01900000e-06,URE26264.1:1.01900000e-06):0.0484434532):0.264998478,(((KAG6501906.1:0.0116374765,KAG6497969.1:0.0123944653):0.176498676,(KAG6518209.1:0.000428526000,KAG6521082.1:0.454087329):0.273846674):0.208112361,(KAG6497671.1:2.65300000e-06,KAG6501635.1:0.0166864794):0.509131461):0.132088927):0.153462663):0.196661950):0.0775688332,((ONK70091.1:0.439849809,((KAH7651357.1:0.305456331,KAJ0986422.1:0.235021434):0.234972750,(KAH7686330.1:0.416413915,KAJ0971441.1:0.204080571):0.249117900):0.176599752):0.0817145589,(KAG6504119.1:0.409946403,(THU73677.1:0.214354634,THU65903.1:0.200294092):0.0500705070):0.222854177):0.0609441383):0.0430147803):0.0753081620,((((KAK1267775.1:0.0399696586,KAK1324872.1:0.0164142301):0.00882719410,KAK1301838.1:0.0349527037):0.183373610,(KAK1284826.1:0.0129145944,(KAK1321254.1:1.01900000e-06,KAK1322184.1:1.01900000e-06):0.00849258240):0.183126320):0.406447054,CAA7397501.1:0.638145299):0.0517449940):0.196339309,(KAG9448101.1:0.340774809,KAJ8633357.1:0.371636904):0.0758843846):0.0792944192):0.0740451381,((RZC80653.1:0.638697063,KAF9610824.1:0.472957102):0.0528581618,KAF9590036.1:0.435817392):0.0567080835):0.529340430,((((((((((((((KAI9391911.1:0.00712127160,KAH8506939.1:0.0102685355):0.0487439251,(KAG6768918.1:0.0137924028,KAG6770999.1:0.00894434920):0.0165296336):0.0318986191,((KAB5551507.1:0.0401425243,KAJ6332381.1:0.0394827382):0.0121061208,KAF9679364.1:0.0499027738):0.0843547309):0.349866701,((WCJ28121.1:0.422565588,KAJ9180849.1:0.220958030):0.0732392830,KAJ8770545.1:0.455657805):0.0524028887):0.152272307,(((((MBA0568925.1:1.01900000e-06,MBA0723553.1:1.01900000e-06):0.00421795210,((KAG4142964.1:1.01900000e-06,TYG65613.1:0.00431365350):0.0173132696,(MBA0627112.1:1.01900000e-06,MBA0662753.1:1.01900000e-06):0.0130456200):2.68660000e-06):2.01790000e-06,MBA0778411.1:0.0170453090):0.00434188730,MBA0748192.1:2.03940000e-06):0.00385347050,KAH1055608.1:0.0268877052):0.425025436):0.0978306611,(KAF3451812.1:0.381488654,XP_030491174.1:0.400324929):0.118622768):0.0561863685,(((KZM84753.1:0.155619375,KAK1378299.1:0.175370544):0.404318509,((OIT22502.1:0.0687928879,(KAJ8526240.1:0.0905643657,XP_004250262.1:0.159893950):0.0721065210):0.445691874,((KAG8385814.1:0.236105678,KAI3456531.1:0.131353169):0.119962840,(CAI9755094.1:0.100154326,((CAA3028201.1:0.0127078987,CAA3028200.1:1.01900000e-06):0.0119999939,XP_022886460.1:0.00929665830):0.0834367218):0.314841687):0.181501125):0.0428717418):0.0594655671,(XP_019106706.1:1.01900000e-06,XP_019106705.1:1.01900000e-06):0.682195307):0.127233430):0.0402791259,((KAF8030272.1:0.0402892423,KAF7848134.1:0.0640949711):0.515925297,(WJZ95975.1:0.0327645561,KAJ9689890.1:0.0148377008):0.233493516):0.0658375340):0.106139958,(RZC89737.1:0.432897756,KAF9607768.1:0.288853138):0.146034173):0.0428734167,KAF8409646.1:0.153440208):0.0928217997,KAJ4975160.1:0.416471087):0.148251228,KAG9445327.1:0.650991235):0.122689862,((((((((OQU76322.1:0.140463986,((RCV21403.1:0.0135462914,((TKW21171.1:0.00000000,TKW21174.1:0.00000000):1.01900000e-06,TKW21172.1:1.01900000e-06):2.33850000e-06):0.0525216972,((PVH48079.1:0.0573634915,KAG2605781.1:0.0634289178):0.0112590470,KAG2611072.1:0.0542553160):0.0349416125):0.0580970804):0.0517099049,(TVU11454.1:0.169875027,(KAK3129067.1:0.0549587929,KAK3132285.1:0.0471446354):0.0995072798):0.0793994358):0.100121198,(((KQK18483.1:2.34400000e-06,PNT76002.1:0.0552003261):0.102622947,KAK1605894.1:0.192997086):0.0610771807,((KAF2926476.1:0.00000000,XP_015640965.1:0.00000000):2.34620000e-06,KAB8102249.1:2.60620000e-06):0.196295031):0.0635682210):0.320132746,((KAF3331321.1:0.116468013,((KAJ1699854.1:0.0367775355,(((KAJ4753144.1:0.0133275249,KAJ4793871.1:2.87840000e-06):0.0133380941,KAJ4817703.1:0.0267252716):0.00445357870,KAJ4764990.1:0.0178022593):0.0264363018):0.0161270432,KAJ3696670.1:0.0342335149):0.0972877043):0.143987141,KAJ3694636.1:0.386153707):0.328066502):0.156056541,((ONK69260.1:0.156718121,ONK79320.1:0.492860854):0.154410919,KAI0501703.1:0.380610463):0.0575962032):0.0409868894,((THU67416.1:0.0394895404,URE00836.1:0.0432723458):0.156650685,KAG6481120.1:0.280343965):0.171638693):0.0943658727,KAH7674185.1:0.455795444):0.105926533,(((KAK1268204.1:0.103251322,KAK1315706.1:0.0351513974):0.0177781795,KAK1291574.1:2.96750000e-06):0.537308376,CAA7407913.1:0.509041106):0.118459253):0.242666222):0.672714276,(GLJ31026.1:0.474324363,GLJ47019.1:0.504356194):0.116031989):0.132687442):0.260263540,((KAH7429152.1:2.84980000e-06,KAH7429153.1:2.03630000e-06):0.532097850,KAI5077413.1:0.325393678):0.794532087):0.0852444257,(KAJ7543167.1:1.01900000e-06,KAJ7543169.1:1.01900000e-06):0.897267407):0.495262445,(((KAG0569787.1:0.523256013,(((XP_024377760.1:0.00000000,XP_024377758.1:0.00000000):1.01900000e-06,XP_024377759.1:1.01900000e-06):0.484175468,(XP_024374910.1:2.07960000e-06,XP_024374909.1:0.00508205760):0.311465009):0.210612602):0.141647761,KAG0580222.1:0.375926510):0.784998181,(XP_024377738.1:0.187243253,XP_024375487.1:0.370694049):1.21470926):0.254831415):0.150021867,(((((((((((((((KAH9673424.1:2.65800000e-06,(KAH9673430.1:0.0457002055,(KAH9673431.1:0.00592238590,KAH9673432.1:0.0286408825):0.0412775860):0.00121663850):0.118267156,KAJ4704213.1:0.171312079):0.0527760983,(((((((KAG4125707.1:2.66940000e-06,TYG49907.1:0.00337963800):0.00335803080,MBA0724804.1:0.00675255090):1.01910000e-06,((MBA0779749.1:0.00337261080,MBA0840812.1:0.00335619490):2.88760000e-06,((MBA0570303.1:0.00366535470,(MBA0696078.1:0.00365746550,((MBA0664185.1:2.03410000e-06,MBA0628468.1:2.20180000e-06):0.0137189128,MBA0870912.1:0.00365608570):2.49750000e-06):2.32320000e-06):1.01910000e-06,(MBA0749254.1:0.0135857179,MBA0812690.1:0.00672984780):1.01910000e-06):1.01910000e-06):1.01910000e-06):2.14480000e-06,((TYG99283.1:0.0449313119,TYG99284.1:0.00335662250):2.30320000e-06,KAG4180221.1:2.07940000e-06):0.0203573619):0.000932128900,KAA3479936.1:0.0266552312):0.00628289530,KAH1047391.1:0.0240111693):0.112930709,(KAA3484193.1:0.0282489633,(((((((TYG79320.1:0.0975402408,MBA0828223.1:0.0106627195):2.88640000e-06,((MBA0556072.1:0.0110406883,MBA0854614.1:0.0106533445):2.77640000e-06,MBA0682036.1:0.00360401100):0.00360326480):2.64860000e-06,MBA0648284.1:1.01900000e-06):2.13940000e-06,(MBA0765377.1:0.00672847680,MBA0798208.1:0.00548704040):0.00151050360):0.00369277240,MBA0753042.1:0.00533042910):0.00369450160,(TYH24665.1:2.66370000e-06,KAG4207739.1:0.00361879890):0.0266984678):2.02540000e-06,KAH1097351.1:0.0217890942):0.00196020140):0.157367187):0.165460511):0.0194011903,KAJ0088220.1:0.177243075):0.0493879397,((KAF5750727.1:0.261889869,(((KAG7553678.1:0.0241229553,KAG7607788.1:0.0158249851):0.0427105013,(KAJ4908958.1:0.0457603516,(KAG2335076.1:0.240921220,((XP_033144853.1:1.01900000e-06,(XP_009130619.1:1.01900000e-06,XP_009130618.1:1.01900000e-06):2.20860000e-06):1.01910000e-06,RID67800.1:0.00426954140):0.0387474641):0.0128322940):0.0577887397):0.649443282,XP_010683461.1:0.596511000):0.0567800057):0.0585394188,((KAI9154385.1:0.0198981147,KAK3212803.1:0.0181684143):0.0118832432,KAK2657911.1:0.0283599534):0.127558700):0.0327506115):0.0191157652,((((((((RQO91565.1:1.01900000e-06,RQO91566.1:1.01900000e-06):1.01910000e-06,KAI9392553.1:1.01900000e-06):0.0132033666,KAH8505862.1:0.0466933488):0.00333471990,KAG6771744.1:0.0232637396):0.0139977615,(((KAB5552253.1:0.181370733,KAJ6407651.1:0.00613901920):0.00684822820,(KAJ6331435.1:0.0117877098,(KAJ6746866.1:1.01900000e-06,KAJ6746867.1:2.11160000e-06):0.00509402640):0.0231510866):0.0537730293,(KAJ6742381.1:0.0775136451,KAJ6746868.1:2.29880000e-06):0.0242128497):0.0478194349):0.0317897740,(KAF9684873.1:0.0482167466,(KAG6744397.1:0.0164903514,(KAG6745424.1:0.00326534550,(PNS99481.1:0.00324075500,KAH8484699.1:0.0232267115):0.00326610690):1.01910000e-06):0.0282525755):0.0193802333):0.108597088,(KAJ8898891.1:0.296786934,KAJ8753789.1:0.169649401):0.119121959):0.0266873281,WCJ27860.1:0.289571383):0.0498661321):0.0704959877,(((((((((((KYP37080.1:0.0728974881,(((ESW06562.1:1.01900000e-06,ESW06563.1:0.0305769231):0.0188380272,KAG2381223.1:0.157940076):0.0205927141,CAJ1948228.1:0.0380167322):0.0160407220):0.0130432771,((RZB62156.1:2.05090000e-06,(XP_003548330.2:2.55190000e-06,XP_006599739.1:0.154537857):0.00427243030):0.0424276420,(((RZC18479.1:1.01900000e-06,XP_006576280.1:1.01900000e-06):1.01910000e-06,(RZC18480.1:1.01900000e-06,XP_006576281.1:1.01900000e-06):2.26690000e-06):2.33610000e-06,((RZC18481.1:1.01900000e-06,XP_003522088.1:1.01900000e-06):1.01910000e-06,(RZC18482.1:1.01900000e-06,XP_006576282.1:1.01900000e-06):2.30710000e-06):0.0262477353):0.0413944399):0.0177980188):0.00601614230,TKY68998.1:0.0810866941):0.0517617116,(OIW00931.1:0.0380199511,KAE9611243.1:0.0191485518):0.182021276):0.0537276871,(RHN38557.1:0.0595676790,((KAI5440303.1:0.0242548538,CAI8606641.1:0.0470011064):0.0623151593,(WJX91509.1:0.0389068283,WJX85813.1:0.0361576115):0.103746169):0.0199576207):0.149574144):0.0874870570,((KYP73011.1:0.0490895752,((ESW12058.1:0.0691355339,((RZB53075.1:1.01900000e-06,XP_003552321.1:1.01900000e-06):0.0106573849,RZB94157.1:0.0329357514):0.0319262923):0.0177663002,TKY65656.1:0.0342231000):0.0156335967):0.100188515,((OIW07441.1:0.0284169298,KAE9618219.1:0.0382058379):0.171314231,(((RHN46701.1:0.127545244,RHN46706.1:0.0850153101):0.0641949995,(CAI8583629.1:0.0345166842,KAI5429082.1:0.0176181101):0.108434801):0.0325311015,((WJX76885.1:0.0327499142,(WJX82337.1:1.01900000e-06,WJX82338.1:1.01900000e-06):0.0224894046):0.132167007,((WJX76886.1:0.0526023662,WJX76887.1:0.00187299110):0.0220574215,WJX82340.1:0.00931691160):0.0458480734):0.0392340063):0.0716804013):0.188040284):0.0813571918):0.0354766486,((KAI4353569.1:2.34400000e-06,KAI4353570.1:0.0183399465):0.133491358,KAI4355981.1:0.0962879330):0.140244184):0.178478019,KAJ7950134.1:0.119991371):0.0490694271,(KAF8041735.1:1.01900000e-06,KAF8041736.1:2.71600000e-06):0.299157095):0.0570616564,(((((KVI03221.1:0.425043439,(KAI3666808.1:0.0541569293,KAJ9543263.1:0.0894560488):0.0153749647):0.0923342815,((((KAD0767448.1:1.01900000e-06,KAD3338134.1:0.00440772530):0.148813082,KAK1428090.1:0.105287967):0.0444767691,KAF5820270.1:0.116179641):0.122114041,((CAI9287447.1:0.0108136064,KAJ0206870.1:0.00437169640):0.129455660,KAI3788589.1:0.212962061):0.0893863342):0.0440345527):0.274906396,((((OIS98155.1:0.172449945,(KAJ8570943.1:0.0629051938,(PHT36099.1:0.0664264955,((XP_010327704.1:1.01900000e-06,XP_010327703.1:0.126378505):2.83700000e-06,XP_004249033.1:2.53060000e-06):0.111396780):0.0588162897):0.0626098568):0.218403862,(CDP06381.1:0.284021578,(CAI9098609.1:1.01900000e-06,CAI9098610.1:1.01900000e-06):0.535230325):0.0699618902):0.0682906111,(CAI9761913.1:0.148012882,(CAA2968897.1:2.03280000e-06,CAA2968896.1:2.54920000e-06):0.189361149):0.158915229):0.0532499907,(KAG6403363.1:0.445582664,(KAI3447858.1:0.170798933,(KAI3473049.1:0.0996080405,KAI3473081.1:0.110883234):0.124045305):0.0637245633):0.0677913937):0.110236842):0.0937711699,(KAA8517555.1:0.168316253,(((((KAE9447523.1:0.0678127546,KAF7142895.1:0.213161843):0.124060571,KAI8557246.1:0.0433505601):0.0604631707,KAH7866228.1:0.177850043):0.124592780,KAI8013589.1:0.303594930):0.0492881523,((((KAE9455837.1:0.00326497800,KAG5552792.1:0.00331119970):0.0142063798,(KAF7146078.1:0.0190781260,KAI8559531.1:0.171432687):0.00324085350):0.0865088316,KAH7842258.1:0.200092282):0.203510484,(KAI7997854.1:0.212190339,KAA8517630.1:0.167810277):0.0283994029):0.0418783552):0.0473835739):0.0315838088):0.0378873984,(KZM97309.1:0.0326470509,KAK1355528.1:0.101113730):0.325546427):0.0390567732):0.00910184420,(((((ONI03992.1:0.0154980388,VVA14455.1:0.00422028210):0.118230786,PRQ42679.1:0.180719400):0.0952203901,((KAF5471427.1:0.0708823073,((KAG6640330.1:0.0989301278,KAG6640332.1:1.01900000e-06):2.54760000e-06,KAG6640331.1:2.56900000e-06):0.0727756501):0.178435668,(KAE8098994.1:0.201748268,KAG6643587.1:0.224747522):0.0541853962):0.0427563149):0.0201939708,((XP_030490137.1:0.00708408260,XP_030490136.1:1.01900000e-06):0.0588958587,XP_030490135.1:0.0156344895):0.337690344):0.0140362585,(KAF3449272.1:0.202946311,KAI4331644.1:0.356904713):0.0644399693):0.0513891379):0.00965797160):0.0263079746,(KAB1200324.1:0.154518938,(KAG6602316.1:0.103012526,KGN47821.1:0.150731732):0.312683481):0.0330608928):0.0320761723,((KAJ9694208.1:2.12730000e-06,KAJ9694209.1:2.99600000e-06):0.0607055813,((KAJ9694210.1:2.78820000e-06,KAJ9694211.1:1.01900000e-06):2.91480000e-06,KAJ9694212.1:2.81450000e-06):0.0476385406):0.220717737):0.0652880882,(KAF8394809.1:0.155578610,KAF8402465.1:0.187950142):0.0758018522):0.0365727273,KAG9443266.1:0.434984706):0.0314549455,KAJ4972366.1:0.292805457):0.112575388,((((((((((KQJ92543.1:0.234430450,(KAK1629269.1:0.189504588,(VAI15993.1:0.0180404177,VAI30217.1:0.0509437053):0.153808028):0.0535741555):0.149553828,((((KAF2909203.1:0.00712546770,XP_025877152.1:1.01900000e-06):1.01910000e-06,EAZ19452.1:1.01900000e-06):0.0141951546,EEC67554.1:0.0137124233):0.0506172376,((((KAF2906361.1:0.00000000,XP_015620164.1:0.00000000):0.00000000,EEE52650.1:0.00000000):1.01900000e-06,(KAB8116365.1:1.01900000e-06,EEC68738.1:0.00686353980):1.01910000e-06):2.87540000e-06,BAH95489.1:0.0219892362):0.0418213661):0.271788839):0.129023206,((((RCV36242.1:1.01900000e-06,TKW07537.1:1.01900000e-06):0.0564321949,(PVH33482.1:0.0506472797,PVH61316.1:0.0125263416):0.141613280):0.0777461635,((KAG2538376.1:0.0501409919,KAG2613208.1:0.154309583):0.0907384401,EES09143.2:0.176008904):0.0446086806):0.0735927721,(TVU50633.1:0.127857396,(KAK3118249.1:0.0617737892,KAK3119594.1:0.0961366062):0.0803426977):0.0715730493):0.129434658):0.336014815,((KAF3327346.1:0.210264197,((KAJ1688853.1:0.0304055308,((KAJ4766211.1:2.52440000e-06,KAJ4818932.1:0.00843796230):0.0269858148,((KAJ4772020.1:0.0127946683,KAJ4807430.1:1.01900000e-06):0.00551450060,KAJ4780029.1:0.0247107887):0.0171755169):0.0156426209):0.0311292611,KAJ3684233.1:0.0207833690):0.219914660):0.256792375,KAJ3680959.1:0.496366379):0.470130523):0.242727720,(THU59760.1:0.0447478291,URE17595.1:0.0689042864):0.427292981):0.202160596,ONK78397.1:0.661329104):0.0461763103,(KAH0458393.1:0.0371934265,KAI0501830.1:0.0328711409):0.502833211):0.161215276,(((KAH7654095.1:1.01900000e-06,KAH7654096.1:1.01900000e-06):1.01910000e-06,KAH7654097.1:1.01900000e-06):0.436719238,KAJ0975475.1:0.327480503):0.428713561):0.196426282,(KAK1271761.1:0.0479184519,KAK1320479.1:0.0651238268):0.442012755):0.0692184247,((((ONK62711.1:0.392631174,(((KAH0470761.1:0.0436178558,KAI0530971.1:0.0424277638):0.161105083,KAI0531343.1:0.508330949):0.0687236189,KAI0531344.1:0.476491373):0.231896198):0.0895603737,((KAG6503215.1:2.34580000e-06,KAG6506614.1:2.17880000e-06):0.360752421,(URD92526.1:2.70040000e-06,URD92527.1:2.70500000e-06):0.455651731):0.317620476):0.0525422557,((((((TKW28025.1:0.0713197256,RCV18291.1:0.0519560210):0.0924252318,(KAG2620170.1:0.0128332015,KAG2620172.1:0.0146024518):0.159968704):0.0947030312,(((TVU18763.1:0.0773480241,TVU18764.1:0.666267013):0.0430103456,TVU18789.1:0.0932636707):0.520242106,((TVU18770.1:0.170864733,TVU18791.1:0.0564847208):0.187009306,(KAK3135889.1:0.0313835894,KAK3139096.1:0.0172155818):0.242546563):0.0891887319):0.0472411780):0.234720319,EEE63239.1:1.02791930):0.339986895,CAA7389225.1:0.572123112):0.124642562,(((KAF3330381.1:0.0440575819,KAF3330407.1:0.0875571675):0.191170918,(((KAJ3688358.1:0.121847441,(KAJ4786047.1:0.00650990810,KAJ4805120.1:1.01900000e-06):0.0171780969):0.164831044,(KAJ4772940.1:0.00246759790,KAJ4779159.1:0.00389727520):0.0937211869):0.0122198001,KAJ1695344.1:0.0534940251):0.153365980):0.165491729,KAJ3676505.1:0.195528045):0.261203682):0.123527078):0.0540597941,((KAH7677657.1:1.01900000e-06,KAH7677658.1:1.01900000e-06):0.316637805,KAJ0979186.1:0.142403374):0.310016089):0.0888009323):0.143412641):0.257419871,(KAH9318571.1:0.500988847,((KAH9325468.1:0.229044060,GLJ40744.1:0.287529686):0.177519169,GLJ36376.1:0.935773487):0.187169871):0.181186703):0.723011925,(((KAI5066351.1:0.244467913,KAH7388538.1:0.325418113):0.838197123,(KAI5067599.1:0.421594690,KAH7316057.1:0.382114160):0.947589455):0.286248617,(((KAI5078292.1:0.309721357,KAH7441943.1:0.396625782):0.463503733,KAH7447822.1:1.07105611):0.703674464,((KAJ7522468.1:1.06397395,(KAJ7540760.1:1.01900000e-06,KAJ7540761.1:1.01900000e-06):0.955573168):0.364027663,((((PTQ31524.1:0.402187371,PTQ45960.1:0.492132771):0.559643499,PTQ31526.1:0.715673309):0.765952026,((KAG0561764.1:0.565874865,XP_024359301.1:0.459029884):0.465692521,(KAG0589847.1:0.539589145,XP_024392427.1:0.341896752):0.632723783):0.691824059):0.137420816,(GLJ32747.1:1.20936430,((((((((((((((((WKA11743.1:0.0424950149,((WKA11745.1:0.0976093703,KAJ9676317.1:0.0271330351):0.0391238652,KAJ9676315.1:0.0553506993):0.0310875093):0.0512621969,(WKA11744.1:0.0129479235,KAJ9676316.1:0.0146134649):0.159406529):0.137579398,KAJ9676318.1:0.254906743):0.197953113,((((KAI8568623.1:0.0183388860,KAE9452350.1:0.0399590146):0.123171704,KAG5562438.1:2.12160000e-06):2.69760000e-06,KAF7149962.1:0.0978549602):0.150772312,KAH7839434.1:0.163198311):0.340186343):0.0317635347,(KAG8378549.1:0.361351751,(CDP20125.1:0.294844167,CAI9114785.1:0.373688765):0.200981533):0.0624091736):0.0390042289,KAA8528039.1:0.288007159):0.0543419249,((((KAH9725652.1:0.258087171,KAJ4713857.1:0.424750711):0.155463390,KAJ0025445.1:0.380447107):0.0739210560,KAI9377502.1:0.942033902):0.0795401987,(KAF3440398.1:2.31870000e-06,KAF3440969.1:2.74810000e-06):0.416998080):0.0417742839):0.0388246725,((KAB1210974.1:0.278492092,(KAE8022246.1:0.506092042,KAG6659158.1:0.290286631):0.0630076944):0.140650317,(KAF8010421.1:0.276055965,(KAF8025444.1:0.0352723544,KAF8025445.1:0.0953068040):0.208831790):0.338462406):0.0421369203):0.0672332805,(((((KAE8648995.1:0.156906906,KGN52650.1:0.0950524056):0.865373387,KAJ8618727.1:1.10483226):0.157712399,((KAF7836489.1:0.145281063,KAF7836498.1:0.117134199):1.27910121,((KAG6502935.1:0.0617349743,(KAG6506321.1:0.0990305752,(KAG6506322.1:0.0279454789,KAG6502934.1:0.0767609782):0.0965794866):0.158130053):0.970022897,(((KAG6502936.1:0.00980079920,KAG6506324.1:0.0109393824):0.111841133,(KAG6502937.1:0.00627139420,KAG6506325.1:0.0247176725):0.138295511):0.0996574733,(KAG6503005.1:0.00557053570,KAG6506394.1:0.0155787820):0.0702504391):0.801921336):0.502709322):0.266087016):0.197464671,KAI4332407.1:0.678221517):0.139762733,(((OIW08784.1:0.417374457,(RHN60014.1:0.140238809,WJX49737.1:0.157519381):0.110831628):0.0409599531,((RZB73703.1:1.01900000e-06,XP_003540598.1:0.00511079610):0.0374389526,(RZB93343.1:1.01900000e-06,XP_006588317.1:1.01900000e-06):0.0625076543):0.118941768):0.173313172,(KAI4331758.1:0.342172029,KAI4331891.1:0.157367401):0.144753852):0.216741751):0.0602239422):0.0897621307,KAJ4965786.1:0.573696019):0.0450939156,((RZC79369.1:0.0126048774,RZC85193.1:0.0394635526):0.277762020,(RZC49154.1:0.00380342620,RZC87809.1:0.0242829324):0.627388373):0.260282009):0.0592330046,(((((((KAF3321720.1:0.182920885,((KAJ1685956.1:0.0436607815,(KAJ4751724.1:1.01900000e-06,KAJ4795321.1:1.01900000e-06):0.0448777287):0.0541223005,((((KAJ1690474.1:0.0473954138,(KAJ3703883.1:0.0998396917,KAJ3703884.1:0.0484320610):0.0426331697):0.0384517779,KAJ4766423.1:0.00830449030):0.00957367670,KAJ4751725.1:0.00358192190):0.274218720,KAJ4795320.1:0.00664092290):0.0841486863):0.155206095):0.116224946,(KAJ3671594.1:0.378957631,KAJ3675368.1:0.186621083):0.0991326158):0.170739183,((((KAJ1696447.1:0.237997683,(((KAJ4756554.1:0.0101671654,KAJ4790408.1:0.00656237210):0.00826788860,KAJ4761766.1:0.0206274913):0.0163922950,KAJ4814255.1:0.0363789017):0.0270911801):0.0283699559,KAJ3696762.1:0.235630650):0.186827277,KAF3337809.1:0.334663908):0.373164585,KAJ3675319.1:0.830668159):0.356783376):0.118947715,(KAG6531236.1:0.0104915936,KAG6535502.1:0.0351910151):0.771789546):0.0975680597,(((((KAH7663768.1:0.0210448167,KAH7670756.1:0.0496111603):0.173256682,(KAH7677136.1:0.0153499876,(KAH7677137.1:0.00760198190,(KAH7677147.1:1.01900000e-06,KAH7677148.1:1.01900000e-06):0.00759929530):0.00748820010):0.0629272556):0.163029790,(((KAJ0960418.1:0.0146662548,KAJ0972874.1:0.0167230084):0.0967286829,KAJ0972878.1:0.719938449):0.230813278,(((KAJ0972872.1:2.05200000e-06,KAJ0972873.1:0.00433458870):0.0529219409,KAJ0972877.1:0.0395708243):0.0431763962,KAJ0972881.1:0.0854157486):0.0464751843):0.133124480):0.270938829,(KAJ0977227.1:0.332133148,KAH7681400.1:0.339079701):0.542981183):0.119048823,(KAK1299956.1:0.0616936477,KAK1310970.1:0.0463645210):0.581509883):0.0773845662):0.109383418,(CAA7396525.1:0.715480441,KAG9456890.1:0.679604507):0.0550838273):0.0943102742,(KAG9443131.1:0.182699048,KAG9443195.1:0.0461583770):0.544614426):0.0980516030):0.0461912503,(((((((KVI06707.1:0.152705810,KAI3758762.1:0.0587846451):0.119740153,(((KAJ0209275.1:0.0396845260,CAI9282047.1:0.373133789):0.314570548,KAI3767522.1:0.224480196):0.0480586811,(((KAJ0209899.1:2.50940000e-06,(KAJ0210599.1:0.0101587111,KAJ0212920.1:2.41100000e-06):0.00338250170):2.83460000e-06,(KAJ0211086.1:1.01900000e-06,KAJ0214545.1:1.01900000e-06):0.00339952390):0.0341817166,(CAI9282045.1:0.0210650940,(CAI9282046.1:0.0139843252,CAI9282048.1:0.00696974620):2.10650000e-06):0.0185736632):0.117700195):0.0953300370):0.0559713161,(((KAD4888581.1:0.332537182,(KAK1433409.1:0.173732905,KAK1433412.1:0.442439969):0.121120205):0.0248864679,KAF5792216.1:0.179348896):0.0374149622,(KAD4888582.1:0.269277472,((KAI3726610.1:0.0628079119,KAI3785407.1:0.0545775103):0.0545036317,KAK1433413.1:0.274910692):0.0174675220):0.100627964):0.0690327241):0.0518579799,(((KAF5780483.1:0.0292202652,(KAF5780488.1:0.0330842753,KAF5780486.1:0.205695992):0.0339045813):0.145114665,KAI3777357.1:0.177714260):0.0485157321,KAD2805833.1:0.302845049):0.103537662):0.330470466,((KZM98572.1:0.145028007,((KAK1386836.1:0.143367708,KZM98571.1:0.138690661):0.114651688,KZM98573.1:0.104819960):0.0717687991):0.0440283418,(KAK1386835.1:2.76350000e-06,(KAK1386831.1:2.83720000e-06,(KAK1386833.1:1.01900000e-06,KAK1386834.1:1.01900000e-06):0.00497037920):0.0513969821):0.0589593216):0.537992243):0.109459564,(((((OIT02682.1:0.106335745,(KAJ8560172.1:0.244593346,(PHT59551.1:0.104052269,PHT59550.1:0.110927554):0.0583757122):0.0578149552):0.156960584,KAJ8530978.1:0.373508318):0.0660822284,(((OIT38647.1:0.271710638,OIT38648.1:0.296261752):0.0425514977,((KAJ8561047.1:0.0560773337,KAJ8561049.1:0.0477437469):0.0799398604,(OIT18864.1:0.159149958,(((PHT33979.1:0.0649765807,PHT33975.1:0.603704651):0.123397725,PHT33953.1:2.33180000e-06):0.111344817,XP_010313893.2:0.209856854):0.151005434):0.0604358382):0.0365947393):0.180938262,(OIT02683.1:0.111438351,(KAJ8557792.1:0.149589377,NP_001234473.1:0.127587310):0.0553280373):0.146374146):0.165272688):0.172023460,(((CDP11079.1:0.250429072,((CDP11090.1:0.0198791079,CDP20988.1:0.0197196292):0.0223440349,CDP20827.1:0.0264553497):0.00496724470):0.00514538690,CDP21695.1:0.0710756542):0.316872915,(CAI9099603.1:0.0639513026,CAI9100028.1:0.0242420615):0.305736235):0.167931209):0.0476924901,(((((KAG6431927.1:0.565449975,KAG6431928.1:0.749767259):0.261775718,KAG8378550.1:0.111378811):0.0617965435,KAI3464261.1:0.0982278454):0.148175359,((CAI9777392.1:0.00784653090,CAI9777393.1:1.01900000e-06):0.0583619977,CAA3015038.1:0.125333749):0.138354705):0.0882556646,CAA3000175.1:0.810606368):0.0847605966):0.0982047378):0.0540772131,KAJ9676319.1:0.587017479):0.0932512022):0.550870373,(KAH9319973.1:0.186287285,KAH9319974.1:0.211026601):0.734702829):0.165913844,(KAH9319941.1:0.164578314,GLJ19058.1:0.220326665):0.603511775):0.0667537283,((((((((((((((WJZ86043.1:0.0466497188,KAJ9703508.1:0.0282423750):0.200131230,((((((KVI08819.1:0.0742356248,KAJ9540996.1:0.0841189522):0.0640482759,((((KAF5768920.1:0.0917603521,(KAI3794236.1:0.0418600121,KAI3798870.1:0.0239635951):0.0121310592):0.0227517390,KAD7479246.1:0.0915247929):0.0232202713,KAK1410429.1:0.0837065274):0.0527063763,(KAJ0220889.1:0.00536471850,CAI9272335.1:0.0198488476):0.0728882105):0.0232060598):0.375680882,(((KAE9466994.1:0.129173944,KAG5535928.1:0.00655581550):0.00805358920,(KAF7135197.1:0.0416589214,KAI8542499.1:0.0259006110):0.0104303511):0.0816610290,(KAH7839092.1:0.00486627130,KAH7845155.1:0.00462715090):0.124575557):0.164303091):0.0899768643,(KZM94062.1:0.107365958,KAK1357600.1:0.0344010147):0.312175104):0.0332305911,KAI8018380.1:0.117528105):0.0290081591,KAA8531905.1:0.145467492):0.0286384823):0.0364508089,((((ONH96895.1:1.01900000e-06,ONH96896.1:0.0312094788):0.00441967410,VVA09763.1:0.00893077230):0.0769917969,PRQ47557.1:0.140226377):0.0628556997,KAF3440998.1:0.168554668):0.0361164610):0.0227857643,(((KGN48849.1:0.0514842124,KAG6594815.1:0.0878246433):0.0274801097,KAG6603962.1:0.100430229):0.218802185,KAF7850168.1:0.242673218):0.0587990818):0.0228473568,(((((((((KAH9663076.1:1.01900000e-06,KAH9663077.1:0.0259958308):2.19790000e-06,KAH9663078.1:0.0330814619):0.165941084,KAJ4714337.1:0.0634373145):0.0388470367,(((KAI9165587.1:0.0291660911,KAK0606120.1:0.00709860490):0.0124015837,KAK2657152.1:0.0233966326):0.00726713640,KAK3224171.1:0.00982968670):0.127689174):0.0312824214,(KAJ0039782.1:0.00678834430,KAJ0097816.1:0.0111021480):0.117324681):0.0186835479,(((((PNT26674.1:0.0136369872,KAH8503606.1:0.00407417990):0.0326299133,((KAB5547615.1:2.26670000e-06,(KAJ6420122.1:0.0148196896,KAJ6732865.1:0.0577241767):0.0218083406):0.0376384306,KAF9678286.1:0.0426117762):0.0378965432):0.0238539977,((((PNT36321.1:0.0268287378,KAH8508328.1:0.00442265730):0.00441774040,KAG6773910.1:2.26990000e-06):2.57050000e-06,KAG6775748.1:0.00442141770):0.0255001713,((KAB5556848.1:0.0631428226,(KAJ6353237.1:0.0158266060,(KAJ6413170.1:0.130591006,((KAJ6678657.1:0.244632123,KAJ6736773.1:0.0188729034):0.261806103,KAJ6682144.1:0.0282811097):2.02910000e-06):0.0468601752):2.35390000e-06):0.00901815900,KAF9682262.1:0.0331980756):0.0272708940):0.0483371994):0.110417982,KAJ8764391.1:0.294680386):0.0311316518,(OAY60777.1:0.0561432336,KAJ9172757.1:0.0745690554):0.122247117):0.0314785181):0.0269591629,(((((((KYP66799.1:0.185534929,TKY70419.1:0.0591629652):2.13220000e-06,(((ESW28974.1:0.0913023384,CAJ1930240.1:0.0687109931):0.00541769190,KAG2376128.1:0.0505252177):0.0619367009,((((RZB78740.1:1.01900000e-06,XP_003537602.1:1.01900000e-06):1.01910000e-06,(RZB78741.1:1.01900000e-06,XP_006590696.1:1.01900000e-06):1.01910000e-06):2.05880000e-06,XP_006590697.1:0.343121319):0.0263069236,(RZC30420.1:0.0133528106,XP_003517214.1:1.01900000e-06):0.0215772276):0.0593645694):0.0134901473):0.164962529,((OIV94810.1:0.111125336,KAE9606682.1:0.0589710373):0.0742330275,KAE9612971.1:0.0828851870):0.0862135986):0.0581688091,(RHN54244.1:0.0436140283,((KAI5438910.1:0.0177926001,CAI8588667.1:0.0398072092):0.0450444109,(WJX55604.1:0.00979275960,WJX60992.1:0.0120029591):0.0632986557):0.0522902577):0.159934144):0.0803187664,(KAI4314825.1:0.0959073219,KAI4327635.1:0.0900645408):0.0805729646):0.128103514,(KAJ7944251.1:0.0760722437,KAJ7953035.1:0.900607732):0.0756517653):0.0767115125,(KAA3474391.1:0.0714162677,(((TYG45880.1:0.00846243050,MBA0560764.1:0.0156752053):0.0121031225,TYG94681.1:0.0224143035):0.00492857570,KAH1082098.1:0.0270264408):0.0154305670):0.254283014):0.0310990271):0.0198323264,((KAF5464058.1:0.0169108438,KAG6666620.1:0.0416878000):0.0934563131,(KAB1214552.1:0.161910947,KAE7999964.1:0.135453408):0.0242492271):0.0162321649):0.0459063220,((OIT39464.1:0.0982350981,XP_004232427.1:0.119984669):0.192565878,(((KAG6397373.1:0.482094965,KAI3450975.1:0.0732050178):0.109797968,(CAI9754186.1:0.0409987644,XP_022885802.1:0.0555994698):0.171371570):0.0713040981,CDP01989.1:0.350799328):0.0230555282):0.0843567543):0.0129486249):0.0207881316,KAF5752994.1:0.232499515):0.0538892486,(((((((((KAJ4873327.1:0.0120200238,KAJ4885828.1:0.0241147383):0.0780967490,(KAH0904931.1:0.0339233243,(((KAH0944019.1:0.00000000,XP_009122559.1:0.00000000):1.01900000e-06,RID80811.1:1.01900000e-06):0.0103836627,KAG5416274.1:0.0103552302):0.0283225924):0.0356731772):0.0155379294,(KAG2242361.1:2.69620000e-06,KAG2318045.1:0.0259035045):0.0637677727):0.159874905,((KAG7580998.1:2.38390000e-06,CAE5966813.1:0.0210317421):0.0568718557,KAG7630782.1:0.108985826):0.160420657):0.0222386311,CAH2054130.1:0.177633815):0.0626941758,(KAG7580997.1:0.0780160376,(KAG7630783.1:0.0186925863,KAG7633082.1:0.395859837):0.202462294):0.331539272):0.0811700462,(KAJ4898243.1:0.0803693824,((KAG2294951.1:0.0101394172,KAH0891157.1:1.01900000e-06):0.0256550399,(((KAH0934074.1:2.88040000e-06,RID71405.1:2.10210000e-06):2.30830000e-06,KAG5405614.1:0.00542748120):0.0207843303,(XP_009135138.2:3.01040000e-06,XP_009135139.1:0.0486453317):0.0150517026):0.0255820718):0.0932006713):0.249811732):1.09497942,((((KAJ4878717.1:0.0573074841,((KAG2278043.1:0.0527661381,(XP_009112304.2:1.01900000e-06,RID44084.1:1.01900000e-06):0.00912349020):0.0187572273,KAG5382307.1:0.00464537310):0.0392423027):0.0186791794,KAG2242690.1:0.0398037672):0.0303245945,(KAJ4891075.1:0.0382885988,(XP_009103527.2:0.00441156540,RID53893.1:0.0235211475):0.0187278187):0.0238501155):0.109164673,(KAG7539516.1:0.0126589785,KAG7614435.1:0.0434165913):0.0588383672):0.217793760):0.378574738,WCJ24960.1:0.339983109):0.104984050):0.0156172405,(KAI4386774.1:0.581161602,XP_030498512.1:0.251582210):0.0444963885):0.0639298206,XP_010679767.1:0.616825230):0.117677229,(((((((((((KAH9693052.1:1.01900000e-06,(KAH9693053.1:0.00490318150,KAH9693054.1:1.01900000e-06):2.86070000e-06):0.102336793,KAJ4701974.1:0.0851550340):0.0942968471,((((TXG52193.1:0.0141119519,KAK0576451.1:0.0140090297):2.73510000e-06,KAI9199887.1:0.0347038629):0.0191452784,KAK3231653.1:0.0374062014):0.00919214460,KAK2660564.1:0.0337608165):0.184144854):0.0665288162,((((((((KAG4146999.1:2.15320000e-06,TYG69200.1:0.00448460970):0.00448591870,MBA0836919.1:0.00898771190):3.00140000e-06,(MBA0775204.1:1.01900000e-06,MBA0808063.1:1.01900000e-06):1.01910000e-06):0.00448603530,KAA3490412.1:0.00897817450):2.09490000e-06,((TYH17617.1:0.00449032150,KAG4200144.1:1.01900000e-06):0.0230036215,KAH1065739.1:0.0271987587):2.07630000e-06):2.35630000e-06,(((MBA0565831.1:0.0134556310,MBA0720596.1:0.00448910890):3.00870000e-06,MBA0691584.1:1.01900000e-06):2.99140000e-06,MBA0865117.1:0.00447755320):0.00898078970):0.00448624290,MBA0623532.1:2.87700000e-06):2.19000000e-06,MBA0659099.1:0.00447902060):0.270533340):0.101492011,((((PNT38226.1:0.00944709560,KAH8509472.1:0.00952872160):0.0149980822,(KAG6774645.1:0.00951845340,KAG6776497.1:0.00944243540):0.00392971710):0.0350741914,((KAB5557607.1:2.05480000e-06,KAJ6736293.1:0.114132259):0.0371366589,KAF9683061.1:0.0391200507):0.0608203325):0.210612088,(((KAG8632389.1:0.0816037009,(OAY50697.1:0.330630746,KAJ9186555.1:0.0641418676):0.0673232022):0.0338302172,WCJ35210.1:0.415614521):0.0596138733,(KAJ8762399.1:0.220930557,KAJ8772528.1:0.178366312):0.127074900):0.0292386253):0.111240249):0.114089462,(((((KGN60129.2:0.136418797,KAG6591304.1:0.478871805):0.0767126014,KAG6608547.1:0.200051459):0.284647254,((((KYP51284.1:0.161298634,(((ESW32727.1:0.116797999,KAG2390476.1:0.160965018):0.133144770,CAJ1972464.1:0.354667232):0.133980340,((RZB58622.1:1.01900000e-06,XP_003549439.1:1.01900000e-06):0.0458447580,(RZB67875.1:0.00450404570,XP_003545272.1:1.01900000e-06):0.0422093645):0.0562533018):0.0528371365):0.0189411545,(TKY57694.1:0.00573124830,TKY57695.1:2.77550000e-06):0.0673942386):0.270989277,((((KYP64604.1:0.143708548,(((ESW08618.1:0.0600238747,KAG2400642.1:0.0364140063):0.0290099472,CAJ1973289.1:0.0648662020):0.106826844,((RZC05533.1:2.89820000e-06,XP_003528027.1:2.75400000e-06):0.00994586510,(RZC14765.1:0.00485615350,NP_001241893.1:0.00485890030):0.0821254840):0.0645313932):0.0121799249):0.0122457183,TKY75172.1:0.0884709213):0.115986860,((OIV89796.1:1.01900000e-06,OIV98523.1:1.01900000e-06):0.0951162631,KAE9586752.1:0.0786144683):0.191996590):0.0468572911,((RHN71021.1:0.0853199961,(WJX35957.1:0.0354718446,WJX42178.1:0.0305139670):0.0737995160):0.0334279392,(KAI5402957.1:0.105165160,CAI8600007.1:0.0740231842):0.209945101):0.179379204):0.0322993538):0.0800175067,(KAI4316840.1:0.161522150,KAI4336861.1:0.0630778579):0.136164364):0.123827845):0.0589019766,(((((ONI32614.1:0.0130907751,VVA22933.1:0.00528340560):0.142009460,PRQ27073.1:0.189565357):0.117170627,KAF3446344.1:0.276783844):0.0446975725,(((KAF5455893.1:0.0294541056,KAG6648617.1:0.0914360601):0.126335647,(KAB1203809.1:0.158316807,KAE8057143.1:0.400763049):0.0312450403):0.133731197,(KAJ7957771.1:0.300572358,KAJ7966781.1:0.143868056):0.229701693):0.0530606483):0.0253126468,XP_030484613.1:0.461438040):0.0343052243):0.0675225940,XP_010673216.1:0.907148718):0.0380479149):0.0502939274,(((KAF7847078.1:0.121592054,KAF8024775.1:0.0562160164):0.249833253,KAF8016504.1:0.0764655152):0.274847123,(KAI4339891.1:0.802779261,(KAI4366358.1:0.140682242,KAI4374975.1:0.490483880):0.286279532):0.387740592):0.185063689):0.0467929237,(((((KAE9457023.1:0.0191358277,KAG5543163.1:0.00502599120):0.0233721168,KAI8549636.1:0.0269878004):0.0263496559,KAF7141099.1:0.0494960755):0.0977704654,KAH7849997.1:0.143045792):0.179904924,KAI8013775.1:0.266822872):0.125714725):0.0422179983,(((((KZM90166.1:0.171330619,KAK1360223.1:0.162533603):0.206565136,(KZN01215.1:0.261900654,KAK1391698.1:0.113006757):0.213511508):0.275188664,(KZM98805.1:0.193018916,KAK1362350.1:0.339433796):0.403707234):0.228971888,(((KAF5817949.1:0.308670814,((KAI3762824.1:0.115094098,KAI3807322.1:0.0613275876):0.161523477,KAI3762825.1:0.187040719):0.0618739152):0.0602962683,KAD6119136.1:0.456750064):0.253524181,KAI3684876.1:0.444199220):0.664565849):0.154450978,((((OIT20735.1:0.210960557,KAJ8540975.1:0.157542559):0.0871784624,XP_004238284.1:0.370886391):0.333825961,(CDP07490.1:0.428756675,CAI9116782.1:0.747789282):0.199495845):0.0705115373,(((KAG6401088.1:0.921564291,KAI3464928.1:0.0764903299):0.0807997243,KAG8377821.1:0.225075419):0.0679393265,(CAI9763738.1:0.108385700,(CAA2994365.1:0.0214376028,XP_022880016.1:0.0378615156):0.0832487124):0.157179955):0.149271365):0.0841612905):0.0540095350):0.0552679082,KAA8537593.1:0.186262114):0.0725408738,KAJ9674758.1:0.213289930):0.0898609366):0.0322593353,KAJ4963548.1:0.280386007):0.0666362902,(RZC44608.1:0.407107223,KAF9610197.1:0.362273855):0.107487825):0.200085872,((((((((((EES01213.1:0.146186582,OQU79706.1:0.740091307):0.0683978596,((RCV26617.1:0.00487015310,TKW15895.1:2.79000000e-06):0.139660694,(PAN29333.1:0.0258908236,(KAG2590614.1:0.0369516269,(KAG2599609.1:0.0280055308,KAG2599610.1:0.111892833):0.104488206):0.0312835829):0.0736718452):0.0862989027):0.0753986202,(TVU35645.1:0.354696052,(KAK3161490.1:0.0565893498,KAK3164997.1:0.0332298327):0.214753796):0.113702002):0.144622053,(((KAK1666211.1:0.217206666,(VAH62305.1:0.0486347631,(VAH78071.1:0.00867035660,VAH78072.1:0.193525749):0.0290093723):0.0941813876):0.0802596867,KQK09058.1:0.170990346):0.144351173,((((((KAF2951536.1:0.00000000,XP_015621908.1:0.00000000):1.01900000e-06,KAF2951535.1:1.01900000e-06):2.23890000e-06,EAZ12991.1:1.01900000e-06):2.15620000e-06,BAB91747.1:1.01900000e-06):0.00489921530,EEC71222.1:2.17320000e-06):0.0538709246,(KAB8082804.1:0.00502096500,BAF05699.1:0.00497136070):0.0455298009):0.308270523):0.109732766):0.323070479,(CAA7397735.1:0.705626353,CAA7410461.1:0.572847287):0.302556229):0.152329242,(((THU72007.1:0.0222620878,URD97242.1:0.0214836574):0.247225628,URD95164.1:0.215584603):0.114139318,(KAG6481079.1:0.0178795202,KAG6484942.1:0.00400905260):0.333896048):0.158104213):0.0497909290,((THU46552.1:0.284981324,(KAG6504694.1:0.0233286016,KAG6508120.1:0.00930463280):0.771327119):0.0167411865,(THU51159.1:0.00393694680,URE09843.1:0.0641960720):0.391576368):0.132864932):0.103173387,(((KAF3334817.1:0.165519526,((KAJ1688318.1:0.0237131918,((KAJ4749405.1:0.0139428431,KAJ4821506.1:0.0185572180):0.00465598650,(KAJ4768760.1:0.0139172986,KAJ4797604.1:0.00462123480):0.00460491430):0.0327897897):0.0205095584,KAJ3704321.1:0.0269001111):0.0807831264):0.0740121509,KAJ3670802.1:0.342903131):0.447508030,(KAH7651119.1:0.138303778,KAJ0985893.1:0.131565816):0.143943764):0.110855662):0.0626908885,((ONK68059.1:0.377351755,ONK82095.1:0.244543407):0.166852234,(((KAH0450324.1:0.0268914713,(KAI0492889.1:0.0184818370,KAI0492892.1:2.79650000e-06):0.0647113736):0.143198116,(KAH0451010.1:0.0128916160,KAI0492893.1:0.194717028):0.274605676):0.319548256,(KAH0464402.1:0.00578514160,KAI0516200.1:0.0206068135):0.206090124):0.203444533):0.0518741557):0.106048289,((KAK1281003.1:0.136626149,KAK1322290.1:0.00372626280):0.00850241590,KAK1299023.1:0.00993164820):0.417347756):0.104131906):0.314573892,((((KQK12361.1:0.339847114,(KAK1642760.1:0.224776338,(VAI39323.1:2.63170000e-06,VAI39324.1:0.00529990320):0.199656535):0.198708964):0.101582376,(((((RCV40071.1:1.01900000e-06,TKV90334.1:0.00334991330):0.171977865,(PAN44200.1:0.0835435305,(KAG2534103.1:0.0571289581,KAG2544767.1:0.0888089113):0.225187508):0.0672289939):0.137740501,(TVU43885.1:0.00343146080,TVU44310.1:2.14720000e-06):0.394654731):0.112701626,(KAK3145598.1:0.0337697991,KAK3148872.1:0.0597282079):0.490398936):0.0562667920,(((((((KAF2942137.1:0.00000000,BAF13691.1:0.00000000):0.00000000,XP_015628087.1:0.00000000):1.01900000e-06,KAB8094297.1:1.01900000e-06):2.49720000e-06,XP_015628088.1:1.01900000e-06):2.64160000e-06,EAZ29139.1:0.0672643808):0.0546610615,EEC76450.1:0.00846936640):0.252214262,((XP_015629243.2:1.01900000e-06,EAZ29148.1:1.01900000e-06):0.00471190620,EAY92423.1:0.0246817720):0.0697787421):0.273297087):0.0662024273):1.20117927,(ONK61418.1:0.907009312,KAH7655268.1:1.04486913):0.215963767):0.231126871,((((((((KQK01741.1:0.378926755,(((((VAI50039.1:2.07380000e-06,VAI50040.1:0.0858689961):0.0672920530,(VAI61500.1:0.0113429753,VAI61501.1:0.0720037084):0.0667968300):0.0968953222,(VAI50041.1:0.0495460001,VAI61502.1:0.118909396):0.162014289):0.186589129,(VAI50043.1:0.0649702006,VAI61504.1:0.0612978392):0.307336151):0.120310043,KAK1620127.1:0.294983979):0.415755581):0.0966383415,(((((RCV08502.1:2.23790000e-06,TKW41753.1:2.71190000e-06):0.191607937,PAN08342.2:0.595365004):0.0458307503,KXG31170.1:0.140872088):0.125079386,(TVU28643.1:0.101055653,KAK3159198.1:0.150509534):0.158773183):0.127673330,((KAF2947122.1:1.01900000e-06,XP_015624964.1:1.01900000e-06):1.01910000e-06,((BAF10140.2:0.00000000,EAY87657.1:0.00000000):1.01900000e-06,EAZ24735.1:1.01900000e-06):1.01910000e-06):0.359020159):0.0528458263):0.545226388,((KAF3320662.1:0.233555153,((KAJ1699759.1:0.0369342596,((KAJ4753237.1:0.00552794610,KAJ4817614.1:1.01900000e-06):0.0112245258,KAJ4793770.1:0.00538828350):0.0646220732):0.00718988600,KAJ3700248.1:0.0728816689):0.148158779):0.0849690917,KAJ3695899.1:0.360810903):0.247061378):0.249181745,(((((ONK62859.1:0.108116576,ONK62860.1:0.0569497404):0.166843572,ONK63002.1:0.249028091):0.0783324927,ONK67696.1:0.257292962):0.534481997,(KAH7666502.1:0.258627899,(KAJ0978794.1:0.0167965230,KAJ0978726.1:0.0326988965):0.358947125):0.442880058):0.0690928726,(THU51453.1:0.0625834422,URE08912.1:0.134570914):0.439019431):0.0755632942):0.108365208,CAA7398635.1:0.718848644):0.0367865948,(((THU58189.1:0.0549740059,(URD92643.1:2.34400000e-06,URD92644.1:0.0878051862):0.0578724110):0.484095533,(KAG6482964.1:0.0422577354,KAG6486875.1:0.0477256854):0.980493802):0.366410185,((KAH0461756.1:0.246575312,((KAH0462532.1:0.0344070966,KAI0510879.1:0.0870159567):0.150144872,KAH0462590.1:0.156291097):0.103797302):0.907554565,(((KAH7653246.1:0.273455713,(KAH7655269.1:0.121437206,KAH7655271.1:0.0834747931):0.0948945020):0.0998307466,KAH7682392.1:0.194249880):0.163387348,KAJ0976501.1:0.445737783):0.932144985):0.133953573):0.161361359):0.0815152013,((((KAK1280090.1:0.223392748,KAK1319323.1:0.00975108240):0.00759028680,KAK1294672.1:0.0353335894):0.146456677,KAK1316215.1:0.230862433):0.223941952,(KAK1316092.1:0.805811348,(KAK1319322.1:0.543094083,KAK1292199.1:0.498047568):0.357807648):0.206234561):0.424464555):0.156664156,(KAF9593107.1:1.13094972,((((KAG9456894.1:0.00490068500,KAG9456903.1:0.0116765063):0.0136873172,KAG9456914.1:0.00602289880):0.687072592,(KAJ8618573.1:0.334635618,KAJ8619286.1:0.239055590):0.339002959):0.0796754864,((RZC48862.1:0.370009871,RZC48863.1:0.443833725):0.401654592,(KAF8401189.1:0.436902846,(((((((KZN08691.1:0.181407503,KAK1371503.1:0.192843558):0.136645956,(KAK1403842.1:0.00514918800,KAK1403912.1:2.50410000e-06):0.224931908):0.414907512,(CDP19235.1:0.377478741,((CAI9102625.1:1.01900000e-06,CAI9102626.1:1.01900000e-06):0.0269982358,CAI9102627.1:0.0716890649):0.500050597):0.148692115):0.0928563642,((((((((KAF5821176.1:1.01900000e-06,KAF5821177.1:1.01900000e-06):0.140679518,KAK1428937.1:0.285781289):0.0450648721,KAI3830263.1:0.461583053):0.00809847620,KAD3338629.1:0.201934116):0.109881409,((((((KAJ0202559.1:0.00000000,KAJ0206101.1:0.00000000):1.01900000e-06,(KAJ0204809.1:0.00524688860,KAJ0205510.1:0.00997827120):2.47060000e-06):1.01910000e-06,KAJ0203839.1:1.01900000e-06):0.00989931750,(((KAJ0203229.1:2.51700000e-06,KAJ0207060.1:2.15560000e-06):0.0122820617,KAJ0206195.1:0.00407600130):2.16600000e-06,KAJ0203925.1:1.01900000e-06):2.86570000e-06):0.00759682590,(((((CAI9287596.1:0.00000000,CAI9287600.1:0.00000000):0.00000000,CAI9287598.1:0.00000000):0.00000000,CAI9287599.1:0.00000000):1.01900000e-06,CAI9287597.1:2.45480000e-06):2.63340000e-06,CAI9287602.1:0.0437040668):0.0188752546):0.103374812,KAI3788402.1:0.0738331546):0.197953349):0.0665190832,(((KAI3667163.1:0.0570136046,KAI3667169.1:0.0773168525):3.01130000e-06,KAI3667167.1:0.0390310760):0.00628379910,KAI3667164.1:2.52740000e-06):0.193533645):0.631762272,((((KAI3444958.1:0.0551816895,KAI3444959.1:0.0528861661):0.0154191049,KAI3462170.1:0.150192991):0.0855126055,(KAI3451297.1:1.01900000e-06,KAI3472866.1:0.00578919540):0.473540622):0.0262826407,(KAG8363116.1:1.01900000e-06,KAG8372598.1:0.00563449890):0.253038458):0.160202583):0.0331236550,(CAI9781071.1:0.131844538,CAI9785582.1:0.0822228601):0.337875399):0.0737488016):0.147400663,(OIT01586.1:0.197901737,(KAJ8574456.1:0.227999414,((XP_019071661.1:0.177534022,NP_001234131.1:2.65870000e-06):0.307437135,XP_004228885.1:0.243969504):0.100313740):0.115002822):0.734997525):0.0835243026,(((KAF7154808.1:0.0471282040,KAI8573357.1:0.0635234735):0.102237706,KAH7864539.1:0.117476432):0.250668314,KAI8573358.1:0.535634894):0.0968406790):0.0977298777,((((((((((KYP57601.1:0.960453796,((ESW35294.1:0.526760047,(KAG2406428.1:0.0813822139,KAG2406429.1:0.178421553):0.129951874):0.555856403,(RZC22059.1:2.03190000e-06,XP_003521650.1:1.01900000e-06):0.194695749):0.158398935):0.0622320006,KYP71607.1:0.438097949):0.0315614450,(((RZB49267.1:0.00458009520,XP_003553696.1:1.01900000e-06):0.166460594,RZB86893.1:0.165691839):0.143707090,TKY61594.1:0.195741993):0.0902722066):0.0641942220,((RHN49159.1:0.169542998,((WJX80011.1:2.07120000e-06,WJX80012.1:1.01900000e-06):0.0556566890,(WJX85299.1:1.01900000e-06,WJX85300.1:1.01900000e-06):0.0463905611):0.116301237):0.260278829,(WJX47016.1:0.0461842713,WJX52955.1:0.0370383919):0.585762345):0.0618151663):0.101705411,(KAE9608240.1:0.453873397,(KAI4301622.1:0.0922991129,KAI4349836.1:0.107075907):0.188028545):0.0668571675):0.0901178516,((((RHN80927.1:0.173348910,RHN80928.1:0.520014038):0.0829066651,((RHN80929.1:0.318496207,(RHN80934.1:0.0608998306,RHN80935.1:0.111847323):0.143368430):0.0343206257,(WJX13453.1:2.62680000e-06,WJX13454.1:2.34000000e-06):0.368391616):0.0323249041):0.0362368780,((KAI5398814.1:0.161416832,CAI8603615.1:0.113184372):0.234827674,((KAI5398816.1:0.186051880,CAI8603649.1:0.201227294):0.323404312,(KAI5398817.1:0.338516935,CAI8603647.1:0.263185297):0.253253640):0.155334945):0.0757007769):0.0522662688,(WJX58523.1:0.0219445835,WJX63813.1:0.0145751387):0.342780078):0.386718802):0.0527646825,(KYP71706.1:0.222671640,(((ESW35258.1:0.0614052158,KAG2406457.1:0.109184683):0.0663282997,CAJ1871918.1:0.114882343):0.0832602733,((RZB49207.1:2.47270000e-06,XP_003554587.1:2.79610000e-06):0.0512100929,(((((RZC21995.1:0.00000000,XP_006576271.1:0.00000000):0.00000000,XP_006576270.1:0.00000000):0.00000000,NP_001235608.1:0.00000000):1.01900000e-06,RZC21996.1:1.01900000e-06):1.01910000e-06,RZC21997.1:1.01900000e-06):0.0670192720):0.0614602093):0.0684424705):0.418842810):0.0741216283,KAI4301623.1:0.534100183):0.132088612,(KAJ7973171.1:0.228547895,KAJ7977773.1:0.610715943):0.271237243):0.218872915,((KAF8008220.1:0.272394288,(KAF8008222.1:2.46660000e-06,KAF8008223.1:1.01900000e-06):0.167920766):0.499518766,((KAB1203243.1:0.348904813,((KAG6648158.1:0.296454224,KAG6648157.1:0.0616280523):0.0337658548,KAF5455528.1:0.0755108534):0.263637403):0.245925476,((((ONI15175.1:0.00684751240,VVA31872.1:0.0229440389):0.492067744,PRQ51785.1:0.447140968):0.203436818,KAG9460035.1:1.37595785):0.128963446,(((((KAG8653370.1:2.12330000e-06,KAG8653371.1:2.67360000e-06):0.241895427,KAJ9187973.1:0.162727874):0.196473333,(((KAB5569232.1:0.0250050303,KAF9688001.1:0.142440004):0.110926456,(KAJ6338214.1:0.0101443131,((KAJ6729701.1:0.0102532341,KAJ6404482.1:0.0102146445):0.00584793510,KAJ6710187.1:0.0101722199):2.28470000e-06):0.0320875695):0.151914316,((KAH8517097.1:0.0105996965,PNT50397.1:0.0314752136):0.0268706208,(KAG6784951.1:0.0381786545,KAG6786966.1:0.128288285):0.0148223712):0.0980869980):0.355978376):0.0470031390,((WCJ22570.1:1.01900000e-06,(WCJ22571.1:1.01900000e-06,WCJ22572.1:2.25040000e-06):2.27380000e-06):0.662844762,KAJ8748500.1:0.659439859):0.106889235):0.180562201,(((KAH9731105.1:0.0673905581,KAH9731104.1:0.0159344434):0.467127612,((TXG63162.1:0.0354456547,KAK0582081.1:0.0178988336):0.00628326170,(KAI9180918.1:0.0542748433,KAK3194450.1:0.0809737930):0.0110556960):0.598276240):0.170066647,(((((((((((KAG4119943.1:0.00000000,MBA0715105.1:0.00000000):0.00000000,MBA0652830.1:0.00000000):1.01900000e-06,(MBA0802470.1:0.0209780837,MBA0859983.1:0.0105013175):1.01910000e-06):1.01910000e-06,TYG44786.1:1.01900000e-06):1.01910000e-06,(MBA0769496.1:0.00523496050,MBA0577348.1:0.00521718140):2.45970000e-06):1.01910000e-06,MBA0617504.1:0.00522261550):2.29310000e-06,KAG4119944.1:0.00553806400):0.00522425860,((KAA3476193.1:0.0208239750,TYG93587.1:0.0137193098):0.00742050620,KAH1081155.1:0.0157453698):0.00524353250):0.00521109490,MBA0741448.1:2.13700000e-06):0.297622442,TYG41056.1:0.505686040):0.143907864,((MBA0757881.1:0.140196230,(MBA0639987.1:1.01900000e-06,MBA0605096.1:1.01900000e-06):0.0400078320):1.04979807,((KAH0905416.1:0.00540723730,(RID40020.1:2.05960000e-06,XP_009119647.2:2.49130000e-06):0.0107815313):2.02270000e-06,((KAG2267525.1:2.60610000e-06,KAH0876438.1:1.01900000e-06):0.0327068651,(KAJ4914694.1:0.0793605288,(CAH2039156.1:0.102709189,((KAG7595554.1:0.0216063023,CAE5956332.1:0.0107657221):0.0416638106,(AT1G02310.1:2.61260000e-06,KAG7652796.1:2.76070000e-06):0.0630666304):0.0775509816):0.0730149315):0.0446814899):0.0466591600):1.19315038):0.203173853):0.208438894):0.148770243):0.109413317):0.0414296004):0.0625954442):0.0951129173):0.192214064):0.0441393825):0.0575464190):0.159582337):0.0321724685):0.0725206182):0.0784923654):0.179358341):0.207115566):0.173356072):0.195445680):0.0638050226):0.0847834182):0.113061276):0.118767381):0.293223308):0.636906340):0.139190232):0.203973611):0.269925984):0.329927529):1.05869946):0.982065318):0.830575757);


#Gene tree of AT1G02640 and his homologues

((((((((((((ELR16397.1:1.70093011,((ELR17827.1:0.0571592771,ELR17828.1:0.0393671260):1.37387791,((((EGG17759.1:0.477197301,GAM29239.1:0.911798563):0.176464493,(EGC34619.1:0.180719519,XP_629427.1:0.246947792):0.404300099):0.204590274,EFA83248.1:0.855203165):0.185715716,EFA75312.1:0.680322154):0.559240844):0.204540736):0.375846221,((2563781152:0.123602069,2644966672:0.0886502699):0.986369393,2644801204:1.44866334):0.527269075):0.251459409,(((UIZ27116.1:0.177701081,KAI9906463.1:0.329652526):0.143733645,TDH65938.1:0.413542816):0.549861425,((UIZ29009.1:0.391087747,UIZ29432.1:0.746734989):0.188354452,TDH64888.1:0.517779359):0.540882912):1.27975174):0.491112410,((((((((((((((((((WJZ89032.1:0.0280386747,KAJ9698620.1:0.0237558397):0.311757797,(((((KAG4113546.1:2.95130000e-06,(TYG39087.1:2.95130000e-06,((((MBA0636413.1:0.00415187780,MBA0669135.1:2.79510000e-06):0.0103414478,MBA0817218.1:0.0151967040):0.00445466330,MBA0787684.1:0.00757767950):0.00535418070,MBA0844432.1:0.0221563541):0.0244587098):2.85780000e-06):2.17710000e-06,MBA0575707.1:0.0557558939):0.00834130440,(KAG4167904.1:0.00456871010,TYG88020.1:2.95130000e-06):0.0243610068):0.0169856864,KAH1033708.1:0.0375459225):0.262722634,((((((KAG4145341.1:0.216158942,(KAG4145342.1:2.95130000e-06,TYG67703.1:2.95130000e-06):2.05260000e-06):0.00878528300,(MBA0879452.1:0.00867035740,(MBA0565010.1:2.10580000e-06,MBA0719801.1:2.10540000e-06):0.00432825640):0.00433403810):2.02320000e-06,MBA0658256.1:0.00867128310):0.00441930190,MBA0745183.1:0.00431863470):0.0226606621,KAH1066925.1:0.0352708695):2.60750000e-06,(KAG4198512.1:0.0215879596,TYH16158.1:2.95130000e-06):0.0610155167):0.517497663):0.158304359):0.0610120699,(((((((KAH9661787.1:2.95130000e-06,KAH9661788.1:2.95130000e-06):2.29140000e-06,KAH9661790.1:2.95130000e-06):0.00518252030,KAH9661789.1:0.00453319470):0.247070405,KAJ4725634.1:0.200426126):0.0907809385,((KAJ0020930.1:0.0233495109,KAJ0084085.1:0.0183117156):0.00957799100,KAJ0083423.1:0.0161608188):0.290221712):0.0515719737,(((KAK0604967.1:0.0354223784,TXG74264.1:0.117159894):0.0106647876,(KAI9195539.1:0.00471214060,KAI9196647.1:0.00472189260):0.0521077982):0.0633718949,(((KAK0605778.1:0.0256455110,TXG74265.1:0.00649308810):0.0184277741,KAI9196407.1:0.0431695881):0.0144123461,(KAK2641648.1:0.0853217448,KAK3206470.1:0.0835696141):0.0120301988):0.0135987411):0.192077732):0.102591044,(KAI4383882.1:0.512920078,KAF8018857.1:0.242415156):0.184512426):0.0513159495):0.0999154579,((((((((RHN56441.1:0.0530113619,RHN56445.1:0.118682644):0.0787342477,((((KAI5428043.1:2.10530000e-06,KAI5428048.1:0.0263417336):0.0943734610,CAI8613455.1:0.0904593288):0.114126133,(WJX58174.1:0.0497092480,WJX63533.1:0.0590639893):0.0874909535):0.0379719291,(WJX58175.1:0.0422113645,WJX63534.1:0.0638965288):0.121853040):0.00790921760):0.236449196,(KYP45357.1:0.0865146791,(RZB69778.1:0.315992774,(RZC26249.1:2.10860000e-06,XP_006575402.1:0.00414679770):0.0769478544):0.0617119955):0.101447724):0.318402677,((((RHN67569.1:0.130275840,(KAI5408789.1:0.117778955,(WJX31343.1:0.0664574760,WJX37310.1:0.0863753455):0.0933520596):0.0377171457):0.138185094,(((ESW18733.1:0.0948908351,KAG2394885.1:0.121838103):0.0941291535,(RZB80942.1:0.00358024350,XP_006591200.1:0.00758558710):0.155428551):0.0247722401,(KYP76141.1:0.127939586,TKY47133.1:0.0987747280):0.0190060464):0.0720295898):0.0594902477,((OIV92023.1:0.0827100001,KAE9591137.1:0.0907951946):0.0554084435,(OIW19939.1:0.117232647,KAE9598600.1:0.0983119699):0.179421617):0.119127102):0.105485196,(KAF7833749.1:0.189708338,KAF7833750.1:0.401222751):0.0875472367):0.0359774419):0.0359576015,((KAI4305206.1:0.227150957,KAI4306641.1:0.167493221):0.0982507756,(KAI4306642.1:2.05670000e-06,KAI4306643.1:2.95130000e-06):0.337709830):0.0690216422):0.0439087877,KAI4305205.1:0.464638312):0.122612652,(KAJ7964132.1:0.00765539900,(KAJ7964134.1:2.95130000e-06,KAJ7964135.1:2.95130000e-06):0.0651289034):0.258694433):0.0955759183,((((((ONH99986.1:2.95130000e-06,ONH99987.1:2.95130000e-06):0.00409256070,VVA32012.1:0.00486933710):0.201028830,(PRQ22061.1:0.554626656,PRQ34403.1:0.246688552):0.0802645360):0.0850354957,((ONI21832.1:2.95130000e-06,ONI21833.1:2.95130000e-06):2.09950000e-06,((ONI21840.1:2.95130000e-06,ONI21841.1:2.95130000e-06):0.0669883360,VVA26889.1:0.0227852743):0.0160832102):0.458214914):0.0606087966,(KAF3439543.1:0.322570309,KAF3439544.1:0.912316654):0.0480827349):0.0484992003,(((((KAF5446767.1:0.0299699493,((KAG6631289.1:2.95130000e-06,KAG6631290.1:2.95130000e-06):2.49400000e-06,KAG6631291.1:0.0417729779):0.0520825597):0.195191127,(KAF5470463.1:0.0581551393,(KAG6629115.1:0.121210346,KAG6629118.1:0.0912173820):0.0309002433):0.176279709):0.0610209336,KAB1225765.1:0.254638815):0.0997147803,(KAE8039220.1:0.268873471,KAE8039221.1:0.225937487):0.223161959):0.0140845886,(((KAF5470465.1:0.0473924342,(KAG6629123.1:2.11770000e-06,KAG6629125.1:2.95130000e-06):0.0389257280):0.103287405,KAG6631292.1:0.245819498):0.0403368738,KAB1225766.1:0.229980234):0.0428063236):0.136513577):0.0507657041):0.0544870362):0.0304535853,(((KAE8653276.1:0.293135900,(KAE8653277.1:0.147921095,KAG6583383.1:0.231452986):0.0577026038):0.329071341,XP_030504133.1:0.473622210):0.0973091412,((((OAY61116.1:0.256672545,KAJ8749750.1:0.522505392):0.0572352154,WCJ42920.1:0.470201423):0.0349027039,(((PNT19511.1:0.00467942900,KAH8499081.1:0.0178736265):0.0155792810,KAG6760934.1:0.0702644690):0.0408293933,((KAJ6309932.1:0.0225067095,(KAJ6670700.1:0.00898299060,KAJ6409034.1:0.00449224980):2.19710000e-06):0.0280654329,KAF9675442.1:0.0499844713):0.0497432459):0.314703977):0.129089633,(KAF5727345.1:0.415969031,KAF5744533.1:0.307455033):0.130338758):0.0734883781):0.0838363360):0.0641003877,((((((((KAJ0202718.1:0.0115735702,CAI9288075.1:0.0442279485):0.163932386,(((KAF5821638.1:0.321242148,KAF5821639.1:0.124382879):0.0669353994,((KAD3338507.1:0.174002738,KAI3830015.1:0.104124165):0.0173383328,KAK1428675.1:0.149661818):0.0374898623):0.150029047,(KAI3667736.1:0.0693876547,(KAJ9543658.1:0.0521329146,KAJ9543659.1:0.0384086237):0.0835961977):0.0879381072):0.0677943679):0.0820193283,(KAI3788041.1:0.365450635,(KAI3667735.1:0.0908308440,KAJ9543657.1:0.128611851):0.129109886):0.205833679):0.349063038,(KZM96987.1:0.141387663,KAK1373738.1:0.122897662):0.278459626):0.0766946769,(((OIT38332.1:0.118725717,(KAJ8543616.1:0.0859285749,XP_004241177.1:0.0911409391):0.115661045):0.375765173,(CDP09157.1:0.239056843,CAI9106923.1:0.257823617):0.138831689):0.0873075448,(((KAG6433438.1:0.0673866606,KAG6436771.1:0.0504278755):0.228455812,KAG8387914.1:0.239918455):0.149494317,((CAI9759131.1:0.112408388,XP_022893218.1:0.118105332):0.115840025,(CAI9778720.1:0.0665235448,(CAA2980226.1:0.0138270765,XP_022847074.1:0.0231643076):0.0616143771):0.0394946162):0.153615203):0.123905995):0.188044450):0.109894129,(((((KAI8523631.1:0.0313214824,KAG5515152.1:0.0366752021):0.0240261117,KAF7120121.1:0.0648365497):0.0101664059,(KAF7119840.1:0.0884040303,KAF7121134.1:0.0672247780):0.00824360270):0.171665833,(KAH7837295.1:0.0484567446,KAH7838152.1:0.102191744):0.0813574489):0.313011653,KAI7982520.1:0.255069781):0.123711925):0.0544864353,(((OIT28112.1:0.149397950,(KAJ8553069.1:0.142514704,(PHT44850.1:0.110062449,XP_019070023.1:0.126222286):0.0359155421):0.0317250594):0.423831904,(((KAG6386423.1:0.0418928454,KAG6411937.1:0.143411794):0.456813474,(CAA2954959.1:0.0471205435,XP_022881220.1:0.0244988664):0.264679226):0.167391232,(CDP09158.1:0.247563021,CAI9106924.1:0.443758215):0.160348699):0.0586057517):0.0516141637,(KVH94696.1:0.184964629,(KAI3678198.1:0.0607393338,KAJ9565229.1:0.132152585):0.0400285554):0.343556268):0.0581315685):0.0654967139,(((((((KAI8573982.1:2.77750000e-06,((((KAI8573983.1:0.00000000,KAI8573987.1:0.00000000):0.00000000,KAI8573985.1:0.00000000):0.00000000,KAI8573986.1:0.00000000):0.00000000,KAI8573988.1:0.00000000):2.95130000e-06):2.28420000e-06,KAI8573984.1:2.95130000e-06):0.223891814,KAF7152099.1:0.0549733329):0.0609571492,KAH7863687.1:0.166966331):0.121756386,KAI7982466.1:0.262301867):0.0919244797,KAI8016687.1:0.173169823):0.161339785,(KAA8549367.1:0.270114657,KAA8549368.1:0.158904107):0.0939060592):0.0547772237):0.122715864):0.0660873203,((((((((KAH0893373.1:0.0136433802,KAG2292664.1:0.0275516352):0.0322079220,((KAH0922365.1:0.00540727660,XP_009149942.1:0.0169183418):0.00683925190,(KAG5393128.1:2.95130000e-06,RID58477.1:2.95130000e-06):0.0136826020):0.0320652598):0.0417387377,KAG2329779.1:0.0427058048):0.0136620050,KAJ4890451.1:0.0597672923):0.156785384,((CAE6075347.1:0.0481868857,KAG7564744.1:0.0429191308):0.0254700499,KAG7633543.1:0.0686538278):0.0783543034):0.125069139,(((((KAH0893377.1:0.0132560234,KAG2292661.1:2.29570000e-06):0.0335547553,((KAH0922361.1:0.00584104170,XP_009149938.1:0.00307758300):0.0143250696,(KAG5393131.1:0.0124960890,RID58475.1:0.0348188947):0.00462663010):0.0217733807):0.0215012984,KAJ4890449.1:0.175008451):0.0498565018,KAG2329776.1:0.104398979):0.135647015,(CAE6075348.1:0.00515012830,KAG7564745.1:0.0830490671):0.126830505):0.175327203):0.0317945328,(((((((KAH0903212.1:0.00900812390,KAG2247634.1:0.00902214080):0.0227044636,(KAG5415225.1:0.0438792370,RID79727.1:0.0181692746):0.0120238560):0.0655663277,KAG2311973.1:0.0930966834):0.00545465550,KAJ4910422.1:0.116208178):0.0265927940,KAJ4884607.1:0.0874920540):0.220697657,((CAE6075349.1:0.0425859485,KAG7633549.1:0.0916402538):0.00667058880,KAG7564749.1:0.0367295538):0.119324277):0.188695772,(KAJ4884606.1:0.225988363,(((CAE6075351.1:0.0252276614,(KAG7564750.1:2.95130000e-06,KAG7564751.1:2.95130000e-06):0.0255350300):0.0286971051,KAG7633550.1:0.0616090193):0.181835738,CAH2065107.1:0.181464574):0.0351588636):0.203427465):0.0243799907):0.254867155,(((((KAH0893378.1:2.44790000e-06,KAG2292660.1:0.0174553222):0.0443547228,((KAH0922359.1:0.0117609302,KAG5393132.1:0.00717462220):0.233221198,RID58474.1:0.0756442995):0.0209762900):0.0209041661,KAG2329774.1:0.0837270747):0.0183956994,(KAJ4890447.1:0.0756424922,KAJ4890448.1:0.195630787):0.0399363353):0.0746045788,CAH2065105.1:0.125457650):0.672420139):0.322539875):0.0503007776,(XP_019106539.1:0.00916053290,XP_019106537.1:0.00435863130):0.482910596):0.188742243,(RZC79360.1:0.435493345,KAF9598491.1:0.435714167):0.131726119):0.0992430044,((((((((((KXG22123.1:0.149718469,((RCV17473.1:2.23360000e-06,TKW26992.1:2.20680000e-06):0.0712140700,((KAG2618911.1:0.0283317670,KAG2627136.1:0.0654957036):0.0187265647,(PAN19226.1:2.13590000e-06,PVH62286.1:0.133195955):0.0466426903):0.0241640886):0.0391786175):0.0594091349,((KAK3135417.1:0.0307944847,KAK3138617.1:0.0385096281):0.103606881,TVU19617.1:0.106388272):0.0568095506):0.0322989323,((RCV18211.1:0.0217383022,TKW27917.1:0.00448247030):0.134138426,(KAG2619992.1:0.0931495982,((KAG2628390.1:2.95130000e-06,KAG2628391.1:2.95130000e-06):0.0882377406,PAN20545.1:0.0822812745):0.0170258967):0.0510815408):0.221644211):0.0455798426,((((KQK05981.1:0.163629243,KAK1697753.1:0.270614422):0.0250430955,(((VAH07945.1:2.83890000e-06,VAH07946.1:2.95130000e-06):2.12330000e-06,VAH07947.1:2.95130000e-06):0.0234789460,(((VAH19742.1:2.00960000e-06,VAH19743.1:2.95130000e-06):2.31390000e-06,VAH19744.1:2.08990000e-06):2.00640000e-06,VAH19745.1:2.95130000e-06):0.0179747388):0.0913352470):0.0639862619,(((VAH36983.1:0.00634955500,VAH36984.1:0.0739263919):0.0711536926,(VAH52266.1:2.76480000e-06,VAH52270.1:0.0104750838):0.0962066678):0.328272023,KAK1619358.1:0.399650946):0.100241722):0.0298234719,((KAK3159910.1:0.200688832,(TVU01313.1:0.0615183746,TVU22635.1:0.0597821682):0.174127455):0.162517727,(((KAF2931056.1:0.00000000,EEE63918.1:0.00000000):2.19470000e-06,XP_015637325.1:2.15230000e-06):0.00462329850,EEC79317.1:2.82890000e-06):0.209812620):0.0390326705):0.0384120253):0.473302499,(KAJ3668887.1:0.595051630,(KAF3334110.1:0.129681202,(KAJ3703385.1:0.0380077387,((KAJ4751241.1:0.0174262657,((KAJ4766907.1:0.00452112290,KAJ4819625.1:0.00905425150):0.0227566437,KAJ4795802.1:2.93590000e-06):0.0193043014):0.0691549791,KAJ1686446.1:0.0153132299):0.0584757221):0.199305159):0.174628486):0.167082782):0.132099357,((KAG6476854.1:0.0180516271,KAG6479662.1:2.41820000e-06):0.360211678,URE13866.1:0.271013474):0.221850518):0.108713419,(KAH7657094.1:0.221438215,KAJ0987867.1:0.147886312):0.310208041):0.0402453448,(ONK61992.1:0.459138186,KAH0461359.1:0.477779853):0.121214995):0.102409678,((KAK1270230.1:0.0574058057,KAK1321868.1:0.0910682823):0.0185470563,KAK1298673.1:0.0442650809):0.454797413):0.170517485,KAJ8631860.1:0.485917335):0.0620549130):0.131595362,(KAF5736598.1:0.780113060,(KAF8396891.1:0.158814251,KAF8396892.1:0.516205560):0.0723780706):0.345341580):0.583424718,GLJ41864.1:0.578286089):0.197741018,((KAJ8646890.1:0.528727242,((((KAK1278073.1:0.0388642272,KAK1301631.1:0.184231047):0.0118265402,KAK1308365.1:0.0101067840):0.471917056,CAA7401324.1:0.678839885):0.190467761,(KAJ4972637.1:0.223405195,KAJ4974026.1:0.190277350):0.470594582):0.0711305604):0.113928286,KAG9457643.1:0.697789656):0.279139897):0.171178689,(KAH7277260.1:0.427907690,(KAI5070380.1:0.0139345583,KAI5070804.1:0.0260821716):0.372826624):0.959197949):0.102981294,(((((((((((((((((WJZ89418.1:0.0486383569,KAJ9698946.1:0.0430381918):0.293776580,(KAJ9707817.1:0.0156967739,KAJ9707819.1:0.00786829140):0.302796396):0.0528574144,(WKA03387.1:0.0459320306,KAJ9682505.1:0.178727813):0.175090625):0.129053544,((((((((((((KAH9659316.1:2.95130000e-06,KAH9659318.1:2.95130000e-06):2.21360000e-06,KAH9659317.1:2.95130000e-06):0.340418213,((KAK0603580.1:0.0106693875,TXG73484.1:0.111392451):0.0126878259,(KAI9194309.1:0.0303990455,KAK3205527.1:0.0354436696):0.0116618308):0.338158117):0.0701662041,(KAJ4724646.1:0.551572143,(KAJ0021033.1:2.67820000e-06,KAJ0083419.1:0.0218956483):0.381525385):0.0858481755):0.0868268292,(KAF5744942.1:0.306347910,(KAF5744943.1:0.155532427,KAF5744945.1:0.0925603121):0.184090784):0.178764422):0.0190763667,(((KAI4340508.1:0.252459005,KAI4386163.1:0.375649444):0.128242072,KAJ4971825.1:0.962184952):0.0636497659,KAF8009360.1:0.512542708):0.137207722):0.0338008166,(((OAY52026.1:0.192835221,(KAJ9189123.1:0.00821604390,KAJ9189318.1:0.00375656030):0.158342990):0.112342740,(WCJ41573.1:0.499846771,WCJ41574.1:0.316137385):0.143942856):0.0486630083,(((KAH8507567.1:0.0914469499,(((((KAJ6311028.1:0.173833683,KAJ6671695.1:2.69450000e-06):0.0108136938,KAJ6410087.1:0.101892286):0.00442586950,KAJ6717137.1:0.0113015663):2.68090000e-06,KAB5541749.1:0.00429733590):0.0305228672,KAF9676302.1:0.0188377857):0.0386005075):0.0112348380,(KAG6761830.1:0.00955513810,KAG6763150.1:0.0245624169):0.0113690765):0.273379856,(KAJ8749942.1:0.0108766600,KAJ8750206.1:0.0535394131):0.611550108):0.0715293923):0.0583056622):0.0681977148,((((ONI01635.1:0.00866027580,(VVA36030.1:2.95130000e-06,VVA36031.1:2.95130000e-06):0.0173812618):0.451211086,PRQ32709.1:0.576002191):0.225124996,(ONI01637.1:0.00924141200,VVA39787.1:0.00943208170):0.147512951):0.0795975963,((ONI01639.1:0.0225667110,ONI01640.1:0.0187694421):0.00989322100,(VVA33586.1:0.0130143678,VVA41696.1:0.00494433600):0.0115415810):0.191138396):0.196951949):0.0581791921,((((((KAG4145134.1:0.00378381940,(((((((KAG4198291.1:2.95130000e-06,KAG4198292.1:2.95130000e-06):0.00378922100,TYH15980.1:0.00379823870):0.0152208368,(((KAA3489733.1:0.0207236809,MBA0719718.1:0.00757819030):2.77420000e-06,(MBA0622638.1:2.95130000e-06,MBA0658170.1:2.95130000e-06):0.0197845747):0.0574770479,MBA0866601.1:0.00377502970):0.00417996150):2.17180000e-06,MBA0564926.1:2.95130000e-06):2.95130000e-06,(MBA0817814.1:0.00000000,MBA0690726.1:0.00000000):2.95130000e-06):2.95130000e-06,MBA0788538.1:0.00380085980):2.95130000e-06,MBA0836044.1:0.00378774560):2.95130000e-06):0.0161074703,KAH1067073.1:0.0235214676):0.564315392,(CDP15622.1:0.410394299,CAI9105900.1:0.427981936):0.0986832247):0.0319604540,((KZN05356.1:0.156596174,KAK1382905.1:0.179369092):0.637331983,RZC83487.1:0.400105583):0.113600247):0.0780796039,(((KAI3450795.1:0.140739377,KAG8387306.1:0.273206674):0.0743688557,((((KAG8367484.1:0.0719239138,KAG8367488.1:0.102155739):0.0343111292,((KAG8387040.1:0.0729816496,KAG8387190.1:0.0704311957):0.0113689360,KAG8387191.1:0.101949699):0.0110620678):0.118938813,KAG8387189.1:0.183680333):0.160750841,((KAG8387192.1:0.101385294,(KAG8387193.1:0.123322278,KAG8387195.1:0.0172722197):0.183567294):0.117402998,(((KAG8387197.1:0.0136699744,KAG8387199.1:0.00859944760):0.0452602174,KAG8387200.1:0.0581975706):0.0604565967,KAG8387201.1:0.156162413):0.0771423245):0.209698490):0.181519590):0.157915581,((CAI9781363.1:0.0654432982,CAA3031335.1:0.0546902023):0.0530958943,((((CAA2951265.1:0.00000000,XP_022885193.1:0.00000000):2.95130000e-06,XP_022885194.1:2.95130000e-06):0.0143958271,CAA2989462.1:0.0161574429):0.0685300869,CAA3031336.1:0.0298886441):0.0520952482):0.261369726):0.0855845548):0.0393264415,(OIS96085.1:0.263156540,(PHT34881.1:0.173896500,XP_019066421.1:0.176823117):0.142242771):0.344853884):0.0755048018):0.0599841205,((((KAI8525882.1:0.0347268248,KAG5517224.1:0.00993289700):0.00379180110,KAE9462059.1:0.0145412169):0.0872428764,KAH7839072.1:0.0857062347):0.173197178,KAI7982947.1:0.299460127):0.111173865):0.0244387578,(CAH2056818.1:0.569218285,(KAI7982948.1:0.217908165,KAI7982949.1:0.360463920):0.0932718720):0.112405003):0.0338067115,KAA8543962.1:0.216853706):0.0206048643):0.0885658596,((KAF9613844.1:0.00907245880,KAF9613847.1:0.119469053):2.23270000e-06,KAF9613846.1:0.0165861984):0.518007587):0.0332786778,(((KAF8369512.1:0.103691608,KAF8396320.1:0.0159412950):0.120565196,KAF8398039.1:0.249911507):0.0966864396,KAF8395516.1:0.251644999):0.0743645099):0.0986935578,(((WKA01620.1:0.302707500,(((((((((KAH9704795.1:2.79710000e-06,KAH9704796.1:2.60490000e-06):0.0947118831,((KAH9704797.1:2.98560000e-06,KAH9704800.1:2.95130000e-06):0.0486160179,KAH9704799.1:0.00800005000):0.0422809283):0.0239564068,(KAH9704798.1:2.65110000e-06,(KAH9704801.1:2.95130000e-06,KAH9704802.1:2.32390000e-06):2.05870000e-06):0.0200305317):0.178403428,KAJ4720515.1:0.111036225):0.0797475331,(KAJ0046666.1:0.0219846470,KAJ0101454.1:0.0121123481):0.357359846):0.0201560633,(KAK2634498.1:0.0638630069,KAK3228599.1:0.140489103):0.222384900):0.102614229,((KAI4382639.1:0.160177272,KAI4384330.1:0.180890411):0.255243660,(KAF7848510.1:2.95130000e-06,KAF7848511.1:2.95130000e-06):0.270978476):0.135145059):0.0826780628,(((((((((KAG4148462.1:2.59540000e-06,TYG70500.1:0.00336583160):0.00443357150,((((MBA0635101.1:0.0214238463,MBA0786914.1:0.0337662168):0.183630783,(MBA0566565.1:0.0114206219,MBA0692363.1:0.00701411050):0.0141353839):0.0116815091,(MBA0659939.1:0.0119192540,MBA0837594.1:0.00694584270):0.00302614410):0.0105467257,MBA0867242.1:0.0103339896):2.59680000e-06):0.0289603004,KAA3453450.1:0.131592488):0.0225603816,KAH1064496.1:0.0303521163):0.0481307510,(KAG4201572.1:0.00337778070,(TYH18942.1:2.95130000e-06,TYH18943.1:2.95130000e-06):0.00337899100):0.00697451780):0.00980365470,MBA0746343.1:0.0345615609):0.317104183,((((KAH0861557.1:0.152072497,(KAG5377366.1:0.00613690210,((XP_033138164.1:0.00000000,RID42846.1:0.00000000):2.95130000e-06,XP_033138163.1:2.95130000e-06):0.00322114080):0.0196029282):0.0662085646,KAJ4883485.1:0.157748597):0.0864968575,((((KAH0887757.1:2.69040000e-06,KAG2334740.1:0.0290329988):0.00352100990,KAG2243261.1:0.0170067189):0.00726378160,(((XP_033145033.1:0.00000000,XP_009130844.1:0.00000000):2.19860000e-06,XP_009130845.1:2.16940000e-06):0.00316325260,(RID67992.1:2.04090000e-06,RID67991.1:2.58630000e-06):0.00370717820):0.0131884265):0.0604211350,KAJ4908811.1:0.167766128):0.0956767024):0.0370846574,(CAE6086708.1:0.00318516720,(KAG7554130.1:0.00652939090,KAG7608138.1:0.0498151756):0.00334808100):0.0555493392):0.598423564):0.112257217,(((((((KAG8645528.1:0.00000000,OAY39140.1:0.00000000):2.95130000e-06,OAY39138.1:2.95130000e-06):2.96600000e-06,KAG8645529.1:2.95130000e-06):2.17610000e-06,KAG8645530.1:2.95130000e-06):0.126177713,KAJ9159648.1:0.184480345):0.0312137925,WCJ19155.1:0.259210873):0.0838200528,((KAI9389196.1:0.0127283752,KAH8501978.1:0.0164369748):0.0469764828,((KAJ6317260.1:2.95130000e-06,KAJ6317261.1:2.95130000e-06):0.0150637923,(KAJ6690675.1:0.00590150190,KAJ6428700.1:0.242759318):0.0157060732):0.117916527):0.174097893):0.0568848042):0.0324052055,(KAF5742488.1:0.359458630,KAJ8900090.1:0.373587595):0.0709236517):0.0828043372):0.0554786400,((((((((RHN72862.1:0.154338266,((((KAI5446824.1:2.10240000e-06,KAI5446825.1:0.00252443150):0.0369329648,(CAI8590401.1:0.0159731091,CAI8590402.1:2.26160000e-06):0.143566219):0.131050021,((KAI5446826.1:2.04620000e-06,KAI5446827.1:2.84790000e-06):2.77630000e-06,KAI5446828.1:2.13650000e-06):0.00967668180):0.123363983,(((WJX23213.1:0.0460255772,(WJX23214.1:2.09970000e-06,WJX27518.1:0.0821650319):0.152114703):0.0648377795,WJX23216.1:0.0329156523):0.0440164637,WJX27517.1:0.00626760850):0.169745145):0.0427846643):0.152192934,((OIV95999.1:0.240468166,KAE9594831.1:0.0926657120):0.0770847928,KAE9591585.1:0.168525784):0.189461806):0.0474484266,((((ESW19483.1:0.0387053659,KAG2395502.1:0.0445605012):0.00857258610,CAJ1962976.1:0.110771880):0.0467895820,(((RZB64377.1:0.00000000,XP_006597657.1:0.00000000):2.36590000e-06,XP_003546253.1:2.45120000e-06):0.0294602402,(((((RZB90272.1:0.00000000,RZB90275.1:0.00000000):0.00000000,XP_006586833.1:0.00000000):0.00000000,RZB90274.1:0.00000000):0.00000000,XP_003535075.1:0.00000000):2.33710000e-06,RZB90273.1:2.26510000e-06):0.0363883552):0.0443830140):0.0193017789,(KYP38477.1:0.0939679099,TKY72370.1:0.0596272854):0.0187644609):0.100817036):0.0727124096,(KAF7836312.1:0.167977455,(KAI4323717.1:0.209342121,KAI4332820.1:0.0919863613):0.109922242):0.0243643033):0.0941198113,(KAJ7949475.1:0.121019022,(KAJ7982498.1:2.45810000e-06,KAJ7982499.1:0.0134179854):0.139391395):0.0661117042):0.117879942,(KGN52155.1:0.150436518,KAG6573904.1:0.111614831):0.356032888):0.0593046389,((((KAF5446368.1:0.0227073138,KAF5446371.1:0.00299876340):0.0280288822,(KAF5446369.1:0.0161818700,KAF5446370.1:2.65790000e-06):0.00255077250):0.0383155352,((KAG6630806.1:2.07910000e-06,KAG6630807.1:0.0113688862):2.13350000e-06,KAG6630808.1:2.92820000e-06):0.0340972222):0.138430217,(KAE8037912.1:2.26910000e-06,KAE8037913.1:2.04870000e-06):0.185720226):0.154989038):0.0452259045,((((((ONI21437.1:0.00000000,ONI21439.1:0.00000000):0.00000000,ONI21440.1:0.00000000):2.95130000e-06,(ONI21438.1:2.95130000e-06,VVA28324.1:0.00728882530):2.30660000e-06):0.00533135340,ONI21441.1:2.10140000e-06):0.231524254,PRQ56062.1:0.149032612):0.126088323,(KAF3434359.1:0.213750673,(XP_030489020.1:0.00803354960,XP_030489019.1:0.00532934720):0.256192581):0.0645541836):0.0848482844):0.0503110218):0.0801746413):0.0714613565,((((((KAJ0213836.1:0.204890941,(((KAF5780464.1:0.166872085,(KAI3761105.1:0.0572945113,KAI3777344.1:0.0503572399):0.0561440520):0.0249816472,(KAD2805819.1:0.0813654231,KAD2805821.1:0.0157470978):0.0828816745):0.0576572719,(((KAF5798121.1:0.161821885,KAI3824450.1:0.169358922):0.0140152267,KAD7117543.1:0.134349862):0.0310941351,KAK1423719.1:0.171497187):0.0447697046):0.0285805125):0.0291179820,((((KVH83924.1:0.322365173,KVI11280.1:0.0210607777):0.104348483,KAJ9565615.1:0.193547593):0.0746392481,KAI3681059.1:0.0287627923):0.0690110628,KAI3758663.1:0.124108620):0.0110793258):0.418200697,(KZN05796.1:0.0802729585,KAK1374159.1:0.0875889582):0.336963670):0.0896296413,((OIS96563.1:0.194873545,(PHT41022.1:0.200429370,XP_004230073.1:0.116509232):0.0561889203):0.270644010,((KAG6393157.1:0.304304876,(KAI3445226.1:0.0703438328,KAG8391045.1:0.226026734):0.0220006166):0.0803955806,CAA2983247.1:0.250490098):0.0794879787):0.0913322848):0.0435295185,KAA8537058.1:0.305736868):0.0466879278,((KAI8558676.1:0.0678438707,KAE9456029.1:0.0272230649):0.0173213056,(KAF7145757.1:0.0669771009,KAG5552100.1:0.0174353570):0.167038967):0.535445499):0.0784016450):0.0691230037,((XP_019105596.1:2.95130000e-06,XP_010679655.1:2.95130000e-06):0.312027065,XP_010679080.1:0.344587131):0.544790649):0.195052625):0.121003582,((((((WJZ89419.1:0.0278746196,(KAJ9698947.1:0.0218773161,KAJ9698948.1:2.95130000e-06):0.0468548352):0.226541267,((((((((OIS96084.1:0.0697083448,(KAJ8568363.1:0.148312384,(PHT34882.1:0.191942049,(XP_010313472.1:0.00269234610,XP_004251206.1:2.95130000e-06):0.0559046506):0.0299099741):0.0210981818):0.168825461,((OIT08715.1:0.215845669,XP_004228467.1:0.285731486):0.302322719,(OIT37874.1:0.0980068832,((KAJ8559689.1:0.0818301461,((PHT46469.1:0.101069304,PHT46467.1:0.158328481):0.0546683901,PHT46468.1:0.0520415729):0.0673084349):0.0186231467,(((XP_019069768.1:2.11480000e-06,XP_019069766.1:2.95130000e-06):2.28300000e-06,XP_019069767.1:2.35810000e-06):0.371326150,XP_004241371.1:0.0702723840):0.0128885426):0.0305077920):0.0925397645):0.0250072105):0.0906040777,(KAG6433141.1:0.418574575,KAG6436443.1:0.147891598):0.277873998):0.0534128026,(((OIT33718.1:0.0535705948,OIT37873.1:0.165447897):0.0368358330,(KAJ8563424.1:0.118871389,PHT46470.1:0.133188070):0.0340423149):0.0517846220,((XP_025887462.1:0.00000000,XP_004241372.1:0.00000000):2.95130000e-06,XP_004241373.1:2.95130000e-06):0.0715281512):0.288534527):0.0405701271,((((((KAG6382691.1:0.0947393334,KAG6417729.1:0.0139849183):0.0719180439,KAG6415214.1:0.124300051):0.460959283,KAI3461218.1:0.148778598):0.0446306148,KAG8371089.1:0.390731214):0.173775691,(KAI3450796.1:0.128568742,KAG8387307.1:0.250070149):0.0507655230):0.0281688430,((CAI9781362.1:0.156423324,CAA3031334.1:0.0597374585):0.0514506170,CAA2985988.1:0.106846206):0.151601510):0.0635414280):0.0371308440,CDP15624.1:0.271410534):0.0559813849,((((KAI8525897.1:2.95130000e-06,KAI8525898.1:2.95130000e-06):0.0746566698,KAF7121222.1:0.0960072548):0.0874460684,KAH7837638.1:0.115050968):0.158342492,KAI7982946.1:0.230968408):0.0632639628):0.0300209149,(((((((KAG6417232.1:0.868635545,(CAI9774545.1:0.108921987,(((CAA2978246.1:2.81350000e-06,CAA2978245.1:2.89070000e-06):0.00733463900,XP_022890719.1:2.95130000e-06):0.00993507740,XP_022890718.1:0.113088547):0.0584035527):0.219655388):0.159671842,(KAI3450798.1:0.243164194,KAG8387309.1:0.332730387):0.181952420):0.0880542440,CAA3020866.1:0.308206395):0.0753333953,(KAI3450797.1:0.182780798,(CAI9781361.1:0.0536321163,(CAA3031332.1:2.43370000e-06,CAA3031331.1:0.0575622158):0.0684793814):0.193477998):0.0962331858):0.0696859598,CDP15627.1:0.287382005):0.165546749,XP_010685489.1:0.358560967):0.0357392836,(KAA8543956.1:0.00797221330,KAA8543958.1:0.0116902532):0.243947277):0.0327726002):0.0534933425):0.0293252997,(((((KAH9659310.1:2.95130000e-06,(((KAH9659311.1:2.95130000e-06,KAH9659313.1:2.95130000e-06):2.64660000e-06,KAH9659315.1:2.95130000e-06):2.37510000e-06,KAH9659314.1:2.95130000e-06):2.25280000e-06):0.163451651,(KAJ4724644.1:2.95130000e-06,KAJ4724645.1:2.95130000e-06):0.0752766158):0.0285050602,(KAJ0021035.1:0.00636348560,KAJ0083550.1:0.00957309770):0.163709046):0.0301269991,(((((((((KAG4129753.1:0.00371645110,(TYG53670.1:0.00743812140,(MBA0684072.1:0.00395310660,MBA0713048.1:0.00390765260):0.00789890220):2.23760000e-06):0.00371769100,(((KAA3455428.1:0.139470045,MBA0800397.1:0.0365646471):0.0292039530,(MBA0856818.1:0.00314445890,MBA0829955.1:0.00509824470):0.0108055369):0.0182697392,(MBA0615430.1:2.95130000e-06,MBA0650635.1:2.95130000e-06):0.00393094740):2.31880000e-06):0.00412733870,KAH1090749.1:0.0300492498):0.0137962608,(KAG4183334.1:0.00369173600,TYH02306.1:2.95130000e-06):0.00671021420):0.170903835,((KAG4191758.1:0.0625607680,KAH1130528.1:0.0306500721):0.00878798470,(KAA3458984.1:0.0397197697,(MBA0879598.1:0.0295918952,MBA0700709.1:0.307239103):0.0539261624):0.0527572439):0.209635990):0.101243707,XP_030504221.1:0.294394060):0.0289981872,((KAK0603269.1:0.102429688,TXG73483.1:0.0161070020):0.0412681625,KAK3205525.1:0.0609881730):0.112249690):0.0209344889,((((((((((KAH0860301.1:2.95130000e-06,KAG2274406.1:2.95130000e-06):0.0320210671,((KAH0906981.1:0.0168646000,RID41581.1:0.00790137990):0.0355606212,((KAG5376494.1:0.0226842776,(XP_033138598.1:0.00000000,XP_009120747.1:0.00000000):2.42630000e-06):2.79470000e-06,XP_009120748.1:2.95130000e-06):0.0556075088):0.0249198244):0.0439063428,KAJ4883585.1:0.0884310168):0.0302779715,KAG2300842.1:0.0481053319):0.102173225,(((((((KAH0896089.1:0.0150217540,(KAG5408821.1:0.00750507560,RID73790.1:2.22090000e-06):0.00375082720):2.84700000e-06,XP_033141493.1:2.95130000e-06):2.95130000e-06,XP_009126493.2:2.95130000e-06):2.98840000e-06,KAG2280065.1:0.0242849677):0.0345078858,KAG2311241.1:0.0425470290):0.00725352550,KAJ4910854.1:0.0417765277):0.0604775391,(KAG7555998.1:0.0108155873,(KAG7609934.1:2.23040000e-06,KAG7609935.1:2.95130000e-06):0.0337144455):0.0976984562):0.0445449129):0.249616606,(((KAH0888588.1:0.0230901884,KAG2242653.1:0.0429011051):0.113381344,(RID68829.1:0.00963593100,XP_009131829.1:0.0163285303):0.0294266587):0.203329786,(KAG7555997.1:0.0410275372,KAG7609933.1:0.0652321027):0.0965016415):0.358814577):0.143298581,((KGN63896.1:0.0849507545,KAG6589645.1:0.140796724):0.0307489786,KAG6587699.1:0.126783322):0.138589570):0.0837932321,(((((KAF5447338.1:0.00813969420,KAF5447339.1:2.95130000e-06):0.0789645727,KAG6631957.1:0.0650311499):0.0821012298,(KAF5447340.1:0.0515983755,KAG6631958.1:0.0628187069):0.0199773945):0.0962737531,KAB1226908.1:0.143820444):0.0285765071,KAB8643112.1:0.140651751):0.0581932178):0.0275878287,KAF3439510.1:0.164280830):0.0186576546,(((((KAI9389015.1:2.95130000e-06,PNT21538.1:2.95130000e-06):0.0274912790,((KAH8497894.1:0.00387928690,KAH8497985.1:0.0156463627):2.33600000e-06,(KAG6761824.1:0.0149574829,KAG6763144.1:0.0192889424):0.0293481945):0.0150189398):0.0223043180,((KAJ6671694.1:0.0114826463,KAJ6717136.1:0.0115014958):0.0195130285,KAB5541748.1:0.00368063880):0.0717381619):0.124865993,KAJ8750041.1:0.258519784):0.0354347735,KAF5751668.1:0.215775789):0.0279352731):0.0355907446):0.00877478160,((OAY37480.1:0.0820997906,((KAJ9178486.1:0.00910192140,KAJ9178634.1:0.0102286198):0.0763974323,KAJ9189124.1:0.0822669214):0.0438982495):0.0935332172,WCJ41572.1:0.182201619):0.0907118132):0.0179017417):0.0366293504,((((((((RHN68900.1:0.0500907037,(WJX32909.1:0.0195569318,WJX38947.1:0.00366505980):0.0466278707):0.0175482480,(KAI5406867.1:0.0267564015,CAI8597767.1:0.0528960524):0.0589209931):0.115912677,((((ESW17571.1:0.0673891329,KAG2403370.1:0.170808329):0.0515104988,CAJ1967637.1:0.0291752790):0.0619661033,(((((RZB86655.1:0.00000000,RZB86657.1:0.00000000):2.95130000e-06,XP_003535890.1:0.00383724320):2.08800000e-06,RZB86656.1:2.95130000e-06):2.95130000e-06,(RZB86658.1:0.0160207447,RZB86659.1:2.95130000e-06):2.26260000e-06):0.0390857193,XP_003519089.1:0.0911774602):0.0604267705):0.0292046341,KYP73699.1:0.119181008):0.0901952185):0.0535453917,((((ESW13599.1:0.0415194550,(KAG2391062.1:0.0881861203,CAJ1971162.1:0.0794728066):0.0176485799):0.0660785831,(((RZB67430.1:0.0182158179,RZB67431.1:2.78080000e-06):0.00425833690,XP_003545548.1:0.00760270040):0.0603835972,((((RZC26971.1:2.53920000e-06,RZC26973.1:2.73020000e-06):2.82000000e-06,XP_006575592.1:2.01440000e-06):0.0206921654,RZC26972.1:2.37430000e-06):2.92720000e-06,XP_003519468.1:2.24970000e-06):0.119780853):0.0332689248):0.0321838714,KYP71062.1:0.100352110):0.180069307,(KAJ7960366.1:0.124051358,KAJ7964831.1:0.0880834257):0.0827575737):0.0150020097):0.0210786978,KAF7831601.1:0.191155239):0.0557135810,(((KAI4305796.1:0.223305478,KAI4305797.1:0.220562211):0.128860807,KAI4308344.1:0.484505177):0.0758899187,KAI4308345.1:0.233260136):0.0356317642):0.0923507151,(KAI4382198.1:0.482650958,KAF8009358.1:0.198089348):0.147459066):0.0509001094,((((ONI01644.1:2.95130000e-06,ONI01645.1:2.95130000e-06):0.0153790375,VVA33591.1:2.06490000e-06):0.0347908403,VVA33587.1:0.228281635):0.114456157,PRQ32714.1:0.141627478):0.0952776236):0.0493042550):0.0954214637):0.0905901446,((((((((KAF5446373.1:2.95130000e-06,KAF5446374.1:2.95130000e-06):0.00377158680,KAF5446375.1:2.94520000e-06):0.0598486284,(KAG6630809.1:2.95130000e-06,KAG6630810.1:0.0242618114):0.0470131735):0.111873630,KAB1225469.1:0.274526012):0.0242186035,KAE8037911.1:0.252518881):0.179088185,KAJ4970923.1:0.355532357):0.214741849,((RZC48350.1:0.377118941,(RZC78961.1:0.0296962935,RZC83495.1:0.0324954197):0.118138646):0.142747816,(RZC78960.1:0.0780218164,RZC83496.1:0.0601305744):0.343444280):0.0873703696):0.0695420555,((KAF9596221.1:0.0492725786,KAF9613851.1:0.0199094696):0.175760733,(KAF9596223.1:0.159436606,KAF9613853.1:2.63000000e-06):0.427157484):0.0859026151):0.0428943866):0.0511741172,KAF8403438.1:0.232596744):0.0486684989,((((((((WJZ92517.1:0.0337894756,((KAJ9693783.1:2.95130000e-06,KAJ9693785.1:0.00402277680):0.000592147500,KAJ9693784.1:2.93040000e-06):0.0186853467):0.194940162,XP_030503953.1:0.296625329):0.0710661522,((((KAE8653587.1:0.156753636,KGN66708.1:2.58050000e-06):0.274397301,(KAG6596977.1:0.0482267839,KAG6596978.1:0.0668568275):0.268807686):0.0822278571,KGN59736.1:0.270548418):0.175647347,KGN59734.1:0.215077756):0.127251905):0.0524495829,((((((((((RHN50779.1:0.0833290166,RHN50783.1:0.340441842):0.0521568129,(RHN50781.1:0.0669095330,RHN50782.1:0.151974511):0.0999688797):0.0880193993,(((WJX25392.1:2.95130000e-06,WJX25393.1:2.30480000e-06):0.139198270,(WJX25394.1:0.0394653766,WJX29594.1:0.0143903410):0.0457496220):0.164507522,(WJX25395.1:0.0476428743,(WJX29595.1:2.95130000e-06,WJX29596.1:2.31800000e-06):0.0266058537):0.0448555094):0.0433459752):0.0419325245,((KAI5391492.1:0.117061951,CAI8600678.1:0.0662743676):0.124768441,(KAI5443669.1:0.0257857511,CAI8595160.1:0.105488477):0.0435270866):0.0588566394):0.127924767,(OIV90072.1:0.0827441185,KAE9619811.1:0.0648269110):0.185799471):0.0369313430,(OIW06470.1:0.119758920,KAE9590210.1:0.0846889883):0.137792197):0.0451534937,((((ESW23477.1:0.0944373680,KAG2384267.1:0.241662351):0.0361549171,(CAJ1947836.1:0.00709883830,CAJ1947992.1:0.0119346162):0.0732202127):0.155134043,(KYP33168.1:0.0600913995,KYP77509.1:0.0255907727):0.157893543):0.0286997164,((RZB57559.1:2.95130000e-06,XP_003551104.1:0.00378307090):0.113801562,TKY46330.1:0.0887686391):0.0327778598):0.0948082843):0.0904357527,KAI4350340.1:0.235351423):0.0329374912,(OIV90073.1:0.0503749536,KAE9619812.1:0.0655420099):0.177964392):0.0527670017,(((KAJ7971913.1:2.95130000e-06,KAJ7971914.1:2.95130000e-06):0.276036937,(KAJ7976404.1:2.70600000e-06,KAJ7976405.1:2.76030000e-06):0.285345188):0.0707165931,(KAF7801460.1:0.203632138,((KAI4325563.1:0.0543261874,KAI4330583.1:0.0548400528):0.200786603,(KAI4386639.1:0.0427893895,KAI4386642.1:0.141502689):0.314052126):0.195060943):0.0425374431):0.0327728424):0.0433527405):0.0281719386,((((ONH94273.1:0.0179365052,VVA34084.1:0.0403277384):0.142832382,(PRQ45899.1:0.0193828719,PRQ45902.1:0.0935224869):0.211076730):0.0259727370,((KAF3441178.1:0.0455005692,KAF3441260.1:0.112445418):0.0294201896,KAF3441263.1:2.97950000e-06):0.225561153):0.0320617324,(((KAF5471961.1:0.0895005995,KAG6639788.1:0.0814765758):0.197344150,((KAF5471962.1:2.57380000e-06,KAF5471963.1:0.00386570820):0.0252894857,(KAG6639789.1:2.53820000e-06,KAG6639790.1:2.55160000e-06):0.0252235953):0.0540901532):0.0471812600,KAE8099713.1:0.155035724):0.0559670642):0.0302704312):0.0175269108,((((((KAH9728504.1:2.95130000e-06,(KAH9728505.1:2.95130000e-06,(KAH9728506.1:2.42300000e-06,KAH9728510.1:2.95130000e-06):2.95130000e-06):2.13010000e-06):2.95130000e-06,(KAH9728507.1:2.88620000e-06,KAH9728508.1:0.0350813723):0.00396466400):2.86830000e-06,KAH9728509.1:2.95130000e-06):0.202979384,KAJ4721273.1:0.185789497):0.0849633077,((((((((KAK0599877.1:0.0121316407,KAK0600461.1:0.00383088720):0.0229702102,(KAK0601545.1:0.0509138494,TXG66360.1:0.0486013599):0.00392977610):0.00370681250,KAK0601415.1:0.0392164161):2.28400000e-06,TXG66361.1:0.0214832288):0.00864184650,KAI9186219.1:0.0235682085):0.0149960086,KAK2638234.1:0.0817733327):0.0244253016,(KAK2638235.1:0.0703164898,TXG66357.1:0.0491502357):0.0559639112):0.128144005,(KAJ0014932.1:0.130786276,(KAJ0014933.1:0.0559449684,KAJ0079965.1:0.0311103210):0.0202882348):0.213646792):0.0240289074):0.0506229893,((((KAG8648036.1:0.0705621048,KAJ9131890.1:0.0742430992):0.0348104249,((KAG8649860.1:0.0159600645,OAY44390.1:0.000345359400):0.0921992076,KAJ9179887.1:0.0673506458):0.0816005539):0.0803820119,KAJ8763176.1:0.259603577):0.0302179214,((((((KAI9377213.1:0.00765383620,KAH8480819.1:0.00763493210):0.0286160516,KAH8480818.1:0.0401499936):0.0226005115,KAG6738470.1:0.0553895099):0.0334503161,((KAJ6697234.1:0.104922535,KAB5512220.1:0.0273511984):0.0632814653,KAF9661216.1:0.0686714415):0.0513731217):0.0292871383,((PNT06846.2:0.0189204442,(KAH8491279.1:2.95130000e-06,KAH8491280.1:2.95130000e-06):0.0189969237):0.0268106464,(((KAJ6379919.1:0.0121978702,KAB5529549.1:0.0251359227):0.00889413220,KAJ6694001.1:0.0260496094):0.0490435379,KAF9670230.1:0.0624282575):0.0560551147):0.0722911326):0.131964650,(KAF5735158.1:0.242718236,((KAF8043618.1:2.95130000e-06,KAF8043619.1:2.95130000e-06):0.0222770505,KAF8043620.1:0.0333984325):0.261025316):0.0347614312):0.0217114837):0.0319135600):0.0332081173):0.0370138218,(((((((((KAG4111411.1:0.0509979316,TYG37223.1:0.00377563320):0.0174785633,MBA0632163.1:0.0154813855):0.0523550752,KAH1031902.1:0.0410409603):0.00455066690,KAA3487460.1:0.247942730):0.0105812843,(KAG4165894.1:2.95130000e-06,TYG86257.1:0.00426999150):0.0187956715):0.240725556,((((KAG4122061.1:2.95130000e-06,TYG46699.1:0.00353615210):0.00421065030,((((((KAA3473323.1:0.0600905931,MBA0832827.1:0.00715822970):2.95130000e-06,MBA0803525.1:2.95130000e-06):0.00727907910,MBA0770575.1:0.00357679250):2.79860000e-06,(MBA0618655.1:2.19040000e-06,MBA0654031.1:2.95130000e-06):0.0107592902):0.00364719400,(MBA0861576.1:0.00739974610,MBA0687101.1:0.00715273530):0.00356710790):0.0364462671,(MBA0561227.1:0.0198259719,MBA0716152.1:0.0128827059):0.00112839150):0.00381343390):0.0162277259,KAH1083140.1:0.0218118189):0.0114294467,(TYG95467.1:2.93260000e-06,TYG95468.1:0.0389426452):0.0414352958):0.258090917):0.158457870,(((((RHN47489.1:0.134916902,(((KAI5427755.1:2.21320000e-06,KAI5427756.1:2.52400000e-06):0.149165632,CAI8613622.1:0.103683054):0.150507756,(WJX77648.1:0.0356123419,WJX83072.1:0.00975224850):0.0938512524):0.0409147882):0.189964276,(((((ESW33958.1:2.95130000e-06,ESW33959.1:2.95130000e-06):0.154141652,CAJ1920674.1:0.140108418):0.0819295841,(((((RZB47431.1:0.00000000,RZB47433.1:0.00000000):0.00000000,XP_003554030.2:0.00000000):0.00000000,XP_006604246.1:0.00000000):2.95130000e-06,RZB47432.1:2.95130000e-06):0.0509962966,((RZB59486.1:0.0110371825,XP_003548716.1:2.47190000e-06):2.83070000e-06,XP_006598973.1:0.0448189520):0.0527601169):0.0812546992):0.0370428398,KYP77369.1:0.138213703):0.0387404046,((((ESW33960.1:0.0820990084,KAG2405374.1:0.133397798):0.0150639404,CAJ1920648.1:0.0937335693):0.0468491793,((((RZB47434.1:0.00000000,RZB47436.1:0.00000000):2.93940000e-06,RZB47435.1:2.91070000e-06):0.00765304930,((XP_006604247.1:0.00000000,XP_006604249.1:0.00000000):2.39200000e-06,XP_006604248.1:2.87540000e-06):2.00870000e-06):0.0705826980,((((RZB59483.1:0.00000000,RZB59485.1:0.00000000):2.34660000e-06,RZB59484.1:2.38230000e-06):0.00382470390,XP_006598970.1:2.95130000e-06):2.97380000e-06,((XP_003548467.1:0.00000000,XP_006598971.1:0.00000000):0.00000000,XP_006598972.1:0.00000000):2.95130000e-06):0.0392935049):0.0447924210):0.0341339700,TKY62886.1:0.0704528232):0.0226964940):0.0664063021):0.0955850474,KAI4350339.1:0.428198030):0.0419260229,KAF7819265.1:0.477821923):0.190350551,KAJ7971912.1:0.355002207):0.132952697):0.0419187737,(((KAF7147459.1:0.0136842225,KAF7148887.1:0.0132170819):0.168346289,KAH7854633.1:0.140678839):0.144473305,KAI7992057.1:0.208644495):0.224275172):0.0490773058,((((((((KAG4122062.1:2.95130000e-06,KAG4122063.1:2.22750000e-06):0.00371392890,(TYG46700.1:2.52700000e-06,TYG46701.1:2.32150000e-06):0.0112169126):0.00752257780,MBA0770576.1:0.00752941810):2.10960000e-06,((((MBA0618656.1:2.82870000e-06,MBA0654032.1:0.00376674480):0.00756257440,MBA0859051.1:2.95130000e-06):2.68840000e-06,MBA0716153.1:0.00376733790):2.85480000e-06,MBA0687102.1:2.95130000e-06):2.95130000e-06):2.80500000e-06,((MBA0817525.1:2.95130000e-06,MBA0832828.1:0.00377159360):0.00376793340,MBA0742289.1:0.0151972481):2.67140000e-06):0.00367497250,((KAG4176252.1:0.00373364510,TYG95469.1:0.00760983930):0.0188229177,KAA3473324.1:0.0188132871):0.0112810828):0.00153803190,KAH1083141.1:0.0440355450):0.506617331,(((((((((((KAJ0220589.1:0.173144290,CAI9273089.1:0.159797566):0.133826699,((KAJ0221246.1:0.0893219355,CAI9273087.1:0.0152365164):0.138225879,KAI3721898.1:0.119877456):0.235724932):0.181237097,(((KAF5770289.1:0.0625509580,KAD7479768.1:0.121022263):0.0377067705,KAK1409851.1:0.178434372):0.0444756186,(KAI3793690.1:0.0446978283,KAI3799451.1:0.0364582353):0.0393769724):0.0892441449):0.0437894208,KAI3721896.1:0.215673083):0.0357265199,(KAI3748334.1:0.0586382980,KAJ9540471.1:0.149715159):0.183051765):0.153867565,(((KAF5819499.1:0.0843467829,((KAD0670027.1:0.0217705069,KAD5508556.1:0.0301944381):0.105206490,KAK1434980.1:0.130555240):0.0347877051):0.0270112630,KAI3823392.1:0.110745532):0.136079274,(KVH90524.1:0.171111405,(CAI9289686.1:0.100373329,KAI3791636.1:0.0629475098):0.0657997886):0.0203978033):0.128922416):0.218012879,(OIT29377.1:0.0856790466,(((KAJ8562658.1:0.0587761157,KAJ8565060.1:0.0624410508):0.0465583699,(XP_010319196.1:2.95130000e-06,XP_004236622.1:2.95130000e-06):0.0610167629):0.0240923656,PHT54484.1:0.0996248906):0.0832075582):0.375475526):0.0680299507,(((((((KAF5770288.1:0.115078692,KAI3793691.1:0.0276192397):0.0241269366,KAD7479767.1:0.131052317):0.0376397339,KAK1409852.1:0.153336626):0.0399636294,(KAF5799382.1:0.117159408,((KAD5961572.1:0.00982456050,KAD5961744.1:0.0218125058):0.132613593,KAI3809444.1:0.149009692):0.155201240):0.0322322345):0.0488298104,((KVI09461.1:0.0769746698,KAJ9540443.1:0.0735684077):0.0654674349,(CAI9273086.1:0.0723237993,KAI3721899.1:0.0573477345):0.104204589):0.0410395151):0.0466260556,(KAF5783853.1:0.104182136,((KAF5823504.1:0.203800433,KAF5823506.1:0.0842480722):0.0539109545,(KAD5803184.1:0.0961643526,(KAI3683732.1:0.0451625944,KAI3826250.1:0.0961353888):0.0580474899):0.0379729843):0.0190917938):0.215900988):0.0796366690,((KAF5799350.1:0.126048316,KAF5799351.1:0.113767709):0.0944466262,((KAD5961560.1:0.0404174206,KAD5961756.1:0.0719787440):0.164484230,(KAI3705384.1:0.0634831278,KAI3809424.1:0.0529619098):0.0785054991):0.0347680086):0.228943614):0.272436891):0.0472193433,(((KZM91965.1:0.0976851914,KAK1389767.1:0.0857706654):0.178090410,(KZM99164.1:0.157043525,KAK1404612.1:0.180675117):0.131603798):0.140653238,(((KZM91966.1:0.425979968,(KZM91969.1:0.109920329,KAK1389769.1:0.117124526):0.175984479):0.228500577,((KZM91970.1:0.131212383,KAK1389771.1:0.0951435389):0.319065135,(KZM91972.1:0.173991475,KAK1365836.1:0.170003511):0.299300796):0.0449592448):0.0737839500,KAK1365835.1:0.436191253):0.0938611171):0.0421294190):0.0329124371,(((((KAG6386195.1:0.466669728,CAI9778542.1:0.348300697):0.0494593334,(CAI9760913.1:0.0807086721,CAA3006205.1:0.102755752):0.110177356):0.0469857901,(KAG6433853.1:0.347694951,KAI3443372.1:0.124826725):0.106761266):0.0423883361,XP_022843856.1:0.287208754):0.0629575461,(CAI9097504.1:2.95130000e-06,CAI9097505.1:2.95130000e-06):0.350612025):0.0557208662):0.111098592,((WCJ25448.1:0.0535346840,WCJ43604.1:0.0891778502):0.200085090,((KAF7116514.1:0.162395892,KAF7131794.1:0.0236130837):0.284357262,(((KAF7147413.1:0.0897819083,(KAG5556296.1:0.00785912510,KAE9465705.1:0.0305483466):0.0661375931):0.206503393,KAH7856148.1:0.349452838):0.0780960253,((KAF7148233.1:0.0121115728,KAF7148434.1:0.0106897579):0.119540614,KAH7854114.1:0.132699429):0.0853981411):0.116654697):0.196548273):0.0331700073):0.0440543646):0.0241949343):0.0268577589):0.0251583013,(XP_010677828.1:2.35600000e-06,XP_010677827.1:2.35840000e-06):0.364779042):0.0290272038):0.106393956):0.0615718845,((KAJ8649651.1:0.273461419,KAG9445198.1:0.302165926):0.118737962,(((KAK1271768.1:0.0290266446,(KAK1321148.1:0.0347178856,KAK1322046.1:2.21090000e-06):0.0500948459):0.0520430993,KAK1313729.1:0.0749617824):0.142188868,((KAK1272260.1:0.0352751340,(KAK1311274.1:0.00402381140,KAK1311277.1:0.00805637170):0.0399305389):0.0592503384,KAK1296734.1:0.132045375):0.146769371):0.323300610):0.0754960168):0.0669860143,(((((((((KAH9704810.1:0.0196624244,(KAH9704814.1:2.95130000e-06,KAH9704815.1:2.95130000e-06):0.0148311453):0.394990720,KAJ4720512.1:0.266338280):0.123530048,(KAJ0044760.1:0.0698820969,KAJ0101455.1:0.0231972933):0.360314859):0.233679392,(((RQO94018.2:0.0127887585,KAH8501979.1:0.0224380674):0.0235682504,(KAG6763366.1:0.0395367048,KAG6765029.1:0.0684716214):0.0254426620):0.0351796161,((KAJ6317262.1:0.0199311601,KAJ6690674.1:0.0655497789):0.00537086630,KAB5543966.1:0.0187583554):0.0522524359):0.317032558):0.0610662490,((((((KAG4163616.1:0.00733987460,((MBA0793276.1:0.00700013550,((MBA0760383.1:0.00608096550,MBA0706590.1:0.0124854743):0.0411378653,(MBA0551195.1:0.0140692906,MBA0677181.1:0.0147261964):0.00697769920):2.73630000e-06):2.58060000e-06,MBA0823973.1:0.00734758480):2.34050000e-06):2.65240000e-06,(KAG4215603.1:2.30860000e-06,TYH31977.1:2.23360000e-06):0.0147189388):0.0324866189,TYG84180.1:0.124067037):2.63340000e-06,KAA3465292.1:0.142373564):0.0120326942,KAH1122922.1:0.0529566322):0.737952064,WCJ34679.1:0.484611393):0.161584360):0.0702194963,((KAF9596222.1:0.00933556340,KAF9613854.1:0.0845275592):0.504933591,(KAJ7949474.1:0.339204028,KAI4323716.1:0.728487698):0.120247413):0.104882806):0.143301865,(((KZN03507.1:0.215234719,KAK1354491.1:0.119950371):0.489250947,CAI9108692.1:0.550910764):0.127510182,(KAF7153407.1:0.0484842715,KAG5566424.1:0.0609523401):0.423340691):0.186657986):0.0777411082,KAI0501292.1:0.538490504):0.0522019421,(((((((EES01540.1:0.151842374,((((RCV27566.1:0.00000000,TKW17032.1:0.00000000):2.95130000e-06,RCV27567.1:2.95130000e-06):2.95130000e-06,TKW17034.1:2.49030000e-06):0.0624493682,(KAG2592029.1:0.0497808161,PAN28262.1:0.0638756056):0.0255091377):0.0400493498):0.0185853216,(KAK3165585.1:0.0680166211,TVU34971.1:0.135597454):0.0578930388):0.0579296396,((KQK09973.1:0.0883245793,((VAH64484.1:2.25260000e-06,VAH64485.1:0.0685061925):0.102236058,KAK1668065.1:0.121400794):0.0362316190):0.0720365165,((((((((KAF2952511.1:0.00000000,XP_015622464.1:0.00000000):0.00000000,KAF2952507.1:0.00000000):0.00000000,BAB56084.2:0.00000000):0.00000000,BAF06301.1:0.00000000):0.00000000,KAF2952506.1:0.00000000):0.00000000,KAF2952505.1:0.00000000):2.95130000e-06,(KAF2952510.1:2.95130000e-06,(((KAF2952509.1:2.16160000e-06,KAF2952508.1:2.64770000e-06):0.0535283728,(((KAF2952504.1:0.00000000,XP_015622462.1:0.00000000):0.00000000,XP_015622463.1:0.00000000):2.95130000e-06,KAF2952503.1:2.95130000e-06):2.47000000e-06):0.00664198230,EEE55456.1:2.95130000e-06):2.63230000e-06):2.65780000e-06):2.31470000e-06,KAB8083708.1:0.00647866080):0.210047210):0.0341379965):0.326155437,(KAJ3696134.1:0.272227783,(KAJ3698810.1:0.0310884046,((KAJ4763743.1:0.0117252940,(KAJ4792424.1:2.95130000e-06,KAJ4816237.1:0.00687654420):0.00892436230):0.0263106251,KAJ1698348.1:0.0299254510):0.0184310745):0.178586276):0.198155353):0.121054254,((ONK74263.1:0.384614399,ONK74264.1:0.322745628):0.0408472864,KAI0501291.1:0.586221430):0.0423865731):0.0440347588,((KAG6473158.1:0.323377252,((((((URE35661.1:0.00000000,URE35664.1:0.00000000):0.00000000,URE35665.1:0.00000000):0.00000000,URE35663.1:0.00000000):0.00000000,URE35666.1:0.00000000):2.95130000e-06,URE35662.1:2.95130000e-06):0.0417512389,THU48057.1:0.184716631):0.194264549):0.0348321208,(KAG6482121.1:0.0393495924,KAG6486001.1:2.12850000e-06):0.255221333):0.114321963):0.0369038091,((((((((((((KXG37545.1:0.241748444,(((RCV40885.1:0.0303603390,(RCV40886.1:0.00148061070,(RCV40887.1:2.95130000e-06,RCV40888.1:2.95130000e-06):0.00789239790):2.03140000e-06):0.0291928816,(((TKV91337.1:2.14770000e-06,TKV91340.1:2.64930000e-06):0.00790641380,TKV91338.1:0.0311540396):2.38870000e-06,TKV91339.1:2.46950000e-06):0.00267902250):0.0269145070,((((((KAG2535203.1:0.00000000,KAG2535211.1:0.00000000):0.00000000,KAG2535213.1:0.00000000):2.95130000e-06,KAG2535205.1:2.95130000e-06):2.32980000e-06,((KAG2535204.1:0.0168788173,KAG2535212.1:0.0330938831):0.0478517960,(((((KAG2535206.1:0.00000000,KAG2535209.1:0.00000000):0.00000000,KAG2535214.1:0.00000000):0.00000000,KAG2535208.1:0.00000000):0.00000000,KAG2535210.1:0.00000000):2.95130000e-06,KAG2535207.1:2.95130000e-06):0.00783929870):2.38700000e-06):0.0229445311,KAG2545873.1:0.0425978614):0.0131788100,PAN45008.1:0.0220079482):0.0243726309):0.0346202087):0.0541546735,(KAK3146078.1:0.0277913440,KAK3149340.1:0.0240163044):0.0706009071):0.0260030299,(TVU03051.1:0.00282555670,TVU45006.1:2.95130000e-06):0.114187630):0.0793730047,(((KQK13199.1:2.19320000e-06,KQK13201.1:2.95130000e-06):2.58440000e-06,((KQK13200.1:0.00000000,KQK13203.1:0.00000000):2.95130000e-06,KQK13202.1:0.0298723900):2.67490000e-06):0.187756116,((((VAI21949.1:2.51530000e-06,VAI21962.1:2.73340000e-06):0.0199700368,((((VAI36761.1:2.48360000e-06,VAI36762.1:0.00343170180):0.0244252777,VAI36764.1:0.0236464696):0.0256079103,VAI36765.1:2.95130000e-06):2.95220000e-06,VAI36763.1:2.94310000e-06):0.0385063105):0.0369680898,(((((((VAI21952.1:2.95130000e-06,VAI21953.1:2.02000000e-06):0.0283939718,VAI21958.1:0.298562361):0.0598415114,VAI21957.1:0.00756357240):2.83760000e-06,VAI21968.1:2.95130000e-06):2.15330000e-06,VAI21954.1:0.00370402400):0.0196789751,((VAI36770.1:2.95130000e-06,VAI36772.1:0.00375714330):0.00425815410,VAI36771.1:0.0905588531):0.0647511908):0.0674777235,VAI21963.1:2.12510000e-06):0.181485397):0.139886260,(KAK1644018.1:0.0143850123,KAK1644023.1:0.00882610830):0.177315728):0.0715947665):0.206036013):0.0517318236,((((((KAF2941337.1:0.00000000,KAB8093586.1:0.00000000):0.00000000,XP_015632248.1:0.00000000):0.00000000,KAF2941334.1:0.00000000):0.00000000,BAF13191.1:0.00000000):2.95130000e-06,((KAF2941336.1:2.95130000e-06,(XP_025879905.1:2.95130000e-06,XP_015632247.1:2.95130000e-06):2.95130000e-06):2.81530000e-06,KAF2941335.1:2.95130000e-06):2.48570000e-06):0.0298034257,(EEE59932.1:2.95130000e-06,EEC76181.1:2.95130000e-06):2.16020000e-06):0.126047083):0.438854340,(KAF3323511.1:0.112786445,(KAJ3697164.1:0.258631377,(((KAJ4756168.1:0.00387131250,(KAJ4790815.1:2.95130000e-06,KAJ4814643.1:2.95130000e-06):2.14620000e-06):0.00400619580,KAJ4762156.1:0.00760292060):0.0192233537,KAJ1696853.1:0.0319554053):0.0249894243):0.0338849219):0.104254363):0.0763248571,(KAJ3673233.1:0.380622425,KAJ3673261.1:0.186766579):0.142949117):0.217884206,(KAG6473088.1:0.514833582,((((KAG6484081.1:0.0177486424,KAG6488088.1:0.0112548063):0.143703689,(KAG6505099.1:0.0305095335,KAG6508560.1:0.113003681):0.152961803):0.195768687,(URD96728.1:0.0463673288,THU72648.1:0.167984844):0.209971093):0.0522171944,(URD97519.1:0.255932539,(((URD98874.1:0.00000000,URD98876.1:0.00000000):0.00000000,URD98877.1:0.00000000):2.95130000e-06,URD98875.1:2.95130000e-06):0.136218095):0.0485867233):0.0783775307):0.0703619075):0.0514313296,((KAG6524716.1:0.0158058848,KAG6528549.1:0.316063573):0.362005673,THU68464.1:0.257905042):0.289681104):0.0568840549,(ONK68859.1:0.518668965,(KAI0495026.1:0.259094776,(KAI0507310.1:0.0213952305,KAH0460532.1:0.0444149059):0.258535121):0.0885458766):0.0453853500):0.0548109287,(((KAH7653184.1:0.00000000,KAH7653186.1:0.00000000):2.13340000e-06,KAH7653185.1:2.18220000e-06):0.129239572,KAJ0974143.1:0.114529977):0.226917044):0.0465042436,((KAH7661603.1:0.443103885,KAJ0982589.1:0.297423783):0.253563050,(((KAH7675255.1:2.95130000e-06,KAH7675257.1:2.04710000e-06):2.65060000e-06,KAH7675256.1:2.95130000e-06):0.214446841,KAJ0966361.1:0.177698810):0.114340507):0.141455102):0.0329176662):0.0823983047):0.115708146):0.0382560074,((KAK1264112.1:0.0381831396,(KAK1287672.1:0.0412414741,KAK1314696.1:0.0199384183):0.0382654374):0.428244469,((KAF8009350.1:0.0915366438,(KAF8009353.1:2.10080000e-06,KAF8009354.1:2.95130000e-06):0.128870834):0.306894295,(CAA7388128.1:0.545756508,CAA7403958.1:0.321260159):0.347366392):0.124983474):0.0736496323):0.0435609624,(KAJ8615730.1:0.507395971,KAJ8615734.1:0.289771905):0.409431254):0.0610000989,(((((((((KAH0874337.1:0.00626540100,KAG2252569.1:0.00342038690):0.0187752865,(KAH0919057.1:0.00312423360,(KAG5379890.1:0.00312423450,XP_009105551.2:0.00312288640):0.00312514020):0.0161940934):0.0258950257,(KAJ4884848.1:0.0422528675,((KAG2324593.1:0.00340616060,KAG2324597.1:2.63290000e-06):0.00343648190,KAG2324595.1:0.00337522770):0.0648084104):0.0284798374):0.0990127786,((((KAH0884339.1:2.95130000e-06,KAG2288172.1:0.00349145610):2.22900000e-06,((KAH0928139.1:2.95130000e-06,XP_009138723.1:2.95130000e-06):2.22600000e-06,KAG5399494.1:2.95130000e-06):0.00999422980):0.0272794941,KAJ4905188.1:0.0789010437):0.153146581,CAH2063056.1:0.158203621):0.0351208950):0.0618034653,(CAE6080889.1:0.00697863330,KAG7566730.1:2.16150000e-06):0.279705769):1.12406036,((((EER93454.1:0.224617770,((RCV40893.1:0.00959079860,TKV91344.1:2.29270000e-06):0.0767278963,((KAG2535219.1:0.0673304507,PAN45017.1:0.00375830240):0.0103200324,(KAG2545888.1:2.84520000e-06,KAG2545889.1:2.07610000e-06):0.0249822195):0.113999710):0.0406565969):0.0917930423,((KAK3146081.1:0.0579329471,KAK3149344.1:0.0357833043):0.173580097,(((TVT97447.1:2.95130000e-06,TVU45020.1:2.95130000e-06):2.14300000e-06,TVU03049.1:0.0839755175):2.42300000e-06,TVU45021.1:0.00695957760):0.123336608):0.0665677326):0.177484386,(((((KAF2941327.1:0.00000000,BAF13188.1:0.00000000):0.00000000,XP_015629954.1:0.00000000):2.95130000e-06,KAB8093579.1:2.95130000e-06):2.95130000e-06,EAZ28590.1:2.95130000e-06):2.95130000e-06,EAY91867.1:2.95130000e-06):0.255557875):0.0548043031,(KQK13208.1:0.182804812,((VAI36757.1:2.25520000e-06,VAI36758.1:0.0153889389):0.254468578,KAK1644047.1:0.184084884):0.115976070):0.165718411):0.500293843):0.0978819635,((((KAJ3673110.1:0.186880650,(KAF3323371.1:0.136792680,KAJ3697955.1:0.174852520):0.132583313):0.0798750812,(KAJ3673262.1:0.122350139,KAJ3673263.1:0.458077890):0.110134530):0.0829838332,(KAJ3697165.1:0.0713464431,((((KAJ4756167.1:0.0892334242,KAJ4762157.1:2.60180000e-06):2.14970000e-06,KAJ4814644.1:2.95130000e-06):0.00407490670,KAJ4790816.1:2.67630000e-06):0.0383049483,KAJ1696854.1:0.0302971738):0.0452231751):0.429805674):0.0706234044,(KAF3323514.1:0.156191691,((KAJ4756166.1:2.68940000e-06,(KAJ4762158.1:0.00382930630,KAJ4814645.1:0.00766509630):0.00382563460):0.0172168913,KAJ1696855.1:0.0331128133):0.0862902063):0.208294829):0.172661348):0.123213250,(KAG6520263.1:0.441019540,(URE24360.1:2.95130000e-06,URE24361.1:2.95130000e-06):0.354972726):0.155328019):0.0632979359,((((((((EES04452.1:0.232985043,((RCV05633.1:0.00343803320,TKW38189.1:0.00338999570):0.150435753,((KAG2588199.1:0.0768339422,KAG2655765.1:0.732833597):0.0783859283,KAG2648305.1:0.0894625483):0.0713336328):0.0659268914):0.0703145683,TVU33536.1:0.285745641):0.0482905626,(((EES06229.1:2.45760000e-06,KXG29385.1:2.21250000e-06):0.199518681,((RCV05634.1:0.0130210187,TKW38190.1:0.00902019910):0.138639698,((KAG2655764.1:0.0139676629,KAG2655767.1:2.95130000e-06):0.0627611335,PAN03850.1:0.0622606348):0.0145355018):0.0405061328):0.0603947265,((RCV05635.1:0.0146921593,(TKW38192.1:0.0388718811,TKW38193.1:2.04180000e-06):0.00132530090):0.104886174,(KAG2655759.1:0.109530893,PAN03849.1:0.0950182846):0.0879268614):0.120348698):0.0520647067):0.0616968467,(((RCV24204.1:0.0100979398,TKW12896.1:0.00338862800):0.111329003,((KAG2587575.1:0.198567292,KAG2596320.1:0.102798474):0.0367952712,PAN31693.1:0.0681166672):0.0480558408):0.219737372,(((VAH59756.1:0.0559368794,VAH59757.1:2.46650000e-06):0.0287369330,(VAH75631.1:2.95130000e-06,VAH75632.1:0.00376820390):0.0457247606):0.356739734,((((KAF2942879.1:0.00000000,EAY84352.1:0.00000000):0.00000000,XP_015623497.1:0.00000000):2.95130000e-06,(KAB8085720.1:2.95130000e-06,EEE56242.1:2.95130000e-06):2.15020000e-06):2.95130000e-06,BAF07705.2:2.95130000e-06):0.340136297):0.0506532321):0.0739082985):0.0358616113,((((((OQU84297.1:0.328293750,((RCV05631.1:2.95130000e-06,RCV05632.1:2.95130000e-06):0.0147355974,(TKW38187.1:2.95130000e-06,TKW38188.1:2.95130000e-06):0.00583163800):0.142562785):0.147308007,KAK3155936.1:0.0770137972):0.151027557,KAK3152074.1:0.0109890566):0.201651463,KAK3152073.1:0.00388136860):0.0446048091,KAK3155935.1:0.0571708422):0.0717247703,(TVU31471.1:0.210392416,TVU33537.1:0.144451395):0.108801696):0.103025739):0.367211649,((KAJ3673563.1:0.230002045,((KAF3326686.1:0.0468771862,KAF3326687.1:0.0460264387):0.124469046,(KAJ3702421.1:0.0152079506,((((KAJ4750325.1:0.00786720030,KAJ4796729.1:2.95130000e-06):0.0160483299,KAJ4820531.1:0.00394925780):0.00563586890,(KAJ4767829.1:2.00700000e-06,(KAJ4820530.1:0.0261255152,KAJ1687385.1:0.0529301804):0.0747015512):0.0262134292):0.0150024754,KAJ1687386.1:0.0387993316):0.0124567899):0.0977242017):0.109292721):0.223444057,(KAJ3703021.1:0.0968081693,KAJ4796156.1:0.0997531718):0.373201696):0.106264844):0.122503385,((((((KXG37547.1:0.00000000,OQU90991.1:0.00000000):2.95130000e-06,KXG37548.1:2.32400000e-06):0.106193363,((((RCV40890.1:0.00000000,TKV91342.1:0.00000000):0.00000000,TKV91343.1:0.00000000):2.95130000e-06,RCV40891.1:2.95130000e-06):0.0488189471,(((KAG2535215.1:0.00000000,KAG2535217.1:0.00000000):2.95130000e-06,KAG2535216.1:2.95130000e-06):0.0518015895,((((((((((KAG2545874.1:0.00000000,KAG2545881.1:0.00000000):0.00000000,KAG2545876.1:0.00000000):0.00000000,KAG2545877.1:0.00000000):0.00000000,KAG2545879.1:0.00000000):0.00000000,KAG2545886.1:0.00000000):0.00000000,KAG2545880.1:0.00000000):0.00000000,KAG2545885.1:0.00000000):2.95130000e-06,KAG2545875.1:2.95130000e-06):2.82650000e-06,KAG2545884.1:0.0653825138):0.0876873861,(PAN45015.1:2.00940000e-06,PAN45016.1:2.24540000e-06):0.0380833148):0.0160095993):0.0325092714):0.0503721517):0.0695359570,((((KAK3146079.1:0.239503484,TVU45005.1:0.380042271):0.214205773,TVU20669.1:0.240178400):0.0630642920,KAK3146080.1:0.0668684136):0.0164268170,TVU45013.1:0.0556171979):0.0314471628):0.0881056133,((((((((((KAF2941332.1:0.00000000,KAF2941330.1:0.00000000):0.00000000,BAF13189.1:0.00000000):0.00000000,EAY91868.1:0.00000000):0.00000000,XP_025879632.1:0.00000000):0.00000000,XP_015631169.1:0.00000000):0.00000000,KAF2941328.1:0.00000000):0.00000000,EAZ28591.1:0.00000000):0.00000000,XP_015631170.1:0.00000000):0.00000000,KAF2941329.1:0.00000000):2.34710000e-06,KAF2941331.1:2.61920000e-06):0.185214481):0.0248486681,((KQK13204.1:0.0901311024,((VAI21932.1:0.0324237525,((VAI36726.1:2.95130000e-06,VAI36727.1:2.95130000e-06):2.95130000e-06,VAI36728.1:2.95130000e-06):0.0159803113):0.116713711,KAK1644054.1:0.124459674):0.0419110290):0.0756528838,((KQK13206.1:0.0982333440,(((((VAI21937.1:2.18860000e-06,VAI21939.1:2.95130000e-06):2.43880000e-06,VAI21938.1:0.00400606930):0.0363233505,((VAI36738.1:0.0117882107,VAI36746.1:2.26390000e-06):2.64100000e-06,(VAI36739.1:0.0412523456,VAI36740.1:2.39710000e-06):0.118741023):0.0145616635):0.0163958180,VAI36750.1:0.0638758232):0.0672820438,(((VAI36736.1:0.0339179387,VAI36747.1:0.00402542280):0.167219736,VAI36751.1:2.12550000e-06):0.0796832694,(VAI36737.1:2.01840000e-06,(VAI36754.1:2.69680000e-06,VAI36755.1:2.90780000e-06):0.118538322):0.0457500676):0.0461982175):0.0524258059):0.0227910569,(KAK1644048.1:0.159795447,(KAK1644049.1:0.0858106452,KAK1644050.1:0.116203178):0.0706689132):0.0437418991):0.0544036811):0.0796473693):0.311539062):0.0680988025,((((KAG6466842.1:0.0104086878,KAG6502486.1:0.00798681870):0.0432437278,(KAG6502487.1:0.0403300313,KAG6505874.1:0.0680599633):0.0958438725):0.380229244,(((KAG6484575.1:0.177307781,KAG6484576.1:0.110427139):0.0520544229,KAG6533345.1:0.171750203):0.155534753,((((((URE00511.1:0.00000000,URE00514.1:0.00000000):0.00000000,URE00513.1:0.00000000):0.00000000,URE00515.1:0.00000000):2.95130000e-06,URE00516.1:2.95130000e-06):2.95130000e-06,URE00512.1:2.95130000e-06):0.0322165984,THU65955.1:0.0151898328):0.226868270):0.0593089264):0.0828783141,(((KAH7653183.1:0.635575533,(((((((KAH7666318.1:0.00000000,KAH7666323.1:0.00000000):0.00000000,KAH7666322.1:0.00000000):0.00000000,KAH7666324.1:0.00000000):2.95130000e-06,KAH7666319.1:2.34660000e-06):2.30700000e-06,(KAH7666320.1:2.95130000e-06,KAH7666321.1:2.15310000e-06):0.0446132472):0.0289343682,KAH7666325.1:0.0530448328):0.101916017,((KAJ0981722.1:0.0781514897,KAJ0981723.1:0.0781505265):0.0356408311,KAJ0981725.1:0.0933972286):0.178011284):0.168231752):0.0637544590,(CAA7394741.1:0.157189008,(CAA7394743.1:2.95130000e-06,CAA7394745.1:2.95130000e-06):0.0995011244):0.508672759):0.0746732171,((KAI0495024.1:0.0378288613,KAI0495025.1:0.0636707775):0.368522400,KAH0459955.1:0.419782099):0.183314952):0.0551086925):0.0480443765):0.0411824691):0.0870556048):0.0848020393,KAG9445203.1:0.680918140):0.359701669,(((GLJ32811.1:0.202778613,KAH9323773.1:0.213637548):0.223439509,GLJ32813.1:0.284482884):0.0636040948,GLJ32814.1:0.450243714):0.202587463):0.210612181,(((((((KAG0555670.1:0.223815857,(((XP_024362389.1:0.00000000,XP_024362386.1:0.00000000):0.00000000,XP_024362387.1:0.00000000):2.95130000e-06,XP_024362388.1:2.95130000e-06):0.367127463):0.159364362,(XP_024363476.1:2.15380000e-06,XP_024363475.1:2.95130000e-06):0.421704633):0.0813256534,KAG0582112.1:0.715263293):0.100591550,((KAG0558919.1:2.95130000e-06,KAG0558920.1:2.85820000e-06):0.234652241,XP_024379245.1:0.285478178):0.568532972):0.0819681177,KAG0559766.1:0.914318124):0.218808314,(KAG0590294.1:0.292784371,(((((XP_024367046.1:0.00000000,XP_024367042.1:0.00000000):0.00000000,XP_024367044.1:0.00000000):0.00000000,XP_024367040.1:0.00000000):0.00000000,XP_024367041.1:0.00000000):2.95130000e-06,XP_024367045.1:2.95130000e-06):0.345418591):0.564800724):0.291354260,(((PTQ27189.1:2.95130000e-06,PTQ27191.1:2.32710000e-06):0.696291912,PTQ27193.1:0.548341217):0.226462903,((PTQ45483.1:0.00401445770,PTQ45485.1:0.0121656980):2.16770000e-06,PTQ45484.1:2.74130000e-06):0.582442518):0.170632640):0.0977142878):0.0709462800,(((((KAH7302620.1:2.95130000e-06,KAH7302621.1:2.95130000e-06):2.05480000e-06,KAH7302622.1:0.00387772880):0.294450302,KAI5075355.1:0.401401777):0.204351555,(KAH7422738.1:0.355187923,KAI5075298.1:0.285338496):0.240261542):0.315751664,((((KAJ7299652.1:0.00000000,KAJ7533765.1:0.00000000):2.95130000e-06,KAJ7299653.1:2.95130000e-06):0.551617366,((KAJ7516209.1:2.38090000e-06,KAJ7516210.1:2.93810000e-06):0.543846672,((((((KAJ7526910.1:0.00000000,KAJ7526915.1:0.00000000):0.00000000,KAJ7526912.1:0.00000000):0.00000000,KAJ7526913.1:0.00000000):2.95130000e-06,KAJ7526911.1:2.95130000e-06):2.43150000e-06,KAJ7526914.1:0.00328314600):0.0805879679,((((((((((((KAJ7526916.1:0.00000000,KAJ7526923.1:0.00000000):0.00000000,KAJ7526924.1:0.00000000):0.00000000,KAJ7526919.1:0.00000000):0.00000000,KAJ7526928.1:0.00000000):0.00000000,KAJ7526925.1:0.00000000):0.00000000,KAJ7526922.1:0.00000000):0.00000000,KAJ7526926.1:0.00000000):0.00000000,KAJ7526927.1:0.00000000):0.00000000,KAJ7526920.1:0.00000000):0.00000000,KAJ7526921.1:0.00000000):0.00000000,KAJ7526918.1:0.00000000):2.95130000e-06,KAJ7526917.1:2.95130000e-06):0.0625312930):0.407926620):0.158265176):0.116086940,(KAJ7543345.1:0.0229130763,((KAJ7543346.1:2.17290000e-06,KAJ7543349.1:2.67340000e-06):2.40580000e-06,KAJ7543348.1:2.95130000e-06):0.0950452626):0.748037994):0.126114724):0.100120746):0.139428119):0.0858844970,((((KAH7289078.1:0.0486433586,KAH7289079.1:2.20880000e-06):0.264403315,KAI5079698.1:0.402187824):0.0718111447,KAH7301868.1:0.613160923):0.191321053,(KAI5066112.1:0.547100400,KAI5073455.1:0.838561916):0.238772941):0.199099816):0.741107342,((KAH3763492.1:1.41601725,(2521677021:0.0508246699,2644438588:0.0480841103):1.22220629):0.197828527,2644319674:1.55182039):0.282979689):0.496884552,2643934916:2.39206520):0.856914553):0.369165430,((((((((ADE02994.2:0.0133854253,WEL26766.1:2.95130000e-06):0.00330002090,QIB79160.1:0.00333780010):0.167991868,AKU08129.1:0.120698296):0.831753962,AEH39240.1:0.835387654):0.383334976,(((ADQ68885.1:0.759997226,QLG51249.2:1.13083843):0.186534117,(QSG03382.1:0.765932244,UVE51018.1:0.584111407):0.401880309):0.130782086,AWB28696.1:1.46640396):0.101442512):0.112938287,AUV80434.1:1.18758027):0.0594387545,(((((UHH26757.1:0.613460319,((CCQ33380.1:0.140602364,ACV11546.1:0.144780162):0.756110778,QLK27782.2:0.795102798):0.0936828913):0.109126742,((QLH84710.1:0.0414251490,QLH79724.1:0.0520421494):0.0918978973,QPV62052.1:0.0509261079):0.804659543):0.226337876,(((QFU84871.1:0.441752085,AKU08087.1:0.484090454):0.118248322,QSG12957.1:0.593883327):0.298081193,AWB28642.1:1.41758634):0.125824552):0.122681770,AEH38975.1:1.05091835):0.121402467,(CCQ33229.1:0.109494898,ACV11339.1:0.150165660):1.08369890):0.101721000):0.554294472,(((ADJ13805.1:0.527464862,(QUJ70849.1:0.0159752549,AAV45239.1:0.0132031405):0.670300695):0.178523422,((((ADB61277.1:0.0879952485,QRV17341.1:0.104490431):0.155149962,AHF99545.1:0.192419114):0.191646030,AEH38667.1:0.227213989):0.0486399888,(QLG51135.2:0.281344299,QLK27795.2:0.150075064):0.0802458619):0.579367322):0.326790160,AWB28637.1:0.838060847):1.51840309):0.317971735):0.143399755,(((((((((((((QKD53531.1:0.0313036958,(EWG41551.1:0.00411007050,KAG9503701.1:0.00410056140):0.0100289422):0.120127474,((CEI41558.1:0.0291541770,KAG8667719.1:0.0207770191):0.0480154703,(ESU15690.1:0.00826694520,EKJ73041.1:0.00820228070):0.0219316390):0.149296151):0.223945745,(WAO94707.1:0.00693456020,KAI8654727.1:0.0134272898):0.147804640):1.04028837,(((BCS20857.1:0.353690700,CBF85593.1:0.201129560):0.207774231,BAE59617.1:0.283307864):0.336940086,((EHA51147.1:0.0896097731,TLD04387.1:0.111477023):0.308373615,OBR09918.1:0.323804372):0.150999990):0.155121504):0.0908468479,(UJO23767.1:0.470234229,PIA80025.1:1.05372259):0.148299632):0.206611538,UPX12010.1:0.624412088):0.705830720,(2645425203:0.0170919357,2645495482:0.0369356728):0.584270180):0.227304151,((2517822433:0.0116655645,(2557407983:0.00827756450,2643623269:2.55100000e-06):0.0298974847):1.01127273,(((2519948067:0.375990900,(2644098024:0.235070359,2644279349:0.268554411):0.357070487):0.0883129033,2643887385:0.333083536):0.168537160,(((2522567417:0.0102084156,2522792510:0.0118751315):0.00804471010,2640401627:0.0141214059):0.0254921371,2640401258:0.115311585):0.392598061):0.309898503):0.0988484840):0.211820307,(2521677949:0.769211596,(2644386819:0.591875481,2644952541:1.56994081):0.149216377):0.169093007):0.194415667,(2524904239:1.06964903,2645389949:1.47944077):0.212660092):0.629267284,(((2563427004:1.11168659,2563427612:0.971791122):0.782260706,2645005431:1.80990897):0.719706570,((2595317162:2.95130000e-06,2639137758:2.95130000e-06):0.415015849,2644941834:0.455532905):2.24939573):0.147617087):0.247760559,((2593319685:1.20285982,2644985049:1.15914834):0.276469939,2644919671:1.28130870):0.597220994):1.72645825,((((2561992528:0.0100194789,2645665906:0.0145830398):0.0877647646,2644741817:0.0588668312):0.514583354,(2574354696:2.36600000e-06,2643502085:2.89120000e-06):0.625373652):1.87436357,(2643765235:2.95130000e-06,2644462694:2.95130000e-06):1.56707721):2.21126365):1.14632644):0.129632781,((((((2519944581:0.334749105,2645031049:0.249969653):0.110725605,(2643849049:0.147895036,2643995240:0.123759534):0.240202539):0.0769642210,((2522558866:0.0304522586,2640269204:0.0159672178):0.397206813,(((2640074712:0.0287956445,((2643629296:0.00000000,2643698666:0.00000000):2.95130000e-06,2643698330:2.95130000e-06):0.0394526618):0.278293779,((2644097936:0.163497677,2645488859:0.179664202):0.0656822358,(2644384079:0.0951180926,2645298898:0.0744359337):0.287799525):0.0679365398):0.0722588153,((2643734369:0.0116541134,2644172485:0.00464491000):0.209886878,(2643784087:0.145574316,(2644678754:0.0752093811,(2645426907:0.0554757369,2645476419:0.0417445311):0.0409650072):0.0977820694):0.111217578):0.0571479364):0.223067895):0.0800268427):0.106681406,((2643850528:2.95130000e-06,2644134287:0.00317051500):0.391706817,(2644110826:0.692334523,(2645423771:0.00779826860,2645494613:0.0116309709):0.345688392):0.150930334):0.0500022736):0.133578228,((2643764141:2.95130000e-06,2644461426:2.95130000e-06):0.213786334,2644404906:0.200924950):0.233846649):0.220330386,(((2522506600:0.0898044434,2644608112:0.0660432846):0.376099620,2644631944:0.544067978):0.117320539,2563415727:0.540809671):0.165090064):1.56901686):0.187696470,(((((((CCQ33043.1:0.438504963,ACV11230.1:0.489000871):1.12950019,(((((((((((((2510289679:0.00577011560,2644283510:0.00292352530):0.0129787592,2639086945:0.0131681701):0.100502964,((2520475874:0.00387622760,(2521814312:2.14060000e-06,((2521870462:0.00000000,2643483128:0.00000000):2.95130000e-06,2556983814:2.95130000e-06):0.00290073340):0.0108404772):0.0543358646,((2643845261:0.0357434872,(2643952030:0.0347006875,2644880586:0.0247561388):0.0152610232):0.0320849144,2644184902:0.0589890970):0.0180099111):0.0177400506):0.0411232424,2645628779:0.0973954286):0.0594717757,((2643873131:0.0153091870,2644624331:0.0286652165):0.0242845082,2644782028:0.0589245167):0.117893024):0.0466591871,2643585603:0.0933934166):0.169002533,(((2520481207:0.00375371400,(2521815127:2.14910000e-06,2556984049:0.00518850750):0.0201467064):0.0232382443,(2521869404:0.00779711330,2643485170:0.00520249320):0.0184486300):0.579422269,(2645041628:0.573001447,2645416573:0.469938354):0.0947448136):0.0740620985):0.119284616,2644902970:0.412906339):0.116239267,(((2582561101:0.0793544768,(2644736103:2.95130000e-06,2002|2002.peg.3162:2.95130000e-06):0.204808037):0.527502825,2640394666:0.499898974):0.0686855572,2644974999:0.661320184):0.0792858751):0.984290990,((((((2563784197:0.0286168531,(2644011556:0.0390790409,2644642200:0.0324915021):0.0281837117):0.0241729629,2644685343:0.0101366944):0.0706328285,2644969502:0.0668810774):0.0447936335,2644369953:0.0319736678):0.509667751,((2644801818:0.132026581,2644872022:0.116804748):0.0811221025,(2645507109:0.0673896836,2645553924:0.0639406707):0.127069642):0.434129937):0.126333751,((2643692016:0.107459323,((2645112687:0.0313879663,2645607535:0.0341855826):0.0298500461,2645116686:0.0879568187):0.0167341756):0.0154959783,2644762553:0.0353413778):0.579154228):0.478465795):0.240649961,(2644860515:0.854994300,2645562277:0.906367633):0.215149882):0.256292358,(((((((((2563781155:0.0794750113,2644684341:0.0779186522):0.0318852436,2644966674:0.120263596):0.0197325153,(2644012512:0.0555765595,2644371765:0.0690533476):0.0364611119):0.0421409724,2644640890:0.108794501):0.308757619,(((2644763021:0.127817013,2645114693:0.0993424931):0.0503315444,2645607757:0.0827536511):0.0376995151,2645112484:0.0695872120):0.789561628):0.163288939,(2644798801:0.145413301,(2645507781:0.138251130,2645556487:0.0800530019):0.0749671889):0.379865761):0.257958814,(2643799660:0.0100501376,2644470800:0.00240677630):0.998370091):0.297419376,((((((2563782232:0.0300215491,2644683762:0.0486989867):0.0103796530,2644640619:0.0407787344):0.00822841050,2644009751:0.0324838865):0.0181352257,(2644374297:0.0467717302,2644969930:0.0556471131):0.0199633027):0.314991017,(((2563782771:0.0572428251,2644008994:0.0705175968):0.0213442328,2644640078:0.107550127):0.0483611970,2644370684:0.121342114):0.272576068):0.291281876,2645560069:0.519740257):0.618252904):0.181810436,2644685363:1.45480293):0.144875006):0.130689957,((((((((((2563443474:0.00000000,2643600511:0.00000000):2.26740000e-06,2639153183:2.95130000e-06):0.389605181,2643739152:0.441151620):0.369669131,((2639145973:2.95130000e-06,2643705228:2.95130000e-06):0.0461491236,2639844164:0.0637160980):0.485018120):0.110945168,2639149333:0.428052954):0.0735577922,2595313456:0.471403033):0.624940263,(((2639142750:2.95130000e-06,2643701767:2.95130000e-06):0.175897814,2639841527:0.186177459):1.17613863,2643735844:0.939725501):0.481014959):0.293739667,2639152418:1.18299958):0.296838962,(2639208750:0.514799090,2643735886:0.612578507):0.793825487):0.285293346,(2644370407:0.104757156,2644967585:0.103020487):1.61319730):0.0640049027):0.211135791):0.105511859,((((2522506025:0.0341545902,2644608550:0.0527427264):0.468904121,(2643852438:0.00382378640,2644136961:0.0173180103):0.561953990):1.51305039,2639149701:1.34265845):0.214465016,2644944840:1.70794569):0.164122452):0.155928169,((((((((((2518269779:0.00628548520,(2643534295:2.95130000e-06,2643547195:2.95130000e-06):0.00299614790):0.0967126360,2644163059:0.0845249763):0.183183376,(((2520436647:0.0427159874,((2643492828:0.0111683595,(2643525792:2.95130000e-06,2643572135:2.37280000e-06):0.0194515908):0.0167053031,2643554157:2.99960000e-06):0.0367008140):0.0897548198,(2644329433:0.0534373475,2644398489:0.133789045):0.0616645195):0.0987052642,2644468758:0.240497279):0.156483513):0.414630483,2644244550:0.544860933):0.279653069,(((((2565996998:0.0416300306,2644128460:0.0512693887):0.257751541,2643691943:0.261177699):0.179994371,(2645124009:0.317207921,2645519485:0.421076978):0.206920041):0.191967836,((((((2644766995:0.0153126267,2644820714:0.0114814387):0.0577500146,2644856217:0.0233761797):0.0260548861,(2644775774:0.0529996725,((2644811143:0.0316310009,2644826054:0.0155659765):0.0140397793,(2644913249:0.00292828370,2644918903:0.00291039790):0.0191460904):0.0309654881):0.0383839806):0.0773817606,(2644831073:0.0333600322,2645119366:0.0267481062):0.0926134031):0.224373314,2645153218:0.312079900):0.110612639,((2644805785:0.373525931,((2644829461:0.0116436950,2644852999:0.0141035293):0.161991630,((2644845270:0.170707199,(2644948912:0.00910111540,2645085241:0.0144096133):0.131179265):0.0536692216,(2644862019:2.95130000e-06,2644865027:2.95130000e-06):0.250138169):0.0367883824):0.132168121):0.0598997223,(2644934025:0.143051904,2645177325:0.216546933):0.341034048):0.0480407288):0.199504208):0.166107089,2645042093:0.887909523):0.206293021):0.152314240,(2597237491:0.0300188862,2643597972:0.0199783349):1.10579473):0.107684284,(((((2520560847:0.00609798440,2640049472:0.0147825714):0.183280452,(2595450700:0.0774656273,(2595556425:0.0100840385,2639838558:0.00727944400):0.154982210):0.111492400):0.236376906,((2640080684:0.232574405,(2645042778:0.0781348253,2645456525:0.0514751458):0.233017304):0.113284594,2644936922:0.243350741):0.244813921):0.113344149,(2595448614:1.00288246,(2643907171:0.116522132,2643915085:0.130930323):0.358907031):0.177682155):0.360367000,(((2565989617:0.102841801,2593320001:0.0348003679):0.588728929,(((2643691186:0.375473689,((2644768538:0.0347507191,2644819528:0.0674926152):0.203191558,(2644778146:0.165765601,((2644814404:0.00331574070,2644825763:2.27260000e-06):0.0404920738,(2644911117:0.00680266820,2644921903:0.0197830809):0.0350572896):0.154723945):0.0649231786):0.234496405):0.0455833118,2645123124:0.394361569):0.172558355,2644853803:0.487338804):0.576140135):0.116791305,((2644795555:0.168426091,((2644838807:0.0359903324,2644985397:0.0337212523):0.0472222687,(2644949209:0.0253279868,2645084944:0.0315354189):0.0366919300):0.120977598):0.314131023,(2645137958:0.327136901,2645643439:0.361240322):0.252660227):0.493595860):0.192415226):0.0953461926):0.167237070,2644777108:0.977293036):0.603844459,((((((2518273224:0.0297921530,(2643539300:2.95130000e-06,2643552107:2.95130000e-06):0.0104231349):0.158775295,2644398279:0.101993631):0.0597324707,(2643490452:0.0139473845,((2643530848:2.95130000e-06,2643575992:2.11080000e-06):0.0296651580,2643555506:0.0195485456):0.0131709132):0.107919105):0.0464647820,2520439746:0.104476576):0.992593554,(2644736492:2.95130000e-06,2002|2002.peg.3548:2.95130000e-06):1.21506374):0.747209082,((2643908564:0.150488298,2643916363:0.181226416):0.720875991,(2644624045:0.462290979,2644783829:0.512064723):0.798307929):0.257174458):0.0977361168):0.123246223,((2520560476:0.00937034750,2640047734:0.0233514309):0.369456419,2595446574:0.386078130):1.18561310):0.0716364294):0.106224712,((((2644732266:2.95130000e-06,2001|2001.peg.4692:2.95130000e-06):0.250513244,(2644745330:2.95130000e-06,2003|2003.peg.3412:2.95130000e-06):0.310614236):0.141538052,(2645706509:2.36080000e-06,2000|2000.peg.2116:2.77140000e-06):0.239381295):1.06034320,(((2645278846:2.95130000e-06,2022|2022.peg.2651:2.95130000e-06):0.0287354180,(((((2645290927:0.00000000,2035|2035.peg.5068:0.00000000):0.00000000,2023|2023.peg.1290:0.00000000):2.17000000e-06,2645377440:2.14060000e-06):0.0124309064,((2645370870:2.95130000e-06,2041|2041.peg.3712:2.30620000e-06):0.0264019377,(2645381632:2.24950000e-06,2042|2042.peg.281:2.20920000e-06):0.0658163963):2.90440000e-06):0.00647302430,2033|2033.peg.3204:0.0133157419):2.20560000e-06):0.311503729,(2645610006:2.95130000e-06,2047|2047.peg.349:2.95130000e-06):0.240703177):1.46921675):0.541761224):0.0861598708,((((((2519947876:0.227966067,2645029135:0.317308205):0.807970121,2645032558:0.932763306):0.130400408,2645052936:0.887832989):0.145007665,((2522440749:0.000271599600,(2523578782:0.0227532434,2595086128:0.00642836760):0.0191012394):0.113817600,(2645051977:0.201553239,2645063019:0.240212416):0.0547312153):0.855245845):0.556104664,(2563393526:2.95130000e-06,2639094694:2.95130000e-06):0.890260371):0.350632173,2644230621:1.20411604):0.457309193):0.151563006,(((2644279404:0.571240551,2645476107:0.793820405):0.454067213,2644919685:1.28519717):0.178595812,(((2644768493:0.0254442111,(2644813110:2.34730000e-06,((2644824611:0.113279066,2644912423:0.00273105100):0.00274184530,2644919980:0.00273492860):0.00273838760):0.130167861):0.0196643683,2644819482:0.00869242860):0.216000071,2644851359:0.229695071):0.867967648):0.642884569):0.356299602):0.139741759,((((((((((((QKD56125.1:0.0207654628,CCT70172.1:0.0209214661):0.0107590582,(EWG39048.1:0.00885716600,KAG9499940.1:2.95130000e-06):0.00396392290):0.0434052129,((CEI60795.1:0.0223787636,KAG8671481.1:0.0290301903):0.0202360786,(ESU14713.1:0.00581506410,EKJ73783.1:0.00876988610):0.0268137223):0.0709923121):0.160128834,(WAO86614.1:0.00916507760,KAI8674949.1:0.00266397940):0.129991793):0.109896994,KAJ4864660.1:0.270821388):0.248709763,((UQC73622.1:0.127045521,OBR09293.1:0.0532018161):0.217472508,(EHA54533.1:0.0386756222,(TLD12777.1:0.0455807847,TLS29217.1:0.0652951929):0.0228112490):0.364374889):0.225530663):0.375568703,(UPX15850.1:0.659344433,XP_001559200.1:0.416498050):0.105684973):0.0878316237,(AEO60477.1:0.204893582,XP_003654904.1:0.195522558):0.488982332):0.0971472807,((((((QGA14555.1:0.262922511,QKX60989.1:0.203684683):0.283397439,KAI2793700.1:0.324356550):0.0789123359,EAL91888.1:0.189796603):0.0957733476,((QMW32562.1:0.00291187810,BAE62006.1:2.93280000e-06):0.341060054,(BCS15671.1:2.95130000e-06,BCS04070.1:2.95130000e-06):0.413066213):0.0798635063):0.0971929954,(BCS20094.1:0.199912053,CBF86402.1:0.220636903):0.122605102):0.235243202,(UJO23178.1:0.368736415,PIA89170.1:0.360781527):0.436880901):0.128394288):0.182909831,KAI2788418.1:1.45138817):0.329903896,(QRW27037.1:0.603440968,(KAG7093367.1:0.434784070,KAH9483331.1:0.365353003):0.262049258):0.693768333):0.901429488,(((((QKD60600.1:0.0892911251,CCT75117.1:0.0969548207):0.0508655011,(EWG49027.1:0.0466938629,KAG9496117.1:0.0240256939):0.0379720902):0.930070491,((WAO94227.1:0.0164581743,KAI8657912.1:0.0251343201):0.606839524,QMW30508.1:0.587795773):0.508827414):0.176680040,(UQC84058.1:1.15688188,OBR04258.1:0.185476402):0.672314265):0.627017003,UQC76712.1:1.38201931):1.71705748):0.465046390):0.0867359182,((((((((((((((UHH26837.1:0.0779579712,CQH63296.1:0.0924689342):0.124723286,(AHG02057.1:0.275086378,QLK26336.1:0.156500305):0.0576416077):0.0962867044,UPM44122.1:0.392532961):0.171611375,QLG29546.1:0.461750754):0.0962040754,((AGB38896.1:0.407254670,AEH38385.1:0.298545168):0.229892675,((QLH85055.1:0.0399222657,QLH80040.1:0.0427104972):0.0101453996,QPV65160.1:0.0596789357):0.632376729):0.0901997911):0.134484941,((CCQ32864.1:0.0807769253,ACV11050.1:0.143474921):0.398341448,ACV10343.1:0.437725807):0.303259663):0.206553849,(CCQ33558.1:0.178711898,ACV11781.1:0.0895540910):0.582568048):0.159982595,AEH38978.1:0.755762417):0.319959668,AWB27841.1:1.96050020):0.424665244,(((2517828566:0.408351325,((2522792921:2.03340000e-06,(2643629082:2.95130000e-06,2643698880:2.95130000e-06):0.00578034720):0.0268173944,2639854104:0.0258399758):0.351503827):1.05161708,(2639844119:1.50277504,(2645030436:0.806506710,2645490271:0.544619371):0.730569644):0.725121275):0.290274857,(2645131343:2.32106882,(2645295682:1.32685108,2645329110:1.52279664):0.339891643):0.284288380):0.415145158):0.145704494,(((((((((2517828362:0.146229788,2518164630:0.182867693):0.107821685,2645059841:0.194663023):0.192714046,((2517831137:0.00307223150,((2520617934:0.0147046415,2645448610:0.0117751217):0.00293748920,2643517179:2.95130000e-06):0.00280211680):0.156373584,(2522441007:0.0253552035,(2523576665:0.00530590810,2595084646:0.0354442015):0.0121947964):0.139522154):0.134259759):0.854066142,(2644229973:0.688652076,2644319059:0.481657134):0.536436471):0.178572516,((((((2521682909:0.0370753745,2644439391:0.0185516063):0.0619165830,2644633232:0.154656924):0.125866444,(2521691143:0.112778551,2521769373:0.116580295):0.135488019):0.366429361,((2563398767:0.00309966480,2639099886:0.00284880520):0.215137990,(2643764277:2.95130000e-06,2644458663:2.95130000e-06):0.230399702):0.292201835):0.282423371,(((((2521775940:0.181626690,2563433804:0.233448199):0.0667094277,2524905175:0.223473470):0.109212255,2563438615:0.224591297):0.267160726,(((2558676423:0.503116653,(2643768436:0.492515821,2644815832:0.483651382):0.191851716):0.0365004190,((2643847684:0.321880650,2643994705:0.379685734):0.248975697,(2644384833:0.114467702,(2645298665:0.121146483,2645440758:0.101198574):0.0452333158):0.311711068):0.119553360):0.0805095161,(2644278811:0.452487618,2644938413:0.647941225):0.136456273):0.142222480):0.146977809,2645485417:0.719769089):0.169805350):0.101259140,2524906224:0.794518936):0.116985896):0.115850045,(((2563395678:0.00529288450,2639098180:0.00740169440):0.947068991,(2645364697:0.845212220,(2645422448:2.95130000e-06,2645493341:2.95130000e-06):0.590813319):0.633300307):0.264058410,2644433342:0.999723528):0.0685146418):0.194538115,((((((2519946001:0.204633615,2643888007:0.166115260):0.0818837079,2645032391:0.206104476):0.361947628,((2522558424:0.0361153127,2640270084:0.0279661970):0.517110645,(2643785006:0.273767128,(2644680916:0.115341531,(2645428415:0.0951272159,2645477802:0.0748746944):0.0558545013):0.112960285):0.460868504):0.0780674387):0.0949490626,(((((2522566617:0.00609854870,(2522793330:0.00305144600,2640402383:0.00915111470):2.07050000e-06):0.0201806844,2640400399:0.0293083719):0.326460618,2645488635:0.321617787):0.100646902,(((2644765488:0.0512570969,(2644877568:0.0346072269,2645131666:0.00847207500):0.0111480194):0.0382059188,2645538115:0.0992367582):0.139435281,(2645283450:0.0125346528,2645496261:0.00257708090):0.139590444):0.313480598):0.0752803995,(2645364249:0.221378324,(2645377719:0.0174539229,2645386761:0.0173963749):0.256115128):0.271654610):0.0473304229):0.0422665637,((2644778458:0.195590706,2645524498:0.170671788):0.462709953,((2644794342:0.00507531280,2645462919:0.00727304680):0.194916743,(2644955287:0.0171996401,2645328338:0.0271016003):0.195341198):0.332705112):0.114291176):0.111215047,((((2521619645:0.265279629,(2563779447:0.0518005112,2645469418:0.0729657598):0.224147390):0.104611564,2645082343:0.308582305):0.264424563,(((2639853980:0.386090260,(2644094813:0.276772005,2644181182:0.313774389):0.0733703169):0.174089546,2645183079:0.339456219):0.0846706113,2645396939:0.411665708):0.128322997):0.112312084,((2640075459:0.0413869575,(2643630077:2.95130000e-06,2643699851:2.95130000e-06):0.0351869579):0.383314303,2643753001:0.263687315):0.116849686):0.227976396):0.516028549):0.558885654,((2643967188:2.95130000e-06,2644140019:2.95130000e-06):0.531837537,((((2645511129:2.95130000e-06,2060|2060.peg.2780:2.95130000e-06):0.00250247650,(((2645587896:0.00000000,2057|2057.peg.1788:0.00000000):0.00000000,2066|2066.peg.4101:0.00000000):2.95130000e-06,2645590213:2.95130000e-06):0.0123132967):0.120429610,(2645578785:2.95130000e-06,2056|2056.peg.4269:2.95130000e-06):0.128293736):0.340486146,(1008|1008.peg.4275:0.00290760710,1013|1013.peg.3774:0.00882174330):0.704663133):0.127619091):0.903082175):0.375561791,(2643847899:0.765010191,2645389950:0.581495571):1.02555687):0.275799509):0.171692415,(QXJ27597.1:1.15757993,ADL19783.1:2.34320642):0.521377283):0.267264692,(((((2565989132:0.0900769805,2593320845:0.0909059254):0.330794760,(((2565996983:0.0660048200,2644128480:0.0459167703):0.264363351,2643691458:0.390352373):0.151172041,((((((2644768217:0.0104813810,2644819034:0.0104584379):0.0237496091,2644854767:0.0553098543):0.0572066391,((2644811410:0.00262105080,2644824871:2.95130000e-06):0.0252604694,(2644910690:2.95130000e-06,2644922127:0.0105562634):0.0297590237):0.0210297289):0.00915882500,(2644806595:0.0587846752,2644829828:0.0420191551):0.0790023585):0.0157118122,2644775143:0.0456364752):0.0968503101,(2644830449:0.0309120841,2645119974:0.0300624907):0.130105830):0.471727182):0.158265076):0.131321777,((2643744984:0.121181059,(2643933997:0.0776298172,(2644219002:0.0655417497,2644260808:0.0443309827):0.0519739843):0.0930126570):0.460698308,((2643797253:2.09670000e-06,2644474205:2.00460000e-06):0.501574001,((2644251401:0.0686619971,2644356446:0.0494018829):0.307529771,(2644909287:0.102174425,2645400029:0.0658397671):0.220957701):0.186363782):0.153990470):0.198529630):0.529855368,((((2644806147:0.180928062,(2644828891:0.00931665590,2644851484:0.0228133443):0.135160973):0.185803400,(2644934156:0.330961532,2645522035:0.220432282):0.103813034):0.141571644,(((((2644841318:0.0447162608,2644988269:0.0351676525):0.0785879536,(2644948261:0.0190046142,2645084329:0.0141049468):0.0515909159):0.0356967380,2644842403:0.0689330876):0.155236436,(2644862962:0.00745682890,2644867212:0.0142892298):0.178561340):0.188636881,2645125607:0.427991362):0.129723551):0.497579984,2645125606:0.671094121):0.198923006):0.281978529,2644919680:1.35529067):0.721863608):0.120035913,((((2521689058:0.237199522,2521773099:0.102529017):0.730305698,((2563394003:0.00313284370,2639094050:2.34400000e-06):0.156345225,2643761088:0.151281706):0.528508245):0.609739499,(2595325262:0.705784100,2639152491:0.658029115):0.264635776):0.759470862,((2639130524:0.462311087,((((2639145405:2.95130000e-06,2643704299:2.95130000e-06):0.0625665719,2639842766:0.0831041248):0.360351264,2643740928:0.312985250):0.173353560,2639152126:0.309015683):0.0866840851):0.231805252,(2639146923:0.454920700,2644942859:0.476160191):0.268864480):0.717280755):0.521139988):0.129304392):0.213722559,(KAH3744606.1:1.13885982,KAH3756965.1:1.00517189):1.54299716):0.0220857003,((((((((((((EAL48979.1:0.0453612268,EKE41488.1:0.0467571377):0.0899890131,EDR26283.1:0.0656776861):1.46408565,ELP86713.1:1.16825168):1.26009350,((2563431340:0.740456784,2563431341:1.35233427):0.206269795,(2563783544:0.345920648,(2644640108:0.102326558,(2644970822:0.185645980,2645114903:0.360082005):0.0530976751):0.317647553):0.569677629):0.238606101):0.293731761,((ABW02138.1:0.645924548,ABL78891.1:0.542268858):0.353886537,(AKG38579.1:0.537297240,AJB42175.1:0.720560781):0.378809298):0.486573667):1.19461671,((((CAJ35242.1:1.02918034,(((((((2529469956:0.0114503842,2639645324:0.00533835770):0.0818688012,(2574359198:2.95130000e-06,2639211195:0.00278360870):0.0919494461):0.0410395708,2640027165:0.175399568):0.200304773,2639208748:0.296331501):0.205324167,2644428293:0.605127038):0.147652332,(2643736635:0.572521866,2644942708:0.522014286):0.138867694):0.103318187,(2595317107:2.83690000e-06,2639137813:2.95130000e-06):0.528432823):0.328647977):0.245907199,(BAI61383.1:1.36782025,(2563440733:2.40440000e-06,(2639154035:2.95130000e-06,2643599994:2.95130000e-06):0.00280033690):1.31863516):0.293661305):0.283385465,(((EEC43923.1:1.70454827,2644280077:1.28854500):0.300908820,(2643766458:0.492613026,2644815849:0.433410112):1.08804833):0.222849542,(((((((2517827213:0.728644617,(2643846575:0.443988549,(2645364710:0.372163961,2645388300:0.317915477):0.203157869):0.124523589):0.138437773,2563779392:0.633136098):0.130593398,(2643847902:1.06299552,2645691273:0.890244849):0.248540432):0.191179258,(((2520530519:0.0825045812,2557408099:0.0949069033):0.288902500,2595084914:0.287556003):0.360556607,((2522567743:0.00922119900,2522796120:2.28230000e-06):0.576268869,2644279482:0.580472717):0.292965757):0.255996249):0.271959426,(((((((((2519945234:0.175417564,2645032132:0.132490170):0.115632907,(2643847039:0.152254000,(2643886876:0.495981995,2643996979:0.108654474):0.157471420):0.0759737454):0.121007543,2644487572:0.571628101):0.111161536,((((2522565488:0.0164806264,2640403546:0.0217582405):0.00304590690,2522794453:0.0214514744):0.0537214766,2640399339:0.0753575003):0.132913280,2639853239:0.257194424):0.256450850):0.153836595,(((2640075514:0.0206898753,(2643630132:2.95130000e-06,2643699906:2.95130000e-06):0.0220848759):0.579969420,((2643734587:0.00758419470,2644172713:0.00998990810):0.226146989,((2643783851:0.173640504,2644678947:0.127617027):0.0384782232,(2645428715:0.0293913867,2645476215:0.0470873455):0.0326788912):0.105381072):0.310446386):0.107682082,(2643784293:0.0691565124,2645476651:0.0724078965):0.619133106):0.0948917610):0.189795645,((((2643766884:0.0561983675,2644113186:0.0401476421):0.453319874,2644280024:0.523473436):0.0876384771,((2644384360:0.102936621,(2645298126:0.125214740,2645441266:0.0556027878):0.0399820368):0.227123461,2644815216:0.284433636):0.145586504):0.0989475023,(2644097505:0.270663176,2645492234:0.222005439):0.434857599):0.0992972495):0.169119117,(((((2520486153:0.00576800050,2521710686:0.00697847690):0.525192175,2645702157:0.551618515):0.147040683,2521700627:0.628885746):0.343902076,((2595524664:0.583152224,(2642656542:0.00316130710,2643590258:2.86480000e-06):0.430172322):0.0948251882,(2639994165:0.508535206,2644636737:0.393717167):0.161280919):0.253824089):0.174738037,2644277952:1.21039916):0.272868746):0.132538275,((2563407893:2.74160000e-06,2645695040:0.0318465334):0.956061178,2645503692:1.45196624):0.275191464):0.117851987,((2595300343:2.64630000e-06,2643543228:0.00313751810):0.857934630,2645030444:1.25002106):0.159071752):0.120064455):0.127939397,((2643767723:0.151238615,2644816916:0.125328857):0.665400460,2645440029:0.893358933):0.791509623):0.155613607,(((2640073902:0.0280169930,(2643627828:2.95130000e-06,2643697331:2.95130000e-06):0.0367425056):0.269495633,2640397708:0.237525064):1.00481365,2645143728:1.19238019):0.247395761):0.187574478):0.155106010):0.286477522,((((2644498319:2.17760000e-06,2071|2071.peg.1663:2.10200000e-06):0.434863838,((1015|1015.peg.645:2.49640000e-06,1019|1019.peg.5800:0.0230455696):0.227826735,1020|1020.peg.6284:0.194452078):0.316552661):0.0985419370,((((((2645152170:0.00000000,2058|2058.peg.5998:0.00000000):0.00000000,2645604452:0.00000000):0.00000000,2061|2061.peg.5149:0.00000000):0.00000000,2067|2067.peg.5205:0.00000000):2.95130000e-06,2645598938:2.95130000e-06):0.108068586,((1004|1004.peg.3099:2.95130000e-06,1005|1005.peg.4953:2.95130000e-06):0.00556581810,1006|1006.peg.427:0.0300223747):0.0717531717):0.286639076):0.325531022,(((1007|1007.peg.5286:0.00328491240,(1008|1008.peg.4390:2.95130000e-06,1013|1013.peg.1084:0.00566485670):0.00237025380):0.154752428,1009|1009.peg.2564:0.120859884):0.254385637,(1011|1011.peg.4642:0.00916482900,(1012|1012.peg.2951:0.0173240113,1024|1024.peg.4552:0.00858570630):0.0139547338):0.515747211):0.267312623):1.42845299):0.245624732):0.349917502,(KAH3761846.1:2.35908527,((((((2563783541:0.0499993632,((2644369827:0.102616783,2644969636:0.0788022569):0.0422328834,2644685216:0.0684698284):0.0182607567):0.0275015963,2644011421:0.0520227701):0.0247677600,2644642332:0.0249229869):0.438449051,((2643692219:0.0802280604,(2644761195:0.0784134014,2645115330:0.0710297056):0.0353502914):0.0582435072,(2645111755:0.0613321048,2645609256:0.0172334394):0.142858964):0.458080214):0.420435965,2644372577:0.926191334):0.579518573,(((((2563784548:0.0623702357,2644682205:0.0544861551):0.0946967088,(2644370834:0.175658267,2644968136:0.108088451):0.0945401846):0.0676213502,2644641682:0.0889558628):0.0342532312,2644012859:0.00690756090):0.925920046,2644373283:1.16257827):0.275682933):0.539941820):0.324315529):0.217895695,((((((((((ADE03343.1:0.0213587047,WEL26767.1:0.00710639940):0.00411266520,QIB79159.1:0.00298033570):0.126001656,AKU08130.1:0.132509980):0.743341293,AKU09139.1:0.776441993):0.111160852,((ADJ16410.1:0.841785637,(((QUJ73083.1:0.0167273293,AAV46070.1:0.0205208117):0.134020271,AUG48874.1:0.183719073):0.477381133,(ADB61039.1:0.130494365,QRV14802.1:0.147867413):0.548781947):0.144590432):0.181593529,((((QLH83290.1:0.125340412,QLH78237.1:0.125960922):0.0477487538,QPV63128.1:0.173356998):0.557840870,CQH52072.1:0.926086549):0.151968744,QAY21131.1:0.835999092):0.0857926325):0.130466564):0.493193306,((AEH37020.1:0.288548188,AEH39242.1:0.288295460):0.619126475,UPM42042.1:0.881717790):0.232212326):0.134213633,((QLH81423.1:0.171350079,QPV64285.1:0.274677024):0.0397680308,QLH76994.1:0.107089823):1.05975602):0.268614410,(CCQ34845.1:0.286561374,ACV12997.1:0.231295536):0.735381754):0.217800103,AWB28071.1:1.70033945):0.211141013,AGB17203.1:1.51417269):0.615163409):0.141364769,(((((((((((AYK16438.1:0.561623476,2644928779:0.606338464):0.865471491,2645305644:1.26341874):0.250385259,2593322624:0.716179475):0.164745942,(2521870046:1.16323919,((2644862486:0.0128402821,2644865455:0.0385407223):0.0194111116,2645154426:0.0197680681):1.04000444):0.267324505):0.213082075,(2565989230:1.33889830,(((((2644796287:0.0724053726,2644912806:0.0439247320):0.353610876,(2645600575:2.95130000e-06,2061|2061.peg.1305:2.95130000e-06):0.326092944):0.305386981,2645458737:0.747927668):0.108219301,(2644806771:2.95130000e-06,2644862452:2.48060000e-06):0.456741954):0.149036992,2645038077:1.02845970):0.709691228):0.171806140):0.108318702,(((2643687632:0.705071400,(((2644795415:0.141937484,((2644828869:0.0130499259,2644851505:0.0213682480):0.267525374,2644839337:0.150071851):0.0417002878):0.150893270,(2645123926:0.255671263,2645175838:0.413645066):0.101163883):0.0970137015,2644948843:0.308618742):0.395012918):0.0961603022,((2644044234:0.685396097,((2644766954:0.00990314100,2644820755:0.0258593615):0.126742784,2644855457:0.0727500347):0.555724910):0.110405374,((2644803763:0.0476554342,(2644860989:2.95130000e-06,2644866834:2.95130000e-06):0.0761961553):0.0282387809,(2644985800:0.0357296203,2645087150:0.0535258147):0.0706701220):0.739592316):0.0922980141):0.175789708,2644985050:0.763831815):0.297175776):0.198605903,((((((2520561307:0.00315397310,2640049714:2.71950000e-06):0.239958219,(2595450938:0.143078837,(2595556657:0.0127013587,2639838868:0.00643160020):0.116453297):0.0757866062):0.156690080,2595448570:0.236861466):0.595264238,2643829999:0.732044754):0.169849770,2558296509:0.931461505):0.159724803,(2645042597:0.0391263713,2645455511:0.0791500200):0.941679133):0.328687576):0.160538698,((((2565986450:0.498803233,(2565989262:0.0955458372,2593320795:0.156654020):0.463778157):0.235843724,(((((((2643791677:0.165129558,2644211309:0.245417847):0.192542164,(2644250212:0.175913210,2644357806:0.132361423):0.140227305):0.0772552809,(2643798755:2.64330000e-06,2644471149:2.57570000e-06):0.449353762):0.102635545,(2643791681:0.146635115,2644211312:0.138431480):0.0771760570):0.374838587,(2643896535:2.83280000e-06,2644478708:0.00591667440):0.500236477):0.159455407,((2643801609:2.95130000e-06,2644474615:2.95130000e-06):0.556710244,2644908449:0.528081950):0.187463144):0.105935321,((((2644253625:0.223603838,2644355337:0.187434181):0.351909369,2644910103:0.704044591):0.138204840,(2644908917:0.0793934142,2645401057:0.0714859077):0.458442106):0.213857070,((((2644766371:0.0170777328,2644821310:0.0183116357):0.0717813325,2644857186:0.0732089469):0.105679913,(2644774820:0.0595254087,((2644813620:0.0180007265,2644824170:0.00590895380):0.0270301157,(2644913463:0.0183859423,2644918637:0.0148178705):0.0273857723):0.0357083423):0.169722051):0.125785918,((2644828603:0.0361458464,2644851771:0.0194521711):0.275157963,(((2644839876:0.0263666982,2644986593:0.0549776803):0.0287540813,(2644951376:0.0257897703,2645087198:0.0281889120):0.0378246054):0.0446908290,(2644843060:0.0571275729,(2644864076:0.0109109607,2644867971:0.00274107120):0.0691987150):0.0572898096):0.133563208):0.150227667):0.589060749):0.161115909):0.173878591):0.106288419,(2643687647:0.478961360,(((((2644768495:0.00676748690,2644819484:0.0122942352):0.0540323282,2644919982:0.0768989210):0.0288400041,(2644813112:2.01250000e-06,2644912425:0.00943054260):0.0469898326):0.280593444,2644851361:0.400895653):0.484465861,2644985045:0.614314209):0.230742910):0.360155692):0.125607714,((2643797087:2.95130000e-06,2644469809:2.95130000e-06):1.10532247,(2643934706:0.192655355,(2644219001:0.118025102,2644255514:0.170391897):0.0593279974):0.768256515):0.345968733):0.207170587):0.989377058,((2521669009:1.11085095,2645005430:1.97691602):0.501040295,2645032197:1.96121069):0.287041148):0.126004526,(2645720094:0.126209395,2645726951:0.0966559630):1.89030246):0.185329858,((((((((WFD40816.1:0.424765696,WFD04695.1:0.447729914):0.350676205,(TKY90677.1:0.0775629598,KIS72025.1:0.0988950663):0.614694215):0.626298929,(((QRW22340.1:0.771107813,QRW26541.1:0.542828194):0.196413058,KAG7100012.1:1.14733849):0.142876641,(ADV20959.1:0.0941390503,((AUB28031.1:2.95130000e-06,XP_012052926.1:2.95130000e-06):0.0553619487,(XP_776417.1:2.72180000e-06,XP_569544.1:0.00233751130):0.0304038275):0.107610950):0.721597641):0.159096523):0.272874146,((WAQ80717.1:0.167307106,KAH9474065.1:0.283947458):0.102677295,(WAQ80718.1:0.400978628,KAH9474066.1:0.171056598):0.233353502):0.987145938):0.124480115,(((((TKY87542.1:0.141329011,KIS65985.1:0.194949169):1.36317382,((((TKY87609.1:0.243317339,KIS67988.1:0.319938002):0.889284281,(QRW20794.1:0.323699425,(QRW20795.1:0.217871299,QRW20796.1:0.342224293):0.111019608):0.551137709):0.205290627,KAF8824806.1:1.51759790):0.114967954,BEI88709.1:1.94451119):0.245427867):0.426215385,((((((QKD52032.2:0.476878340,WAO96897.1:0.214619633):0.870041159,((((QKD58990.2:0.273221259,(EWG53286.1:0.168384692,EKJ79114.1:0.124554363):0.182577384):0.674111426,(((BCS28513.1:0.462787573,(QMW28820.1:0.00645156830,BAE58551.1:0.0127810472):0.295076333):0.149184008,ESX01761.1:0.587239884):0.177479563,(WAO94573.1:0.837328328,(QKX63251.1:0.576766379,(((SMR63999.1:2.55360000e-06,SMY29351.1:0.00197507480):0.0229245764,((SMR60857.1:2.95130000e-06,SMQ55667.1:0.00197457140):2.36610000e-06,XP_003847905.1:0.00197055400):0.0190514011):0.479020321,(SMR54595.1:0.00448121480,(((SMR53043.1:0.00510950040,SMQ51135.1:0.000840110300):0.00587670330,SMY24782.1:0.00382554990):0.00208076300,XP_003852313.1:0.00196653330):0.00341882140):0.412189142):0.624372693):0.265267792):0.122472711):0.310847322):0.214316034,QMW36032.1:1.07293690):0.0975013245,(((((QKD61980.2:0.134098073,(CCT72781.1:0.0481058406,(EWG55383.1:0.00503401790,KAG9498162.1:2.95130000e-06):0.0534534718):0.0321596555):0.108147820,((CEI61924.1:0.0448166252,KAG8672491.1:0.0604461842):0.0265181248,(ESU09840.1:0.0164040832,EKJ69200.1:0.00482926270):0.0517847044):0.175670933):0.181285942,KAI8666208.1:0.308084132):0.474027893,((((((UNI15802.1:2.79010000e-06,(UNI15803.1:0.0935757899,UNI15804.1:2.95130000e-06):2.14270000e-06):0.517052495,KAJ4860299.1:0.469097680):0.0945444354,KAJ4155552.1:0.551969166):0.0778370969,UNI16576.1:0.876372576):0.226879117,(EHA55096.1:0.0523667351,(TLD12323.1:0.0614951737,TLS28820.1:0.0961149801):0.0329332758):0.798571922):0.105718858,((EHA47249.1:0.0857034090,TLS26568.1:0.0741591165):0.0419208303,TLD03822.1:0.0514869567):0.862047195):0.115400144):0.127856105,((BCR91138.1:0.433406222,(((QMW30621.1:0.00704480560,BAE60358.1:0.00382204730):0.335807475,EAL91070.1:0.335438970):0.0974327845,(BCS15824.1:2.99000000e-06,BCS04234.1:2.95130000e-06):0.356400658):0.109128965):0.127916762,((BCS28165.1:0.265494471,CBF78465.1:0.241773473):0.370267654,QKX53125.1:0.541505400):0.130081461):0.325553832):0.112770204):0.0791028101):0.125338199,((((((QKD62390.2:0.0534428849,EWG54980.1:0.0630338825):0.0125115647,CCT75186.1:0.0342438932):0.125362948,(ESU09320.1:0.0533414239,EKJ73196.1:0.0124670316):0.167469022):0.169458659,(WAO95464.1:0.0236458276,KAI8652320.1:0.0148417854):0.164626033):0.282272018,(((QUC18913.1:0.432770845,OAQ63501.1:0.207719016):0.218484389,KAJ4164934.1:0.436262390):0.0954085410,KAJ4854482.1:0.411500647):0.0864981259):0.150046186,((EHA50092.1:0.0449980703,TLD16729.1:0.0382152741):0.0317471875,TLS23777.1:0.0472035178):0.442415210):0.628114318):0.348246403,(((BCR86420.1:0.332075068,(QMW32072.1:0.0110399870,BAE62494.1:0.0225365434):0.245836626):0.148992213,(EAA31303.2:0.719606221,((((EHA57868.1:0.0401104662,TLD08997.1:0.0450342983):0.0274519381,TLS26362.1:0.0274546136):0.437697646,XP_003650782.1:0.373894140):0.110294180,OBR09641.1:0.382545327):0.0935672895):0.175828420):0.135388206,(UPX11636.1:0.562280021,((UJO23154.1:0.307060699,PIB03026.1:0.371974664):0.106398493,((SMR51451.1:0.0170048493,(SMY23213.1:0.00435871880,(SMQ49521.1:0.0136182312,XP_003852808.1:0.00271082210):2.95130000e-06):0.0175087697):0.0125204784,SMR50514.1:0.00575301570):0.588504228):0.268683673):0.0713785810):0.396770561):0.317654541,(((((BCR90780.1:0.482896984,(QMW34551.1:0.00496779600,BAE56805.1:0.00652036050):0.529694299):0.323242248,XP_001558147.2:0.668814919):0.231135461,(BCS23094.1:0.891068129,(BCS12933.1:2.95130000e-06,BCS01187.1:2.95130000e-06):1.22867992):0.0897493840):0.172475744,UQC90558.1:1.08695966):0.503115227,(BCS23956.1:0.252713671,CBF75028.1:0.499672574):1.39330143):0.542761488):0.181215489,((((((((((QKD57397.1:0.449045432,WAO95964.1:0.486415961):0.616929292,UQC91269.1:0.945676509):0.163764947,(UQC81041.1:0.930777813,((((ESU08329.1:0.0270421967,EKJ71725.1:0.0433105631):0.0503194446,KAG8673911.1:0.0948773326):0.0661039219,KAG8664775.1:0.209841535):0.529502782,KAI8680449.1:0.540466804):0.509495645):0.166874401):0.115048261,XP_024551026.1:0.918390211):0.167164355,UQC76363.1:0.709917226):0.204623266,WJG35608.1:1.14480547):0.187626380,(WJG36062.1:0.280609116,CEI70409.1:0.112247350):1.01639012):0.140778809,(QGA22246.1:0.419575751,QKX55405.1:0.762362011):0.583143032):0.102362775,(((((UJO17987.1:0.392454540,PIA94517.1:0.453374324):0.104201875,((((SMR50196.1:0.00000000,SMQ49196.1:0.00000000):2.95130000e-06,SMR49019.1:2.95130000e-06):0.00259993200,XP_003854271.1:0.0127323411):2.38380000e-06,SMY22896.1:0.0966134026):0.391733022):0.283592011,((UJO22853.1:0.335860347,((SMR51682.1:0.0147899046,(SMR50741.1:0.0222868822,(SMY23447.1:2.95130000e-06,SMQ49757.1:2.95130000e-06):0.00294638120):0.00999527390):0.0158447913,XP_003852917.1:0.00638790860):0.339906989):0.0684294584,PIB03015.1:0.440794461):0.241963539):0.120098198,UJO21286.1:0.776989174):0.159266201,((EHA51752.1:0.0830871567,TLS30765.1:0.152104932):0.0499111867,TLD16218.1:0.0752770899):0.880108493):0.167843086):0.0753366155,(((BCR88453.1:0.253940925,((QMW34295.1:0.00916164580,BAE64214.1:0.00499335390):0.270114502,(BCS13691.1:2.95130000e-06,BCS02001.1:2.20420000e-06):0.220374271):0.0474071892):0.559194010,(((UPX20762.1:0.465402959,((UQC79306.1:0.103443589,OBR15113.1:0.161364011):0.149817223,((((BCS18193.1:0.198435555,CBF70434.1:0.185092773):0.152741426,(QMW27177.1:2.95130000e-06,BAE64040.1:2.95130000e-06):0.224384992):0.132393912,((CCT71060.1:2.11660000e-06,(EWG46158.1:2.76260000e-06,KAG9498583.1:0.00235330520):0.0213531879):0.0928195868,((CEI68277.1:0.0305696955,KAG8668455.1:0.0125279214):0.0466424563,(ESU10848.1:0.0140277830,EKJ75756.1:0.00741158710):0.0809403990):0.0895730725):0.200266261):0.0481827648,(WAO94148.1:0.00730866840,KAI8657830.1:0.00467170910):0.248063497):0.0778077103):0.0757125538):0.0949628065,((TLD16168.1:0.0838138692,TLS20881.1:0.0393985185):0.563077363,XP_003851635.1:0.538995349):0.0715045033):0.114853609,WAO87364.1:0.708145946):0.134648683):0.266679944,XP_001554522.1:0.827763916):0.106844991):0.487969747):0.159696596):0.156324420,((KAI2788751.1:0.649726906,KAB8356405.1:0.612772705):0.524265307,KAJ4150279.1:1.28744700):0.225092224):0.0854719772,(((QGA19369.1:0.520883144,((BCS30724.1:0.262621804,CBF83924.1:0.221791489):0.365847902,EAL86858.1:0.493546394):0.117916381):0.141819612,XP_024553300.1:0.714197398):0.174743930,((((((AEO58343.1:0.259552259,XP_003653677.1:0.295788607):0.120615182,((EHA47905.1:0.0684271324,TLD04084.1:0.0616913480):0.0562559890,TLS26886.1:0.0672724954):0.548023642):0.0714764398,EAA30164.1:0.342496161):0.159615092,(UQC90335.1:0.189306758,OBR13004.1:0.307017319):0.537713749):0.0856372094,((OAQ57401.2:0.380177512,OAQ57427.2:0.508405174):0.374221484,KAJ4865546.1:0.652521902):0.0746788623):0.219830283,(OAQ57313.1:0.253199430,OAQ58172.1:0.243829048):0.803437759):0.107484809):0.656962807):0.104262731):0.191719706,(AUB23712.1:2.42690000e-06,XP_012047982.1:2.51780000e-06):2.04177764):0.249434268,(QRW16158.1:0.666013865,(KAG7098712.1:0.551909422,KAH9483611.1:0.492128426):0.181832419):1.04988018):0.799280543,(((KAH3744391.1:0.653982197,KAH3762986.1:0.639850868):0.189077908,KAH3745640.1:0.742629711):0.467172788,KAH3756653.1:1.02972862):0.558839332):0.518251233):0.270939586):0.257699278,(((((((QKD58937.1:0.315204161,(CCT69478.1:0.123268407,(EWG55271.1:0.0199416149,KAG9500643.1:0.0224275270):0.0908524527):0.267255902):0.606623261,(BCS28742.1:0.533042320,BAE55411.1:0.425992378):0.400117012):0.257658712,(WAO86363.1:0.0834251577,KAI8674700.1:0.0709594254):0.888921597):0.132765918,WAO96901.1:1.68156903):0.250162756,((2517828567:0.390933427,2517828579:0.475732322):0.136779082,(((2522792918:0.0185155628,(2643629085:2.95130000e-06,2643698877:2.95130000e-06):0.0227731556):0.0448151794,2639854101:0.0511338489):0.420432849,(2645459651:0.457295798,2645495364:0.464601458):0.256900359):0.219697526):0.417553529):0.554785772,(2595084985:0.537164552,(2645423665:0.00914232230,2645494506:0.0238068346):0.302577588):1.06031279):0.483048520,2643690589:1.55447614):1.28041676):0.481801310,((2643800801:2.31810000e-06,2644471031:0.00635421670):1.14987353,(2644012861:0.0732436153,2644370832:0.121931668):1.58271470):1.46857076):0.140157492,(((((((((WAR07414.1:0.114523263,WAR07415.1:0.0255685510):0.296334473,KAH3724194.1:0.466515358):0.628636851,PVD28391.1:1.04669189):0.154481308,((PVD27981.1:0.186959359,PVD27982.1:0.257079543):0.257507852,PVD27988.1:0.444781584):0.557959252):0.136410435,(KAE8624175.1:0.639408395,KAH1174952.1:0.486849849):0.681392055):0.171845207,KAH3736107.1:1.17787601):0.445412684,CCD81740.1:3.60303224):0.618093090,(2502684317:1.09139890,2644373256:1.52809901):0.884897129):0.274024402,(WIA43039.1:2.61834350,(UPQ97918.1:3.29149946,(((ELR20723.1:1.11037522,(KAH3743526.1:1.50739157,KAH3758310.1:1.81351841):0.232342553):0.294908689,((EEC48437.1:2.09175244,KAH3761238.1:2.32011807):0.854669043,((UIZ20674.1:0.306141934,TDH70742.1:0.458968785):0.193296844,KAI9923210.1:0.575377895):1.43312846):0.386441226):0.233494313,((((((((ANB12660.1:0.636842209,(((((BCR86082.1:0.419249588,(QMW25925.1:0.00382262610,BAE55977.1:0.00587856770):0.392129195):0.0653655229,((BCS20299.1:0.362100762,CBF86686.1:0.164919009):0.316816201,(BCS08618.1:0.00127318660,BCR96100.1:0.0613198334):0.586430125):0.0920996613):0.0703127807,EAL91022.1:0.204958268):0.0938657105,KAI2790675.1:0.435462853):0.158522403,(QKX63718.1:0.272474808,KAJ4865547.1:0.358608596):0.238501098):0.618894886):0.161245504,TKY86911.1:1.50854716):0.172923520,((KAG7094154.1:0.574799306,KAF8830572.1:0.834963518):0.218654123,KAH9482881.1:0.790973000):0.126156247):0.154345555,((((((QKD48431.2:0.0323934843,(CCT61496.1:0.0359173665,(EWG50725.1:0.00309060410,KAG9506568.1:0.00520845590):0.0110758563):2.03940000e-06):0.200633826,((CEI59961.1:0.0573855908,KAG8670820.1:0.0716891071):0.0216247868,ESU15416.1:0.0729540463):0.309787904):0.643066252,((AEO60531.1:0.586798992,EAA28973.2:0.397366338):0.143745216,(TLD09178.1:0.0713216324,TLS29262.1:0.100553534):0.405260997):0.264885357):0.433788374,((EAA35307.3:1.37050346,XP_003656895.1:0.606201948):0.218780517,((EHA54217.1:0.0657665999,TLD14265.1:0.0721505133):0.0280099276,TLS29513.1:0.0764960637):0.740738258):0.264055229):0.144079115,AEO58346.1:1.01787436):0.504668960,((UJO12902.1:0.245265545,(PIB01223.1:0.487867847,((((SMR51985.1:0.00000000,SMQ50067.1:0.00000000):0.00000000,SMY23739.1:0.00000000):2.95130000e-06,SMR51046.1:2.95130000e-06):0.00268394280,XP_003853364.1:2.35700000e-06):0.317883167):0.0885427464):0.691508288,XP_024546814.1:0.721576878):0.152428037):0.165676010):0.120309033,((((BCS28323.1:0.254271542,CBF80465.1:0.239403638):0.730380511,(QMW36038.1:0.0162825435,BAE65591.1:0.0430780319):0.378742455):0.186711197,EAL86491.1:0.366885590):0.385013129,KAJ4854683.1:1.10952878):0.152247328):0.118113857,((((((QMW34898.1:0.00781459140,BAE64689.1:0.0111625074):0.251938795,KAI2795322.1:0.387245004):0.521833657,XP_003653848.1:0.614954942):0.109168934,(((SMR49580.1:0.00000000,SMY22278.1:0.00000000):2.37550000e-06,SMR48369.1:2.95130000e-06):0.0551557120,(SMQ48584.1:2.07280000e-06,XP_003854538.1:2.90450000e-06):0.0675766425):0.589645103):0.209038358,OAQ72192.2:1.14453807):0.129447906,((OAQ59362.1:0.495420412,(KAJ4854472.1:0.301289051,KAJ4165224.1:0.338564564):0.152527263):0.0809477955,OAQ62460.1:0.545087959):0.243818099):0.396642967):0.139305288,(UQC85871.1:0.383836683,OBR06978.1:0.328735874):1.15785836):0.865503569,(((((((((((((((((WJZ91759.1:0.0230661844,(KAJ9670341.1:2.95130000e-06,KAJ9670342.1:2.95130000e-06):0.0108884177):0.409553003,(((OAY33527.1:0.138597757,KAJ9170472.1:0.124590386):0.121672817,WCJ32040.1:0.428828684):0.0440502818,((((KAI9401146.1:0.00749819350,KAH8522154.1:0.00499341430):0.0204095511,(KAG6788197.1:0.0124775491,KAG6791582.1:0.0176057069):0.0107392806):0.0302668393,(((KAJ6307966.1:2.95130000e-06,(KAJ6714316.1:0.00750812800,KAJ6426428.1:0.00519909060):3.26500000e-06):0.00246820740,(KAB5573447.1:0.00997569650,KAJ6701884.1:0.0970428508):2.22240000e-06):0.0167351712,KAF9689220.1:0.0392547349):0.0537754523):0.214354873,KAJ8769353.1:0.423397253):0.0208235669):0.121785699):0.0446476135,((((((KAH9664195.1:2.17420000e-06,(KAH9664197.1:2.97640000e-06,KAH9664198.1:0.0328947795):0.00245977120):2.14730000e-06,KAH9664196.1:2.95130000e-06):0.298353295,KAJ4714614.1:0.165559031):0.0779886976,((((KAK0606170.1:0.0198916885,TXG60030.1:0.0228727404):0.00981716350,KAI9165868.1:0.0378252086):0.0150488379,KAK2656675.1:0.0604813621):0.0187611119,KAK3211089.1:0.0379779645):0.211208544):0.125848988,(((((((KAG4121548.1:0.00772757700,TYG46239.1:0.00256652520):0.0129013709,(MBA0618374.1:0.00257063570,MBA0653761.1:2.54910000e-06):0.00772313350):0.00515401900,(((MBA0861349.1:0.0155134776,MBA0560994.1:0.00395715360):0.00121247410,MBA0715914.1:0.00516303320):0.00257595330,MBA0686896.1:2.24380000e-06):0.00515304570):0.00256057250,MBA0832622.1:0.0181041432):0.00257329460,MBA0742115.1:0.0154660347):2.27510000e-06,KAH1082555.1:0.0205982923):0.00924131400,(KAG4175821.1:0.00256108320,TYG95074.1:0.00256050190):0.0192026332):0.418670386):0.0381239627,((((((KAH0861167.1:0.166902334,((KAH0907579.1:0.0221803989,(KAG5377061.1:0.00282343530,RID42417.1:0.00257196190):0.0296655398):0.00791060030,XP_009122041.1:0.0260855029):0.0431299888):0.0779765749,KAJ4883079.1:0.0887150442):0.0172973149,KAG2300618.1:0.171955961):0.114043672,((CAE6094689.1:0.0349314355,KAG7554820.1:0.0212921435):0.0265210036,KAG7608778.1:0.0691918705):0.0893500905):0.0362574847,CAH2073220.1:0.107637346):0.631482801,KAF5747304.1:0.411032401):0.0573965380):0.0386950555):0.0653509857,(((((((((RHN54870.1:0.172920452,(WJX56468.1:0.0193792825,WJX61764.1:0.0368665518):0.0876146103):0.0498187896,(KAI5437961.1:0.0680554413,CAI8588149.1:0.0865618554):0.117854474):0.216525623,(OIV94463.1:0.0620418961,KAE9607029.1:0.0741983516):0.289200013):0.0647580946,((((ESW30315.1:0.118061554,KAG2376689.1:0.126817585):0.0556282776,CAJ1931212.1:0.105029254):0.0385620475,KYP66384.1:0.156162678):0.0217596804,(((RZB92997.1:2.95130000e-06,RZB92999.1:2.95130000e-06):2.16320000e-06,RZB92998.1:2.95130000e-06):0.00263628470,XP_003534261.1:2.23550000e-06):0.118403648):0.206948603):0.189557474,KAI4328098.1:0.233133356):0.161033047,KAJ7953478.1:0.265185625):0.0979309061,((KAF5463181.1:0.0241123079,(KAG6645780.1:2.95130000e-06,KAG6645782.1:2.95130000e-06):0.0916981567):0.165311789,(KAE8010456.1:2.32930000e-06,KAE8010457.1:0.0107880944):0.167234430):0.106765071):0.0327168018,((((ONI02606.1:2.29420000e-06,ONI02607.1:2.95130000e-06):0.0121594544,VVA27053.1:0.00659440460):0.217388381,PRQ48370.1:0.263774389):0.152487028,(KAF3439152.1:0.281932848,XP_030498290.1:0.465487558):0.0679394615):0.0633959795):0.0362571995,((KAE8647537.1:0.189411647,KAG6604076.1:0.121169355):0.0752839503,KAG6594920.1:0.269587271):0.510613533):0.0271121785):0.0582786173,((((((KAJ0209947.1:0.0498815057,CAI9282729.1:0.0165807606):0.304200712,(((KAF5780245.1:0.178927587,(KAI3760999.1:0.0609310863,KAI3777225.1:0.0726656083):0.0701785832):0.0501929324,(KAD2805639.1:0.0304386950,KAD2805664.1:0.0543375297):0.220302244):0.158685283,(KVH92394.1:0.132065506,KAJ9562475.1:0.369319387):0.0932767893):0.0679821658):0.387403170,(KZM88782.1:0.191889982,KAK1351654.1:0.146865474):0.411308522):0.0664913595,((OIT06449.1:0.108132325,((KAJ8545940.1:0.200805519,KAJ8567400.1:0.0462821180):0.0572036356,(PHT56710.1:0.183857547,XP_004231972.1:0.133640382):0.0383378469):0.0744433332):0.490761287,(((KAI3451854.1:0.187320801,KAG8384194.1:0.505593535):0.125402967,(CAI9766895.1:0.0592106285,((CAA2979765.1:0.00243397810,XP_022894659.1:2.95130000e-06):0.0568854965,XP_022894722.1:0.0879202048):0.0431223855):0.250385318):0.163608698,(CDP02677.1:0.261717392,(CAI9110550.1:0.00856846530,CAI9110551.1:0.0148096084):0.513736246):0.256443485):0.0618243190):0.125428994):0.0328613551,((((KAI8534615.1:0.0242049112,KAF7115521.1:0.0367720688):0.00364139910,(KAG5528149.1:0.0134189306,KAE9449515.1:0.0227495219):0.0134732098):0.132996079,KAH7846407.1:0.131028392):0.310746565,KAI8030623.1:0.264751200):0.0877357801):0.0323977767,KAA8546645.1:0.305100348):0.0759113348):0.0659259207,((KAI4325981.1:0.713704662,(KAF8017459.1:2.95130000e-06,KAF8017461.1:2.08070000e-06):0.373885266):0.215616883,XP_010683056.1:0.706936392):0.0872578857):0.0974355329,(RZC87173.1:0.518287692,KAF9597059.1:0.462278941):0.0963522758):0.0595244280,(KAF8404765.1:0.244229507,(KAJ4965319.1:0.0835768697,KAJ4965724.1:0.0554284646):0.489994767):0.0560498230):0.0826087894,CAA7393967.1:1.05433376):0.0593652435,KAG9439949.1:0.558765171):0.0846063968,(KAK1276089.1:0.0382384587,KAK1299665.1:0.0280509135):0.531996929):0.0626872551,KAG6644499.1:0.725859876):0.0453437699,((((((((EES12553.1:0.111492714,((RCV34679.1:0.00278964410,TKW05612.1:0.00832963810):0.0649724385,(KAG2567631.1:0.0949672688,(PAN39250.1:0.0580106852,PAN39252.1:2.21650000e-06):0.0482110748):0.0579118531):0.0146879980):0.102855205,(KAK3141979.1:0.0207648281,KAK3144164.1:0.0272290058):0.196506625):0.127858134,((KQJ83737.1:0.151594426,((VAH34279.1:0.0356416919,(((VAH34280.1:2.88280000e-06,(VAH34281.1:2.18440000e-06,VAH49630.1:0.0470312570):0.101576609):0.0451691931,VAH49633.1:2.48320000e-06):0.109501928,VAH49632.1:2.16550000e-06):0.00761475370):0.0257655372,VAH49631.1:0.0385612085):0.142448730):0.0316229660,(KAK1684311.1:0.0414016210,KAK1684377.1:0.0606165897):0.111169396):0.123177705):0.0493802497,((((KAF2935060.1:2.95130000e-06,XP_015637052.2:2.95130000e-06):2.95130000e-06,EEC77690.1:2.95130000e-06):2.95130000e-06,(KAB8096214.1:0.00000000,BAF15306.1:0.00000000):2.95130000e-06):0.00273726510,EEE61389.1:0.0825653711):0.162890865):0.409451012,(KAJ3680339.1:0.526916810,(KAF3322374.1:0.130019096,(KAJ3706551.1:0.0509867780,(((KAJ4746888.1:0.00815089410,KAJ4800377.1:0.0103308568):0.00403550810,KAJ4759550.1:0.0103396470):0.0238846348,KAJ1702133.1:0.0529180608):0.0258620325):0.116709880):0.213774035):0.253224896):0.198393927,(((KAG6476523.1:0.0106502824,KAG6479367.1:0.0117898042):0.372691188,THU65641.1:0.261834773):0.117607014,((KAG6524415.1:0.0229853832,KAG6528246.1:0.0236333817):0.413786537,URD99538.1:0.218084036):0.206882830):0.133936342):0.0786319288,((KAI0499304.1:0.0670337468,KAH0455584.1:0.0244017629):0.426837337,(KAI0513851.1:0.0595255813,KAH0463087.1:0.0791745285):0.483644208):0.227058237):0.0683772348,(KAH7663102.1:0.617057318,(KAJ0970071.1:0.0347934011,KAJ0970111.1:0.213375594):0.138064380):0.264165103):0.183193101):0.467586435,(GLJ07128.1:0.207462430,KAH9311931.1:0.178523898):0.539023050):0.218996853,(((((((((WKA09551.1:0.0648913179,(KAJ9673792.1:0.00764343510,(KAJ9673793.1:2.95130000e-06,KAJ9673794.1:2.95130000e-06):2.83320000e-06):0.0349910045):0.357110121,(WKA09552.1:0.0320454389,(KAJ9673795.1:2.95130000e-06,KAJ9673796.1:2.20750000e-06):0.0462142559):0.354142185):0.141670838,((((((((((KAH9690802.1:2.95130000e-06,KAH9690803.1:2.95130000e-06):2.95130000e-06,KAH9690804.1:2.95130000e-06):0.188599876,KAJ4701302.1:0.164762427):0.0422596284,KAJ0087096.1:0.231114546):0.0361031431,((((KAK0576183.1:0.0393120866,TXG52839.1:0.0303855701):0.0177108420,KAI9200474.1:0.0308524704):0.0657145003,(((KAK0577241.1:0.0157073718,TXG52838.1:0.00827193170):0.0455707476,KAI9201348.1:0.0381300924):0.0220898131,KAK2659688.1:0.0596741580):0.0124766674):0.0128507326,KAK3230835.1:0.0790072732):0.188541346):0.127374323,(((((((KAG4148162.1:2.69650000e-06,TYG70234.1:0.00548342510):0.00823937280,(MBA0864295.1:0.00270997670,MBA0721177.1:0.0110454859):0.0220306707):0.00273642880,(KAG4201259.1:0.00274502340,TYH18649.1:0.00822278280):0.0192619866):2.51170000e-06,MBA0775753.1:0.00548285980):0.00888049940,KAH1064844.1:0.0103693909):0.190281482,(((KAG4163526.1:0.0252872800,TYG84174.1:0.00274735440):0.00835518320,MBA0793271.1:0.00556814800):0.00904116540,(KAG4215593.1:0.00984390680,TYH31970.1:2.36420000e-06):0.0349078493):0.238112472):0.292499766,(((((((KAG8660399.1:2.95130000e-06,OAY58161.1:2.23310000e-06):0.0806296397,KAJ9146411.1:0.0889667725):0.0226141408,KAJ9167041.1:0.109940953):0.0573500242,KAJ8771620.1:0.307302197):0.0358898118,WCJ44508.1:0.352141215):0.0448148699,((KAI9394977.1:0.0112851078,KAG6776015.1:0.0536512695):0.220011755,((PNT48763.1:0.0131196822,(KAH8516041.1:2.78320000e-06,KAH8516043.1:2.95130000e-06):0.0203122734):0.0328713195,(((KAJ6730377.1:0.103066967,KAB5568679.1:2.29610000e-06):0.0668156190,KAJ6405198.1:0.0394733673):0.0237951708,KAF9687296.1:0.0186898332):0.0364900683):0.143250706):0.0971464044):0.0427709909,KAF5746810.1:0.288083388):0.0559787714):0.0390129291):0.0530326480,(((((((KAH0876155.1:0.00777772720,KAG2254710.1:0.0110592914):0.0152597457,(((KAH0920357.1:2.95130000e-06,RID56348.1:2.95130000e-06):0.00776644350,KAG5381211.1:0.0138554495):0.00517332950,XP_009106451.1:2.23090000e-06):0.0257180866):0.0248427413,KAJ4874268.1:0.0552073703):0.0236796400,KAG2322757.1:0.0381671516):0.131564655,CAH2067785.1:0.0498204141):0.0563085089,((CAE5964523.1:0.0234193291,KAG7590534.1:0.0361347602):0.0336088234,KAG7659974.1:0.0710345968):0.0648363947):0.491075151,(XP_010676949.1:0.490123083,XP_010676938.1:0.256621646):0.316967423):0.150498968):0.0426934986,((((((KAG4147571.1:0.00461623900,TYG69708.1:0.0127559542):0.00307076030,(((KAH1065320.1:0.0330312187,(MBA0623826.1:0.00453566750,MBA0659403.1:2.22430000e-06):0.00376005200):0.0114021197,(((MBA0808354.1:0.00492030710,MBA0837180.1:0.00492567220):0.00245613000,(MBA0864455.1:0.00469472160,(MBA0691876.1:0.00743599590,MBA0720867.1:0.00372770210):0.0108113949):0.000741415400):2.20580000e-06,MBA0775448.1:0.00190731010):0.00161672110):0.0130294122,(TYH18102.1:0.0130227123,MBA0745993.1:0.00769604830):0.00981500710):0.0511028263):0.0111081682,KAG4200686.1:0.0168532739):0.390975440,((((((KAG4157768.1:2.95130000e-06,(TYG78941.1:2.95130000e-06,MBA0765124.1:0.0112869005):2.90770000e-06):0.00468011790,MBA0856253.1:0.0107670168):2.06040000e-06,(((((MBA0612801.1:2.95130000e-06,MBA0612802.1:2.95130000e-06):2.21340000e-06,MBA0765125.1:0.0235500442):0.0333744174,MBA0648005.1:0.00269596530):0.0168537822,(MBA0710836.1:0.0107581379,(MBA0827996.1:2.91330000e-06,MBA0827997.1:2.84530000e-06):0.0171067966):2.21090000e-06):2.52490000e-06,MBA0681814.1:2.95130000e-06):0.00330002810):0.0339831399,((KAG4210927.1:0.00388749140,TYH27733.1:0.00762346960):0.232045979,KAH1096885.1:0.0326973065):0.0127437989):0.138235227,(((((KAG4157769.1:0.00259703010,TYG78942.1:0.0131696607):0.130029372,(MBA0634613.1:2.55780000e-06,MBA0648006.1:0.00272319570):0.0129438410):0.00828785940,MBA0765127.1:0.00369411300):0.0228489394,(MBA0797971.1:0.0137365837,(((MBA0856173.1:0.00988245390,MBA0710837.1:0.0181653750):0.00169995100,MBA0681818.1:0.00805733050):2.10350000e-06,MBA0555835.1:0.0107642931):0.00537073510):2.14040000e-06):0.0236483990,KAH1096888.1:0.0630315275):0.225804624):0.0977695636,((((((KAG4163527.1:0.0885024618,MBA0754188.1:0.0187378260):2.92960000e-06,(((MBA0848730.1:0.00267308610,MBA0706588.1:0.00336636060):0.0101111405,MBA0702967.1:0.00767329710):2.56470000e-06,(MBA0760378.1:2.78890000e-06,MBA0760379.1:0.00352760900):0.00449333420):0.00224889130):2.12940000e-06,(MBA0607802.1:0.00670757300,MBA0642790.1:2.91100000e-06):0.00446753420):2.00810000e-06,(TYG84175.1:0.00723865540,(MBA0823969.1:2.37470000e-06,MBA0823970.1:0.00408159630):0.00533217050):2.96350000e-06):2.11680000e-06,MBA0793272.1:0.0112098227):0.0300552714,(KAG4215594.1:2.95130000e-06,TYH31971.1:2.95130000e-06):0.0216468101):0.271214444):0.0839590498):0.123730395,(((((KAG8632969.1:0.115126207,KAJ9167043.1:0.0675023803):0.108063355,WCJ44513.1:0.382354566):0.0450930313,((KAG8632970.1:0.204665744,KAJ9167044.1:0.180657477):0.244862444,KAF5746811.1:1.06728300):0.0776498039):0.0647462410,((((KAI9394978.1:2.95130000e-06,KAI9394979.1:2.95130000e-06):0.0172960671,KAH8508804.1:0.134293982):0.0203982915,(((KAJ6352855.1:0.250864630,KAJ6681767.1:0.0416469438):0.0316041767,KAB5557110.1:0.0425346446):0.0167409704,KAF9682544.1:0.0194452206):0.0447808501):0.575634912,((KAI9399449.1:0.00793041720,(KAH8516040.1:0.00785999000,(KAG6784258.1:0.0131939725,KAG6786258.1:0.0132640841):0.0239754832):0.00264216670):0.0490974471,(((KAJ6337518.1:0.0106454191,KAJ6709477.1:0.00796007900):0.00264383560,(KAB5568678.1:0.00862641880,KAJ6405199.1:0.00841502790):0.00508708870):0.0128127544,KAJ6730378.1:0.154095487):0.0540335526):0.136755199):0.0856387587):0.0485370766,KAJ8771606.1:0.434069156):0.0547474790):0.0489090948,((KAG8632966.1:2.05350000e-06,KAG8632967.1:0.0295952604):0.261217134,KAJ9167042.1:0.0915417159):0.417246498):0.105542669):0.0296766939,((KAI4339739.1:0.314153206,KAI4366578.1:0.622105662):0.289533571,(KAF8024900.1:0.240529289,KAF8024901.1:0.102264385):0.249505340):0.237854493):0.0322616947,(((((((((((RHN56077.1:0.0343250831,RHN56078.1:0.0559284969):0.0933502591,RHN56080.1:0.0399003345):0.128827763,RHN56085.1:0.135503447):0.0714550384,((WJX57604.1:0.0191253508,WJX62930.1:0.0277899119):0.0647642892,(WJX57605.1:0.0181005930,WJX62931.1:0.0245586723):0.0243953138):0.127197813):0.0576229326,(KAI5435818.1:0.0309636745,CAI8585531.1:0.0778384540):0.0733723549):0.239524443,((((ESW12925.1:0.101305249,CAJ1971786.1:0.0592135534):0.0819814233,(KYP72537.1:0.362391224,((RZB69442.1:2.58460000e-06,XP_003544783.1:0.00530334980):0.0454036224,(RZB71524.1:0.00260536870,XP_003542472.1:0.00262182450):0.0424293786):0.0796811884):0.0376596454):0.0731490311,TKY56243.1:0.123721503):0.177145366,(OIW02393.1:0.0665305262,KAE9591108.1:0.0968836526):0.152365704):0.0373061734):0.149460690,((((RHN68597.1:0.0951367832,((KAI5407951.1:0.0506354570,CAI8597493.1:0.0226072255):0.0543120828,(WJX32658.1:0.0331199823,WJX38684.1:0.0162380123):0.0817085346):0.0347055054):0.150547115,((((ESW08224.1:0.0236797799,KAG2399939.1:0.0637460710):0.0519142331,CAJ1974130.1:0.0540244667):0.0483932884,(RZC06819.1:0.00441978660,XP_003526589.1:0.00637518590):0.210610282):0.0347262508,TKY74355.1:0.0846478454):0.106240079):0.0348069657,KAE9609028.1:0.304502205):0.0851985653,KAI4307367.1:0.330488218):0.0717561811):0.174309397,KAJ7959038.1:0.454702869):0.138801531,(((KAE8652932.1:0.155745092,KAG6598671.1:0.200892852):0.0831909823,KAG6585284.1:0.282276112):0.389356568,((ONI35067.1:0.00572715180,VVA13772.1:0.0103527469):0.244190706,PRQ21495.1:0.284415134):0.166188216):0.0580885003):0.0614696490,(KAF3445784.1:0.272446973,XP_030481282.1:0.509685559):0.121790797):0.0428678605,((KAF5442420.1:0.0372386701,KAG6650122.1:0.0458244203):0.202778526,(((KAF5450857.1:0.0692267277,(KAG6655727.1:0.0782163604,KAG6655728.1:2.37590000e-06):0.0849453577):0.192568554,((KAB1199837.1:2.51730000e-06,KAB1207432.1:2.43960000e-06):2.62810000e-06,KAB1205475.1:2.95130000e-06):0.216283491):0.0391341737,KAE8077342.1:0.292150154):0.0198655396):0.145944056):0.0523518314):0.0385536283):0.0357149312,((((((((KAJ0185970.1:0.0448978305,CAI9301837.1:0.0338518710):0.189699214,(((KAF5805721.1:0.209711498,KAK1431272.1:0.218317059):0.0547871850,(KAD3067672.1:2.95130000e-06,KAD6119567.1:2.70120000e-06):0.163399139):0.136243377,((KVI07269.1:0.0993845163,KAJ9545887.1:0.190513414):0.0262623164,KAI3757386.1:0.0782707761):0.103484224):0.0642288407):0.456741074,(KZN00726.1:0.0977979371,KAK1392899.1:0.112788932):0.524021904):0.0311058768,((((OIT39816.1:0.123068287,(KAJ8541404.1:0.107608821,((PHT50764.1:0.172433131,NP_001266109.1:0.213313251):0.0452132401,PHT50763.1:0.200897561):0.0731368289):0.0493010355):0.233672906,(PHT50742.1:0.173512688,XP_004238520.1:0.150948348):0.404387208):0.392609725,((((KAG6422967.1:0.0248815581,KAG6422973.1:0.0876010391):0.572962052,KAG8369224.1:0.309855038):0.0528102432,KAI3460011.1:0.177036193):0.192682880,((CAA3025986.1:0.0107285547,XP_022880095.1:2.29770000e-06):0.0262318304,XP_022880093.1:0.0109793109):0.342090764):0.0838559304):0.0772076979,CDP01028.1:0.523132263):0.0525062592):0.116607971,((((OIT39818.1:0.121849446,KAJ8530848.1:0.0717790370):0.0330390103,(PHT50760.1:0.116220585,NP_001266114.1:0.123701898):0.0411065787):0.415379301,(CAI9112993.1:0.355234246,(CAI9116340.1:2.34730000e-06,CAI9116341.1:2.95130000e-06):0.179749995):0.265589947):0.0373279132,((KAG6438178.1:0.624535897,(KAI3465096.1:0.117136725,KAG8377373.1:0.188068635):0.0755126190):0.115360474,CAI9775433.1:0.331918090):0.0949668901):0.121066013):0.0472719627,((((((KAG6434822.1:0.196062887,KAG6434823.1:0.167836427):0.551929493,KAI3465104.1:0.234891689):0.0488481579,(KAI3465097.1:0.414191553,KAI3465102.1:0.113054474):0.0271920660):0.0611601814,KAG8377374.1:0.331975047):0.114083240,((CAI9763894.1:0.153090982,XP_022880097.1:0.183191172):0.358095273,(CAA3025990.1:0.0129357001,XP_022880096.1:0.0108887109):0.197849508):0.0730021341):0.363339961,((((KAI8548243.1:0.0340662306,KAF7138247.1:0.0396544276):0.0402128134,(KAI8548244.1:0.153809852,KAF7138461.1:0.0403156228):0.0571180868):0.0660961468,((KAH7846798.1:0.0668989180,KAH7847792.1:0.0707469476):0.0214727725,KAH7847044.1:0.0839705346):0.0236511216):0.290697641,KAI8014081.1:0.270079368):0.120335514):0.0579863298):0.0519153107,((((KAJ0224907.1:0.0158567852,CAI9266499.1:0.0106439835):0.104740813,((KAF5809588.1:0.270579119,KAD4584755.1:0.153778533):0.0944214676,(KAF5818509.1:0.111179084,(KAD6119497.1:0.0970601786,(KAI3760812.1:0.141676299,KAI3806769.1:0.0126697974):0.0493579436):0.0297755063):0.0230857952):0.0413379308):0.0453894425,(KVH98568.1:0.120995320,KAI3685389.1:0.0468889215):0.0758584604):0.321907334,(KZM99960.1:0.0652858245,KAK1391308.1:0.0580199955):0.339273813):0.108612431):0.0378661588,(KAA8538046.1:0.0321198977,KAA8538048.1:0.0960810992):0.252188638):0.0651594622):0.163840409,((RZC49286.1:0.330358627,RZC49289.1:0.596464409):0.132432832,KAF9599777.1:0.599548907):0.0491394834):0.101480392,KAJ8619169.1:0.441233061):0.0913606390,((KAG9451580.1:0.204293834,KAG9451582.1:0.167570368):0.441339232,(KAG9451584.1:0.395374887,KAG9451585.1:0.448315541):0.136128920):0.178337615):0.0715154026,(((((((((((EES05516.1:2.05140000e-06,OQU85412.1:2.06280000e-06):0.0930948231,((RCV08399.1:0.00247550380,TKW41629.1:2.46470000e-06):0.0532031320,(((KAG2654099.1:2.41300000e-06,KAG2654100.1:0.0280256671):0.0409830769,(KAG2661638.1:2.67490000e-06,KAG2661639.1:2.22860000e-06):0.0421481416):0.00866205730,PAN08266.1:0.0477850011):0.0398307879):0.0966651127):0.0937916009,((KAK3155307.1:0.0347730392,KAK3159124.1:0.0184149166):0.115852922,TVU28539.1:0.117243510):0.0683255477):0.112025397,(((((KAF2946994.1:0.00000000,XP_015623005.1:0.00000000):0.00000000,BAF10054.1:0.00000000):0.00000000,EAZ24641.1:0.00000000):2.95130000e-06,KAB8088945.1:2.95130000e-06):2.78700000e-06,EEC74020.1:0.00528868220):0.182146048):0.0408536243,((KQK01876.1:2.04050000e-06,PNT69619.1:2.68660000e-06):0.390279813,((((((((((VAH85105.1:2.96540000e-06,VAH85107.1:0.00372010800):2.39950000e-06,VAH85110.1:2.95130000e-06):0.00528992810,VAH85108.1:2.95130000e-06):2.35370000e-06,VAH85106.1:2.95130000e-06):0.0761668639,((VAI49252.1:2.91480000e-06,VAI49255.1:2.95130000e-06):2.00900000e-06,VAI49254.1:0.00344870740):0.0325163550):0.0470381288,VAI60666.1:2.99990000e-06):2.09430000e-06,VAI60668.1:2.23790000e-06):0.0210331654,VAI60665.1:2.86620000e-06):0.0201104901,(VAI49249.1:0.00262035260,VAI49250.1:2.32790000e-06):0.0331911915):0.0919073664,(KAK1619888.1:0.154912698,KAK1619893.1:0.0527005901):0.0791504468):0.0404534799):0.0844895193):0.228468890,((((OQU83350.1:0.170579617,((RCV37993.1:0.00269711440,TKW00449.1:2.95130000e-06):0.0807408039,((KAG2557376.1:0.0451818483,KAG2561753.1:0.0451301359):0.0514793002,PAN42395.1:0.0637974267):0.0568839253):0.0719790325):0.0652441266,((KAK3118538.1:0.0564999272,KAK3119898.1:0.0413805560):0.235630344,(TVU25775.1:0.0198284570,TVU25784.1:0.0352523196):0.118752437):0.104873648):0.113858888,((((KQJ88149.1:0.462498522,(VAH95700.1:0.373090930,KAK1645274.1:0.323011937):0.104030977):0.0517328099,((KAF2910516.1:2.95130000e-06,(BAF28072.2:2.95130000e-06,EEE51984.1:0.0454228373):2.06920000e-06):2.52480000e-06,KAB8114971.1:0.0149041020):0.607390609):0.0710186903,((KQJ88654.1:2.04160000e-06,(PNT63712.1:2.00750000e-06,PNT63713.1:0.00355886720):0.0826962592):0.191865130,(((VAH88034.1:2.69210000e-06,VAH88035.1:2.75550000e-06):0.0347203597,((VAI08501.1:2.95130000e-06,(VAI08502.1:2.95130000e-06,VAI08503.1:2.95130000e-06):2.95130000e-06):2.37660000e-06,VAI08504.1:0.00323659740):0.0224869036):0.196747651,KAK1600828.1:0.258323953):0.0440977329):0.0516951066):0.0640318633,(((KAF2910517.1:0.00000000,EAZ18122.1:0.00000000):2.95130000e-06,XP_015615203.1:2.95130000e-06):2.75320000e-06,EAY80660.1:0.0167110910):0.332860424):0.0798602924):0.139803773,((((((OQU83360.1:0.213725391,((RCV38002.1:0.00244938550,TKW00457.1:2.37920000e-06):0.143513460,((KAG2557465.1:0.0668905151,(PUV26807.1:2.95130000e-06,PUV26808.1:2.22050000e-06):0.0757294440):0.00601120980,KAG2561803.1:0.0450813631):0.0773840051):0.0817965949):0.0698623202,(KAK3118692.1:0.0621003491,KAK3120000.1:0.0565405232):0.211176183):0.0606539585,(((OQU83361.1:0.174985032,((KAG2557463.1:0.336304624,PAN42454.1:0.0332121231):0.0115072566,KAG2561801.1:0.0610834931):0.0823843504):0.0314001191,(RCV38003.1:0.00250640140,TKW00459.1:2.51410000e-06):0.101225861):0.161743524,(KAK3118691.1:0.0485708091,KAK3120001.1:0.0316167007):0.168937515):0.311858054):0.0617604713,(PNT63716.1:0.165810539,(((VAH94392.1:2.03750000e-06,VAH94393.1:2.23120000e-06):0.0584905589,((VAI02429.1:2.81350000e-06,VAI02430.1:2.95130000e-06):2.58390000e-06,VAI02431.1:2.95130000e-06):0.0334948579):0.116435365,KAK1646074.1:0.153956503):0.0672094688):0.107812071):0.0351800232,((KAF2910543.1:2.95130000e-06,((((KAF2910542.1:0.00000000,BAF28089.1:0.00000000):0.00000000,EAY80687.1:0.00000000):0.00000000,XP_015617964.1:0.00000000):2.95130000e-06,KAB8114998.1:2.95130000e-06):2.08790000e-06):2.67260000e-06,EAZ18145.1:2.95130000e-06):0.218088978):0.0642587516,((((KAF2910540.1:2.95130000e-06,(KAB8114995.1:0.00000000,BAF28088.1:0.00000000):2.95130000e-06):2.95130000e-06,XP_015616518.1:2.95130000e-06):2.82740000e-06,EAZ18142.1:2.95130000e-06):0.00360112730,EAY80685.1:0.00429254930):0.589010109):0.0617043850):0.584952480):0.198409061,((KAJ3695796.1:0.341375649,((KAJ4761539.1:0.0187841262,KAJ4790169.1:0.00869437160):0.0409824458,KAJ1696208.1:0.0405610137):0.357940737):0.125203009,(KAJ3695797.1:0.315368761,((KAF3329259.1:0.322781172,((KAJ3700511.1:0.0399077661,((((KAJ4756791.1:2.95130000e-06,KAJ4790170.1:0.00268515210):0.00268163770,KAJ4814020.1:2.95130000e-06):2.87720000e-06,KAJ4761540.1:0.0107593378):0.0604840941,KAJ1696209.1:0.0181804373):0.0312945795):0.104681414,(KAJ3709155.1:0.0559163480,(((KAJ4749010.1:0.00535908080,KAJ4798027.1:0.00267936010):0.00528348270,KAJ4809680.1:0.00275924500):0.0276986193,KAJ1704655.1:0.0107462396):0.0171268242):0.203454444):0.0965500218):0.450100907,(KAF3329260.1:0.189610117,(KAJ3700510.1:0.0495587512,((((KAJ4756790.1:0.00222321810,KAJ4790171.1:0.00222261120):2.86170000e-06,KAJ4761541.1:2.95130000e-06):2.95130000e-06,KAJ4814021.1:0.00269582910):0.0459548514,KAJ1696210.1:0.0315949848):0.0300121284):0.0879697080):0.137340037):0.106249305):0.105298464):0.217747159):0.147876085,(((KAG6524475.1:0.0168947031,KAG6528296.1:0.00639993980):0.417252127,(URD92778.1:0.0361439635,THU57495.1:0.0418195428):0.233753324):0.0768952104,(URD91938.1:0.345311616,((URD93709.1:0.0702220736,THU57500.1:0.0704636267):0.0515826612,URD94211.1:0.105877650):0.259498025):0.158638990):0.299807133):0.0703188498,(((ONK60741.1:0.502500544,ONK74009.1:0.197050598):0.265961283,(KAI0494724.1:0.0856354632,KAH0452510.1:0.0657530041):0.475903078):0.104138989,(KAH7683511.1:0.255369018,KAJ0988602.1:0.167878584):0.282552709):0.0395671870):0.0886069171,CAA7401720.1:0.803364751):0.0543634918,(((KAK1257981.1:0.00332775530,KAK1260100.1:0.00275075510):0.0383530279,KAK1302368.1:0.0306006688):0.0353194688,KAK1308695.1:0.210996723):0.559960721):0.0778600344):0.341632252,GLJ32843.1:0.775572916):0.274387689):0.161991922,(KAH7281986.1:0.396503106,KAI5073010.1:0.423725909):0.918879704):0.127448956,(((((((KAG0554531.1:0.215651062,XP_024364102.1:0.252252268):0.0766113057,KAG0584469.1:0.239350684):0.766465098,((KAG0554535.1:2.12100000e-06,KAG0554537.1:2.20890000e-06):0.298401282,(XP_024356913.1:2.28660000e-06,XP_024356912.1:2.96160000e-06):0.294280337):0.530926756):0.101708910,KAG0556369.1:1.14785421):0.172642538,((PTQ30462.1:0.891865738,(((PTQ31854.1:0.00000000,PTQ31856.1:0.00000000):2.95130000e-06,PTQ31855.1:2.95130000e-06):0.178067044,PTQ35426.1:0.169538776):0.861283960):0.282645920,((((PTQ35701.1:0.00000000,PTQ35703.1:0.00000000):0.00000000,PTQ35704.1:0.00000000):2.63890000e-06,PTQ35702.1:2.95130000e-06):0.954746848,((PTQ45280.1:0.00000000,PTQ45282.1:0.00000000):2.03170000e-06,PTQ45281.1:2.48570000e-06):0.896341356):0.0973236325):0.112397121):0.132626342,((((KAJ7296232.1:2.83190000e-06,KAJ7533895.1:2.77880000e-06):0.145430345,(((((((KAJ7296233.1:0.00000000,KAJ7533899.1:0.00000000):0.00000000,KAJ7533898.1:0.00000000):0.00000000,KAJ7296235.1:0.00000000):0.00000000,KAJ7533897.1:0.00000000):0.00000000,KAJ7533896.1:0.00000000):0.00000000,KAJ7296236.1:0.00000000):2.80430000e-06,KAJ7296234.1:2.27800000e-06):0.104715299):0.545886216,((((KAJ7531266.1:0.00000000,KAJ7531268.1:0.00000000):0.00000000,KAJ7531270.1:0.00000000):2.95130000e-06,KAJ7531267.1:2.95130000e-06):2.03930000e-06,KAJ7531269.1:2.95130000e-06):0.681843898):0.162007300,(((KAJ7564948.1:2.95130000e-06,(KAJ7564949.1:2.95130000e-06,KAJ7564951.1:2.95130000e-06):2.04750000e-06):2.95130000e-06,KAJ7564950.1:2.95130000e-06):0.199565387,KAJ7564953.1:0.196575801):0.926532819):0.0866848075):0.107717744,((((KAH7288221.1:0.0281331569,KAH7288222.1:2.11370000e-06):0.169384087,(KAH7288224.1:0.0272229587,KAH7288225.1:2.03530000e-06):0.265389490):0.621104381,KAI5076376.1:1.30704081):0.273054226,(((((((((((((WJZ84016.1:0.0251072996,(KAJ9705229.1:0.0516858720,(KAJ9705230.1:2.95130000e-06,KAJ9705231.1:2.95130000e-06):0.00123145830):0.0279189493):0.381807337,KAF8013718.1:0.474024527):0.111055023,((((((((KAH9657094.1:2.28680000e-06,(KAH9657097.1:2.95130000e-06,(KAH9657098.1:2.02410000e-06,(KAH9657099.1:2.95130000e-06,KAH9657100.1:0.0280441679):2.95130000e-06):2.19600000e-06):0.00271639810):2.33460000e-06,KAH9657095.1:2.95130000e-06):2.23860000e-06,KAH9657096.1:2.95130000e-06):0.259007372,KAJ4716153.1:0.260905222):0.0684622558,((KAI9181850.1:0.0450687888,TXG64130.1:0.0410890465):0.0231204382,KAK2664888.1:0.0413762880):0.312932852):0.0396261459,(KAJ0011446.1:0.00483148170,KAJ0077531.1:0.0529522011):0.347414659):0.0674712028,((((OAY45412.1:0.158628323,(KAJ9175155.1:0.0764977382,KAJ9175159.1:0.434253530):0.0430758758):0.160318213,(PNT57483.2:0.135900948,KAH8498580.1:2.26073659):0.163821089):0.0666910755,KAJ8763401.1:0.384879974):0.120864114,KAF5743981.1:0.305717188):0.0528851494):0.0432819608,(((((((((KAG4153051.1:0.00763020350,TYG74599.1:0.0101728350):0.00254559100,(MBA0631019.1:0.00338565000,MBA0666747.1:2.16170000e-06):0.00678861520):0.00253575150,((MBA0872236.1:0.00763833680,MBA0729227.1:0.00508658610):0.00508760550,MBA0576261.1:0.00764820820):0.00254176090):2.15250000e-06,MBA0753381.1:0.00259461770):0.00257148790,((KAG4205689.1:0.00279754000,TYH22799.1:0.00332317490):0.0514975977,KAA3463532.1:0.0310942479):0.00268096280):0.0168855952,KAH1040352.1:0.0192433440):0.337834958,(((((((KAH0851923.1:0.00316482060,XP_009145766.1:2.62300000e-06):2.69190000e-06,RID63213.1:2.95130000e-06):0.0182503408,(KAH0926875.1:0.0132082257,KAG5398241.1:0.00322203970):0.0108007767):0.00995636070,(KAH0880263.1:0.00267902990,KAG2271354.1:0.00406478100):0.0463662132):0.0188117116,(KAJ4894052.1:0.0381018834,KAG2306283.1:0.0413534268):0.00849835630):0.0466892359,(KAG7582568.1:0.0360043565,KAG7631854.1:0.0638343569):0.0583615642):0.494508946,XP_010687347.1:0.707651426):0.105792443):0.0638808339,((((RHN82189.1:0.0646096832,(WJX14893.1:0.0174750368,WJX21158.1:0.0194879559):0.0389285418):0.128746129,(KYP75282.1:0.0804155902,(((RZB43752.1:2.48460000e-06,XP_006605998.1:0.00965781690):0.00833230680,RZB43753.1:0.128080567):0.0497111881,CAJ1977334.1:0.0925620884):0.0235449067):0.0877562418):0.0739369989,KAI4298555.1:0.198574162):0.176848911,KAJ7946159.1:0.219176917):0.0746904276):0.0643888421,((((ONH91921.1:0.0135868045,VVA30104.1:0.0165563701):0.313553845,(PRQ22748.1:0.0601413270,PRQ22750.1:0.154938770):0.172991148):0.133253679,XP_030486428.1:0.367430576):0.0890478974,(((KAF5448267.1:0.0320250912,KAG6652601.1:0.0520148955):0.122588078,KAB1208373.1:0.151408242):0.0327795210,KAE8008084.1:0.166367981):0.116363275):0.0404565916):0.0672093870):0.0378460215):0.0537610208,((((CDO97277.1:0.642850097,KAJ8527658.1:0.323213269):0.101957367,CAI9765614.1:0.280702101):0.0847486337,KAA8545777.1:0.207662073):0.0364608530,(KAH7867284.1:0.323657752,KAI7991766.1:0.259872782):0.0673945941):0.0610556851):0.0516377023,KAI8018674.1:0.800691090):0.127680723,KAF8406210.1:0.254141318):0.0582566643,RZC67024.1:0.565034455):0.0240242449,KAJ4962234.1:0.385581079):0.0871968968,KAJ8638315.1:0.360673565):0.125573434,KAG9440443.1:0.479678676):0.307414663,(GLJ44838.1:0.153085043,KAH9310561.1:0.163474283):0.396307319):0.211951074,((((((((((((WJZ86832.1:0.0441759980,KAJ9699907.1:0.0865013101):0.517443405,((WJZ86833.1:0.0246931682,KAJ9699908.1:0.0330185295):0.175576525,KAJ9699906.1:0.713850296):0.155288572):0.0977775038,(WJZ86834.1:0.0135547734,KAJ9699909.1:0.0515728173):0.307783526):0.256541097,(WJZ96706.1:0.184280067,KAJ9690944.1:0.0755769036):0.662829287):0.0861735543,(((((KAG8655649.1:0.0201076008,((KAG8660853.1:0.00641918120,OAY58695.2:2.42610000e-06):0.00320172300,KAG8660872.1:0.00320332290):0.0188540392):0.228058530,(((KAJ9135925.1:0.0120770807,KAJ9135926.1:0.0134968961):0.00758450700,KAJ9135928.1:0.0233598091):0.00764724320,(KAJ9135927.1:0.00289090380,(KAJ9135930.1:0.0100808907,KAJ9135932.1:0.00773075240):0.00741417450):0.0165810268):0.182051112):0.281505298,KAG6793539.1:1.15932020):0.0758222308,(KAF8387699.1:0.187386695,(KAF8392684.1:0.00880989370,(KAF8392689.1:0.172181760,KAF8392697.1:0.0245624746):0.00417540630):0.117704637):0.230361465):0.0628963461,((KAF5732776.1:0.298826677,((KAF5737109.1:0.0291247315,KAF5742493.1:0.0382062991):0.0409816142,KAF5752100.1:0.0747139904):0.277581491):0.168478803,KAF3456462.1:0.672793175):0.0816897129):0.0530582095):0.0584791938,((((((KAH9747157.1:0.0171920596,KAH9747158.1:0.00304902860):0.329545407,((((KAH9749364.1:0.195860002,KAH9749365.1:0.385155295):0.183707737,(KAJ4715463.1:2.41740000e-06,KAJ4715464.1:0.0849973500):0.281251818):0.0762504178,(KAJ0017073.1:0.0266257880,KAJ0083073.1:0.0812616697):0.496847770):0.100808540,(KAJ0045699.1:0.0512150079,KAJ0103629.1:0.0362091045):0.352735667):0.0759128484):0.0913342979,((((KAH9749360.1:0.00239306490,KAH9749361.1:2.95130000e-06):0.299720910,KAJ4703816.1:0.274165425):0.115727039,((KAK0578892.1:0.0167533765,TXG47859.1:0.00753686770):0.0265275271,KAK2642778.1:0.0471103329):0.244091705):0.0405748815,KAJ0017072.1:0.283738988):0.0330613296):0.0871766848,((((((KAG8637415.1:0.0244667537,OAY29121.1:0.0173583738):0.145745851,KAJ9153208.1:0.184432287):0.0600186036,KAJ9135896.1:0.228626758):0.130538733,(WCJ27366.1:0.0816484159,WCJ43056.1:0.0617687561):0.448620726):0.0745812264,(((KAJ8748875.1:0.0566363147,(KAJ8761161.1:0.0539478267,KAJ8761235.1:0.0121490462):0.0788667834):0.373271596,KAJ8768328.1:0.507591324):0.198890096,(KAJ8758836.1:0.452298714,KAJ8761943.1:0.606923351):0.0822202204):0.176763352):0.0545307034,((KAI9391619.1:0.0194028757,KAH8502535.1:0.000685272300):0.0754557004,((((KAJ6289294.1:0.0137663295,KAB5548324.1:0.00961944910):0.00263004370,KAJ6733759.1:0.0619654757):0.0678651690,KAJ6677788.1:0.0157737740):0.0257828720,KAF9679035.1:0.0291574838):0.0391692460):0.273085278):0.104058682):0.0517556827,(KAF8031089.1:0.180379685,KAF8031090.1:0.115434980):0.451741438):0.0419878653,(((ONI10937.1:0.0119464045,VVA31068.1:0.00747495600):0.333872603,PRQ29396.1:0.351867193):0.127970442,(((KZN05825.1:0.610676539,KZN11281.1:0.491702737):0.193864591,((((OIT21980.1:0.411713227,(KAI3456047.1:0.119564944,KAG8385323.1:0.289508305):0.222428317):0.0635086207,((CDP01193.1:0.667182460,CDP06334.1:0.344227691):0.152475882,((CAI9760114.1:0.137249357,CAA2993059.1:0.0765717559):0.336085170,CAA2969568.1:0.425053870):0.0545175042):0.0701230313):0.0598502212,KAA8514956.1:0.303873335):0.0401205265,KAI7999875.1:0.363976646):0.0534201613):0.139670357,(KAJ7947214.1:0.245456679,(KAJ7958358.1:0.0939303405,(KAJ7968895.1:0.133604632,KAJ7968896.1:0.0937734517):0.0495201638):0.0723623170):0.181537872):0.0416721708):0.0321000775):0.0594144682):0.0503150856,(KAJ9168829.1:0.520918378,KAJ8761238.1:0.613745781):0.232216505):0.0556319921,(KAE8647744.1:0.275844360,(KAG6594481.1:0.0836057923,KAG6594484.1:0.0416812101):0.239771817):0.322529755):0.146826794,((((((((EER88429.1:0.0924766150,((((KAG2605933.1:0.0459691445,TKW21672.1:0.308534526):0.217985850,KAG2606403.1:0.117466980):0.0630702236,KAG2611959.1:0.0352899989):0.0312538727,PVH47728.1:0.0730279336):0.0775008907):0.111419668,(KAK3130529.1:0.247024328,TVU08759.1:0.199060882):0.0783257320):0.146223834,((((KAF2912217.1:0.00000000,BAF28874.1:0.00000000):2.95130000e-06,XP_015616382.1:2.95130000e-06):2.28470000e-06,KAB8116157.1:2.95130000e-06):0.0209655637,EAY81859.1:0.0140430703):0.338480846):0.0561147134,(PNT64333.1:0.255636255,(((VAH92270.1:2.95130000e-06,VAH92271.1:2.95130000e-06):0.0385290754,(VAI04626.1:2.95130000e-06,VAI04627.1:2.95130000e-06):0.0326337167):0.159668821,(KAK1647632.1:0.0119727865,KAK1647689.1:0.0104364972):0.193032688):0.0650772401):0.137639677):0.400408150,((((OQU86768.1:0.106189072,((RCV23731.1:0.00454601470,TKW12309.1:2.47560000e-06):0.0995176276,(((KAG2588229.1:0.00635829200,KAG2588230.1:2.65570000e-06):0.0412634224,KAG2597081.1:0.0611175593):0.0165716701,PAN31134.1:0.0402824876):0.0449796851):0.0374001023):0.118293708,((KAK3160667.1:0.0518996891,KAK3164189.1:0.0573959084):0.310772672,TVU21296.1:0.189026566):0.137253105):0.0977926380,(((KAF2949761.1:0.00000000,BAB55751.1:0.00000000):2.95130000e-06,XP_015630013.1:2.95130000e-06):2.32380000e-06,EEE54394.1:0.135999625):0.186316629):0.0316421792,(KQK04062.1:0.255594749,KAK1678384.1:0.214443642):0.0926204307):0.352662227):0.566762964,(KAH7673538.1:0.462802131,((KAH7678552.1:0.527949420,KAJ0980541.1:0.240743027):0.123425453,KAJ0976457.1:0.547292042):0.104000816):0.380540884):0.0700736548,((ONK74776.1:0.833485199,KAJ0966122.1:0.707117862):0.141857702,(URE40678.1:0.0186210933,(URE40679.1:0.0549837343,THU47972.1:0.218344234):0.0348507590):0.471790784):0.152187614):0.269506459,((KAJ8623523.1:0.615762675,(KAJ8623525.1:0.370408157,KAJ8632817.1:0.482479777):0.0740671370):0.160332286,(KAG9441171.1:0.863862255,(((KAK1256543.1:2.95130000e-06,KAK1279202.1:0.00263266780):0.00699366130,KAK1291510.1:0.0472485805):0.484511655,(KAK1274791.1:0.00964426490,(KAK1290990.1:0.0178060656,KAK1322750.1:0.0803603664):0.0150364370):0.353714636):0.214511067):0.0899729182):0.0652721746):0.0586559871):0.0877119121,((((ONK78767.1:0.0216207362,ONK78797.1:2.05910000e-06):0.947043726,(KAH7678551.1:0.381841322,KAJ0980535.1:0.301258517):0.339133574):0.128640913,((URE09966.1:0.0707609472,THU50570.1:0.0986891815):0.540443522,(KAH7676325.1:0.253027365,KAJ0980001.1:0.254084616):0.394218400):0.0819064056):0.277659244,KAJ8618350.1:0.790164831):0.0925811087):0.100394053,KAF8401238.1:0.792535916):0.451639942,((GLJ20092.1:0.135707673,GLJ20093.1:0.0987158875):0.184883416,GLJ43180.1:0.369893834):0.697601086):0.408544219):0.100647269,(((((((((((((((WJZ92575.1:0.0158446056,(KAJ9671107.1:2.95130000e-06,KAJ9671108.1:2.45580000e-06):0.0319196823):0.0131722817,(KAJ9686930.1:0.0962461204,(KAJ9686941.1:2.37640000e-06,KAJ9686942.1:2.11440000e-06):0.0105342984):2.49170000e-06):0.00139400780,WJZ99938.1:0.0117932004):0.239083564,(((((KAH9686225.1:2.95130000e-06,KAH9686226.1:2.95130000e-06):0.174109844,KAJ4716926.1:0.146379346):0.0526915841,((KAK0589212.1:0.101476055,TXG53852.1:0.0310832806):0.0253927063,(KAK2663789.1:0.0381846649,KAK3184922.1:0.0108552085):0.0128480864):0.211253776):0.0804309089,((((((((((KAH0840843.1:0.119998202,(KAG5382187.1:2.95130000e-06,XP_009112141.1:2.95130000e-06):2.43280000e-06):0.00289393910,KAH0908927.1:0.0214221033):0.00615763510,RID43952.1:0.0101769375):0.0220564210,(KAH0856575.1:2.59470000e-06,KAG2278224.1:2.59890000e-06):0.0335692902):0.0199300255,(KAJ4878594.1:0.118001538,KAG2316852.1:0.0545319129):0.0131464760):0.0512589706,((CAE6259372.1:0.0160347340,KAG7539194.1:0.00900779300):0.00796735610,KAG7614189.1:0.0331826048):0.0893869558):0.00875174910,CAH2043503.1:0.0724963164):0.0172498109,(((KAH0892479.1:2.11810000e-06,KAG2297709.1:0.00739599080):0.0153974672,(KAH0923028.1:0.0241643465,(((KAG5394034.1:0.00000000,RID59084.1:0.00000000):0.00000000,XP_033128184.1:0.00000000):2.15280000e-06,XP_033128185.1:2.14030000e-06):0.0106394336):0.0157817165):0.00979346900,KAJ4897264.1:0.0356057236):0.0722897587):0.0176881719,(((((((KAH0845299.1:0.238344510,KAH0940285.1:0.0131568339):2.74680000e-06,RID76962.1:2.95130000e-06):0.00263959020,KAG5412331.1:2.00950000e-06):0.00554362360,XP_009130462.1:0.0234952016):0.0150022407,KAH0900264.1:0.0277645565):0.00729134420,KAJ4887652.1:0.0497972608):0.0260411443,KAG2301097.1:0.409454032):0.0399713622):0.108149575,((((((KAH0860365.1:2.50480000e-06,KAG2274323.1:0.0107541326):0.0310904644,((KAH0861070.1:0.0200595767,KAG2274135.1:0.00451844540):0.0298745077,(XP_009122535.2:0.0238773180,RID42489.1:0.00778865450):0.0252013451):0.00643780980):0.0670108341,KAG2300688.1:0.108520315):0.0144499901,((((((KAH0875236.1:0.0140853429,KAG2253468.1:0.0123045128):0.0115015743,((KAH0919647.1:0.00544631000,XP_033131649.1:0.00266522850):0.0109147487,RID55420.1:2.15350000e-06):0.0454918014):0.128668640,(KAG2242159.1:0.0918136246,KAG2322690.1:0.0631619190):0.00846290760):0.00888124360,KAG2302469.1:0.0400399351):0.00299608270,KAG2298391.1:0.0645844571):0.0204193566,(KAG2300681.1:0.257003952,KAG2300685.1:0.416747740):0.0508382333):0.0215739677):0.185435137,CAH2073374.1:0.124856905):0.0657435580,((CAE6092972.1:0.00342324890,KAG7554716.1:0.0148329058):0.0824435668,KAG7608678.1:0.155792653):0.0801671916):0.204478525):0.335676673):0.0670019861,(((((KGN43688.1:0.109787149,KAG6571697.1:0.138956726):0.209953626,XP_030509943.1:0.348353196):0.0462808068,KAF3434988.1:0.220080733):0.0354216930,(((ONI35887.1:2.27460000e-06,ONI35888.1:2.64980000e-06):0.00107383880,VVA19793.1:0.0169302397):0.112268413,(PRQ20202.1:0.258166456,PRQ20204.1:0.0604523388):0.243734951):0.0928545148):0.0436406454,((((((KAF5444147.1:2.94120000e-06,KAF5444148.1:0.0178213610):0.0699102654,KAG6651984.1:0.0712099718):0.147425834,(KAF5448543.1:0.0401287004,KAG6652913.1:0.0383146332):0.120667626):0.0228879776,KAB1206936.1:0.197839647):0.0501705770,KAE8009185.1:0.163133355):0.0528438110,(KAJ7946694.1:0.0687531796,KAJ7968160.1:0.124961866):0.164002501):0.0272495983):0.0292791816):0.0225999277):0.0167420819,((((((((KAG4152958.1:0.00812881490,TYG74499.1:2.95130000e-06):0.0134611260,((KAG4205587.1:0.00533834140,TYH22723.1:0.00266570540):0.0214711508,KAA3463584.1:0.0107557371):0.00260114690):0.00842023820,KAH1040284.1:0.0250825949):0.292577239,(((((((KAG4159767.1:2.92780000e-06,TYG80735.1:2.92780000e-06):0.00767581150,((MBA0614022.1:2.95130000e-06,MBA0649232.1:2.95130000e-06):0.00510330000,MBA0766250.1:0.0540366921):2.71430000e-06):0.00255417260,MBA0738970.1:0.00510754610):2.16330000e-06,MBA0854660.1:0.00765737720):0.00255285020,(KAG4209064.1:2.45540000e-06,TYH25948.1:2.85850000e-06):0.0102346847):2.28240000e-06,KAA3482567.1:0.0128625352):0.0104234626,KAH1098764.1:0.0127023563):0.154093495):0.120819855,((KAI4318697.1:0.334353707,(KAI4375621.1:0.0847944729,KAI4375624.1:0.0727409904):0.189724845):0.203773715,KAF8019990.1:0.231499793):0.144001893):0.0465024176,(((((((RHN62733.1:0.0644905084,(KAI5385893.1:0.0628407660,(CAI8617878.1:0.0848917201,CAI8617879.1:0.0496729857):0.0171805695):0.0514294907):0.0223231831,(WJX46604.1:0.0199232898,WJX52578.1:0.0119337072):0.0350987639):0.0833125887,((((ESW31074.1:0.0344052626,KAG2409923.1:0.0948589570):0.0219668975,CAJ1936008.1:0.0542657352):0.0483171061,((RZB95736.1:2.95130000e-06,(RZB95737.1:2.95130000e-06,RZB95738.1:2.95130000e-06):2.35470000e-06):0.00276167410,XP_003531047.1:2.37420000e-06):0.0939810521):0.0206339451,KYP61124.1:0.0957915956):0.122487407):0.0297013801,(OIW16863.1:0.0690593816,KAE9610708.1:0.0365582350):0.164731483):0.0414291775,(((((RHN71615.1:0.0475804953,(WJX21995.1:0.00783741120,WJX26292.1:0.0105623111):0.0347603540):0.0142463122,(KAI5448473.1:0.0259677910,CAI8591458.1:0.0446446481):0.0360964181):0.106349409,(((OIV91566.1:0.0431450363,KAE9591856.1:0.0296736655):0.0763731964,(OIV96210.1:0.0883858409,KAE9595084.1:0.0956178069):0.0547200075):0.0294045810,(OIV96211.1:0.198436481,KAE9595085.1:0.102422775):0.309317105):0.101278485):0.0308413854,((((ESW20427.1:0.0308003164,CAJ1963529.1:0.0435386328):0.00738149670,KAG2396282.1:0.0301121331):0.0440186068,(((RZB63158.1:2.95130000e-06,XP_003547598.1:0.00520721090):2.50700000e-06,RZB63159.1:2.95130000e-06):0.0237863823,((RZB97493.1:2.95130000e-06,XP_003531557.1:2.95130000e-06):2.95130000e-06,RZB97494.1:2.95130000e-06):0.0319429567):0.0487344968):0.0330791159,(KYP63097.1:0.0624496022,TKY71437.1:0.0597621171):0.0209557478):0.0327294484):0.0611697027,(KAI4296324.1:0.117061791,KAI4299065.1:0.0748435402):0.121999627):0.0250666687):0.0389836639,KAF7803691.1:0.185525056):0.231736708,XP_010687471.1:0.540452993):0.0607665794):0.0502025150,(((((KAG8655672.1:2.95130000e-06,OAY52100.1:2.05440000e-06):0.0620860595,((KAG8661327.1:2.19010000e-06,KAG8661329.1:0.00770098990):0.324213733,KAJ9189376.1:0.0595193616):0.0376236320):0.0812544100,(WCJ17956.1:0.768622513,WCJ40093.1:0.479599891):0.115884945):0.0406045272,(((((KAI9397296.1:0.00744601380,PNT43242.1:0.00718478080):0.0133831254,(((KAH8514648.1:2.95130000e-06,KAH8514649.1:2.95130000e-06):2.87290000e-06,KAH8514650.1:0.103462456):0.0185664643,KAG6782009.1:0.0843166923):0.00358222840):0.0432392697,((((KAJ6348387.1:0.146706024,KAJ6696400.1:0.00386535320):0.0152104199,KAB5563776.1:0.0252532683):0.0296181442,(KAJ6704482.1:0.0113771189,(KAJ6416116.1:2.59750000e-06,(KAJ6416117.1:0.00620875190,KAJ6416118.1:0.0229523932):0.0165984036):0.0323582288):0.0367244191):0.0561940861,KAF9685056.1:0.0610968223):0.0736070387):0.104769918,((RQO85147.2:0.0213475677,(KAG6789079.1:0.00662549340,KAG6792490.1:0.00926492270):0.0126039491):0.0334884569,((((KAJ6309086.1:0.00421895190,KAJ6700699.1:0.00377653060):0.00417129610,KAB5574364.1:0.0207715831):0.00656575590,KAJ6427620.1:0.214332342):0.0367760580,KAF9690184.1:0.0332210338):0.0671408465):0.0609478125):0.0957413505,KAJ8754938.1:0.238500954):0.0439541712):0.0659421935,((((((((((KAJ0185604.1:0.0132858531,CAI9304301.1:0.0546660784):0.329825821,((KAF5771941.1:0.256637042,KAI3827803.1:0.102664684):0.0292151977,KAK1418288.1:0.176360156):0.149034213):0.0761842455,KVI01805.1:0.263066397):0.0736733985,(((KAF5789902.1:0.221354139,KAK1418287.1:0.139508719):0.0926226741,CAI9261336.1:0.250767042):0.0706288678,((KVI01806.1:0.135000971,KAJ9552176.1:0.262063463):0.0338522227,(KVI01807.1:0.184511517,KAJ9552104.1:0.292434658):0.0842702520):0.0966509542):0.0973507137):0.395116150,(KAD3641813.1:0.167678270,KAK1438337.1:0.239602586):0.368357106):0.0900714933,((KAJ0200814.1:0.0425159425,CAI9290919.1:0.00698735320):0.217080473,KAI3690072.1:0.168754439):0.152316489):0.240040945,((((KAJ0208065.1:0.00795190780,CAI9287085.1:0.0110567265):0.0487793388,KAI3789007.1:0.0378817484):0.0692445712,((KVH93457.1:0.0840908393,KAJ9538134.1:0.168365701):0.0266774255,KAI3715779.1:0.0362227941):0.0606979018):0.0241058092,((KAF5786640.1:0.0893903039,KAF5786644.1:0.0328040331):0.0292442159,(KAD6795420.1:0.0890267603,(KAK1417629.1:0.0507450287,(KAI3774550.1:0.0248444721,KAI3803838.1:0.0557276682):0.0464758744):0.0186233827):0.0170590351):0.0501397199):0.0688363743):0.151587530,((KZN09144.1:0.0357316687,KAK1386008.1:0.0241298484):0.185826253,(KAK1359285.1:0.153964594,KAK1359288.1:0.152747248):0.447267740):0.129059207):0.0731113430,((((OIT00615.1:0.0903539022,(((KAJ8548193.1:0.0381881521,KAJ8571148.1:0.0454612709):0.0543090180,PHT54160.1:0.0943967159):0.0144961446,NP_001233910.1:0.192161844):0.0390870261):0.163831307,(OIT35341.1:0.104174772,((KAJ8529867.1:0.0127525502,KAJ8572542.1:0.0446048308):0.0315453479,NP_001296718.1:0.116362222):0.0733525861):0.207601137):0.0686386905,(CDO97479.1:0.206969262,CAI9103981.1:0.339293504):0.118281022):0.0642428286,(((((KAG6433021.1:0.0204826772,KAG6436334.1:0.0498243767):0.300781197,(KAG8364117.1:0.00551183460,KAG8364145.1:2.53420000e-06):0.166957272):0.0507707829,KAI3448278.1:0.0804660205):0.0449396718,(KAI3445703.1:0.110703136,KAG8368707.1:0.257266180):0.0347358538):0.0787552649,(CAI9770094.1:0.0923434496,CAA2933820.1:0.0437850544):0.172682038):0.0808912867):0.0958666546):0.149522581,(((KAI8554915.1:0.0219627684,(KAG5548567.1:0.00320319000,KAE9445896.1:0.0631056574):0.0224301512):0.0971058748,KAH7865143.1:0.205074951):0.175536966,(KAI7991233.1:0.371073870,KAI8024796.1:0.198861188):0.0454638750):0.0328207684):0.100592607):0.0254078827):0.0183988397,(KAF5730783.1:0.599226631,KAF5733329.1:0.194580474):0.103942777):0.0331517159):0.144500803,(KAJ4951441.1:0.115632085,KAJ4964548.1:0.222198351):0.107835554):0.0214715957,((((RZC43997.1:0.0221061757,RZC64748.1:0.0333442032):0.348522731,KAF9611123.1:0.397197370):0.103139191,KAF8377229.1:0.182342679):0.0429662272,KAF8411559.1:0.156439182):0.0415092838):0.0413414681,KAF8404504.1:0.178915233):0.0733312149,KAG9451206.1:0.425880092):0.0693227013,KAJ8647047.1:0.239648006):0.126972341,((KAK1266754.1:0.0188979820,KAK1313569.1:0.0390890549):0.118187423,(((KAK1278035.1:0.0840886506,KAK1308142.1:0.340522551):0.0126062655,(KAK1278036.1:0.0463213354,(KAK1301790.1:0.0363108512,(KAK1302487.1:0.0921917161,KAK1302488.1:0.0384731032):0.00776894060):0.0951634733):0.0876947811):0.0382228868,(KAK1278037.1:0.0405708092,(KAK1302485.1:0.0936386802,KAK1308137.1:0.0108619074):0.0194000399):0.0636807643):0.133942048):0.209136830):0.105451984,(((((((((EES12947.1:0.0771313502,((RCV35665.1:2.37430000e-06,(TKW06872.1:2.04450000e-06,TKW06873.1:2.40770000e-06):0.00276204020):0.0626881213,((((KAG2569175.1:0.00311850060,KAG2569177.1:2.95130000e-06):2.38130000e-06,KAG2569180.1:2.95130000e-06):0.000191352500,(KAG2569179.1:2.95130000e-06,KAG2569181.1:2.95130000e-06):0.0368942732):0.0202960151,(KAG2575111.1:0.0465564869,PAN40359.1:0.0237227734):0.00564593860):0.0232771024):0.0646344364):0.0263895008,((KAK3141365.1:0.0251491525,KAK3143580.1:0.0115224947):0.123544954,TVU16304.1:0.0926638719):0.0311943309):0.0640746990,((KQJ84878.1:0.157178042,(((VAH38122.1:2.92870000e-06,VAH38126.1:0.00393478660):0.0280051642,VAH53426.1:0.0191550505):0.0783633457,KAK1685749.1:0.141180252):0.0939428902):0.0876748081,(((((KAF2936118.1:0.00000000,BAF15952.1:0.00000000):0.00000000,EEC78109.1:0.00000000):0.00000000,XP_015635545.1:0.00000000):2.95130000e-06,KAB8097168.1:2.95130000e-06):0.0101580679,EEE61783.1:0.0914420489):0.0886320199):0.0536476581):0.331331421,((KAJ3677342.1:0.163104845,(KAF3324283.1:0.101116626,((((KAJ4744996.1:2.95130000e-06,KAJ4746060.1:2.95130000e-06):0.00568174460,KAJ4760361.1:0.00568236510):2.79910000e-06,KAJ4812828.1:0.0113744962):0.0193312914,KAJ1701308.1:0.0361988749):0.0770277675):0.139963429):0.123921068,(KAF3337035.1:0.153903854,((KAJ3708415.1:0.0578384532,(KAJ4748383.1:0.0283300683,(KAJ4757785.1:0.00626860510,(KAJ4798652.1:0.00991768630,KAJ4810254.1:0.00313733100):2.87530000e-06):0.120458696):0.0238733485):0.0216894402,KAJ1703933.1:0.0320464613):0.210311424):0.625998135):0.110027401):0.0598963027,(((KAG6467177.1:0.0270287807,KAG6530925.1:0.00504405500):0.103419618,((KAG6467178.1:0.000347536000,KAG6530924.1:0.0167980301):0.0266741952,(KAG6467180.1:0.00235922690,KAG6530922.1:2.95130000e-06):0.0478412155):0.130233971):0.607784496,((URE08290.1:0.0110388100,URE09825.1:0.00871815030):0.0901647922,THU51900.1:0.0816976824):0.310499783):0.334412710):0.0600061004,(((KAG6491299.1:0.0281329515,KAG6494403.1:0.00479821430):0.393672907,KAG6533965.1:0.179696542):0.157128585,((URE01725.1:0.0360141833,THU67501.1:0.0413490045):0.112163291,THU48916.1:0.160075770):0.0720148925):0.0998402833):0.0368645741,((KAH7683931.1:2.10780000e-06,KAH7683932.1:2.95130000e-06):0.253854328,KAJ0988348.1:0.110973912):0.180042967):0.0637521074,(KAI0495467.1:0.0877617604,((KAI0495468.1:0.0385763214,KAI0495469.1:0.0259089984):0.0493226761,KAI0495470.1:0.0461543510):0.200457397):0.393869926):0.0714896715,CAA7401853.1:0.576337803):0.0682711143):0.394210618,(GLJ50954.1:0.204665423,(KAH9292492.1:0.00330264490,KAH9295348.1:2.95130000e-06):0.183538541):0.640109696):0.0942977469,(((GLJ09078.1:0.163169785,GLJ24582.1:0.242540622):0.103504457,(GLJ09085.1:0.187588806,KAH9306666.1:0.179998140):0.125188589):0.108273584,((GLJ09080.1:0.0971012978,GLJ09082.1:0.0552246823):0.481770659,(GLJ09084.1:0.262529844,KAH9306665.1:0.294049363):0.255624491):0.124629268):0.203041699):0.131828180,(KAG9459609.1:0.440262202,(((((((((EES08954.2:0.215526074,((RCV39230.1:0.0891751775,((RCV39509.1:2.31480000e-06,RCV39510.1:0.195507583):0.00908797470,TKW02384.1:0.00803846380):0.0550920450):0.136935194,(((KAG2559221.1:2.95130000e-06,(KAG2559222.1:2.95130000e-06,KAG2559223.1:2.95130000e-06):2.18290000e-06):0.100008538,KAG2564064.1:0.0867878406):0.0483641894,((PAN43765.1:2.95130000e-06,PVH34599.1:2.95130000e-06):2.93550000e-06,PVH34598.1:2.69150000e-06):0.0389172224):0.0767351526):0.0878392035):0.0463787945,((KAK3119342.1:0.0579317875,KAK3120701.1:0.0454473769):0.144520066,TVU23569.1:0.217964215):0.172887297):0.0878243676,(((KQK09520.1:2.24460000e-06,PNT72735.1:2.30010000e-06):0.340823239,(KAK1647780.1:0.0370507278,KAK1647800.1:0.0182184420):0.116231906):0.0618927637,(KAF2912074.1:2.95130000e-06,(KAB8116101.1:0.00319953730,(XP_015617205.1:2.95130000e-06,BAF28804.1:2.95130000e-06):2.08290000e-06):2.39620000e-06):0.239040507):0.0606418449):0.394029715,(KAJ3681347.1:0.211153285,(KAJ3681348.1:0.795856299,(KAF3336271.1:0.170309909,(KAJ3687461.1:0.0421154426,((((KAJ4772309.1:0.0168819865,KAJ4786662.1:0.00542851310):0.00556888490,KAJ4779747.1:0.0224779366):0.00276769340,KAJ4807708.1:0.00264445460):0.0296988410,KAJ1695996.1:0.0276206121):0.0371028889):0.0538275177):0.134749191):0.0371131104):0.184969904):0.116209372,((((KAG6483702.1:0.00897903460,KAG6487661.1:0.00725996110):0.188106322,(KAG6505220.1:0.00737292960,KAG6508669.1:0.0146347171):0.165655772):0.257093135,(URD79064.1:0.0421769969,THU55937.1:0.220522138):0.199272419):0.230760149,KAH0465746.1:0.704944744):0.0515390365):0.0711690015,(KAH7655103.1:0.223864405,KAJ0976145.1:0.207708392):0.228967997):0.0747566476,CAA7388960.1:0.474605822):0.0722298780,((KAK1281171.1:0.0208924207,KAK1319884.1:0.0495373805):0.0281086047,KAK1294344.1:0.272953583):0.640911113):0.0925619734,((KAJ8623339.1:0.479916691,KAJ8636332.1:0.362374846):0.0996196049,((KAJ4955050.1:0.323832367,KAJ4968990.1:0.426768514):0.131700933,(((WJZ86654.1:0.0223269686,(KAJ9699750.1:2.95130000e-06,KAJ9699751.1:2.95130000e-06):0.0195099946):0.256277668,(((((((((KAH9766104.1:2.95130000e-06,KAH9766105.1:2.95130000e-06):0.195179326,KAJ4722056.1:0.168037504):0.0836220940,((KAK0608120.1:0.0326542065,TXG71623.1:0.0266250812):0.0280877199,KAK2644863.1:0.0531701967):0.208225904):0.0374626583,(KAJ0034513.1:0.0204823572,KAJ0034516.1:0.0209949166):0.241696838):0.0357841530,((((((((((RHN73090.1:0.121563415,WJX23441.1:0.0829531807):0.0738092741,((KAI5446529.1:2.95130000e-06,KAI5446530.1:2.95130000e-06):0.0328326108,CAI8590210.1:0.0405910126):0.0729038392):0.184565969,(((OIV91671.1:0.0388040283,KAE9591646.1:0.0671856007):0.0471513218,(OIV95919.1:0.0537942713,KAE9594916.1:0.0650256244):0.103334449):0.0425191406,KAE9599230.1:0.244088095):0.134611276):0.0548886057,((((ESW10969.1:0.107929604,KAG2398390.1:0.0503753045):0.0449538091,CAJ1963274.1:0.0864074618):0.0656753260,((RZB64602.1:2.17170000e-06,XP_003546334.1:2.56520000e-06):0.0514155407,(RZB90502.1:0.00214475660,XP_003533205.2:2.43260000e-06):0.0607426786):0.0566789652):0.0270341132,(KYP47290.1:0.157820426,TKY72531.1:0.0768606359):0.0115179703):0.133892940):0.0880856021,(KAF7813558.1:0.343865970,KAF7837749.1:0.174950155):0.0448038601):0.0661461469,(KAI4334935.1:0.100997647,KAI4344812.1:0.146149236):0.123974452):0.100251441,(KAJ7955192.1:0.132693106,KAJ7980341.1:0.175568774):0.173776686):0.0639270098,((ONI28105.1:0.00580646010,VVA24633.1:0.00505038740):0.189272109,PRQ39365.1:0.152639915):0.132573442):0.0471602099,((((KAF3437760.1:0.118223594,KAF3437761.1:0.0796213391):0.113908336,(KAF3457100.1:0.0448250307,(KAF3457102.1:0.258608648,KAF3457348.1:0.159061972):0.0235667090):0.135790659):0.286895956,KAF3456313.1:0.184206433):0.107422707,(XP_030509516.1:0.254014120,XP_030508315.1:0.530382914):0.190664366):0.0434105211):0.0372246261,(((KAF5464730.1:0.0728336293,KAG6668015.1:0.125425975):0.337610373,KAB1213873.1:0.176053010):0.101863718,KAE8076862.1:0.386062292):0.0906251946):0.0403756559):0.0257578125,((((OAY27675.1:0.108406818,KAJ9181839.1:0.108821820):0.0161399718,KAJ9154582.1:0.0593593208):0.0623113722,WCJ23391.1:0.353479094):0.0744980120,(((((((KAI9387242.1:0.00000000,PNT16448.1:0.00000000):2.95130000e-06,KAI9387243.1:2.95130000e-06):0.0107609249,KAH8496384.1:0.0172386288):0.00851021010,(KAG6757870.1:0.0160859402,KAG6759761.1:0.0138899906):0.0228217815):0.0378424331,((((KAJ6324650.1:2.95130000e-06,KAJ6772176.1:2.95130000e-06):2.95130000e-06,KAJ6432043.1:0.00371149740):2.60810000e-06,KAB5538347.1:0.0147225275):0.0370387682,KAF9674246.1:0.0792281636):0.0496389314):0.0980438974,(((PNT23950.1:0.0122614716,KAH8500919.1:0.0233906977):0.00581880880,(KAG6764085.1:0.0195135528,KAG6765753.1:0.0217257412):0.0263834431):0.0556207822,((KAJ6318179.1:0.0527854820,KAJ6689783.1:0.0300842760):0.00715124110,KAB5544668.1:2.69920000e-06):0.0638458059):0.0807027804):0.0664009643,KAJ8747628.1:0.366438689):0.0430054541):0.0812206227):0.0641485692,(((((((((KAG4126792.1:0.00272610500,TYG50912.1:0.00819561430):0.00272954200,(MBA0629198.1:2.45130000e-06,MBA0664875.1:0.00370368210):0.0109469171):2.32660000e-06,((MBA0813359.1:0.00822306910,((MBA0871715.1:0.00370143800,MBA0725398.1:0.00546991370):2.24170000e-06,(MBA0570955.1:0.00272910140,MBA0696682.1:0.00546898610):0.00273026930):2.10850000e-06):0.00272920570,MBA0780399.1:0.00567662180):2.12590000e-06):2.34440000e-06,MBA0749691.1:0.0111610879):0.00270541450,(KAG4180528.1:2.18360000e-06,TYG99574.1:0.00272813430):0.0137565348):0.00246445650,KAH1046294.1:0.0194945110):0.127582708,((KAG4131803.1:0.00266194740,TYG55490.1:0.00267949740):0.0179580163,((((KAG4185510.1:2.95130000e-06,TYH04147.1:0.00530977230):0.0349665505,KAA3454440.1:0.00823878500):0.0450608633,MBA0857665.1:0.0121537950):0.00134874050,(KAH1089182.1:0.0326951473,MBA0616507.1:0.00313893050):0.00777320310):0.000849076200):0.204134908):0.141440025,((((((KAH0870065.1:2.95130000e-06,KAG2238424.1:2.95130000e-06):0.00795306920,((KAH0923591.1:2.17100000e-06,(KAG5394604.1:2.95130000e-06,RID59722.1:2.95130000e-06):2.94320000e-06):0.00793192110,XP_009151303.1:0.00266427860):0.00527229440):0.00760839780,KAJ4900756.1:0.0725968485):0.0435343540,(CAH2044631.1:0.0556089522,(KAG7537236.1:0.0231533524,KAG7612394.1:0.0215260180):0.0536397727):0.0129317632):0.0103412431,((((KAH0899861.1:0.160988663,KAG2283966.1:2.78060000e-06):0.0295788273,((KAH0939983.1:2.95130000e-06,XP_009129779.2:2.95130000e-06):0.00599794470,RID76518.1:0.00786224830):0.0153428691):0.0143753031,KAJ4888116.1:0.0337811724):0.0275862127,KAG2305500.1:0.0389424701):0.0204509230):0.0106660075,(((KAH0908550.1:0.0119415618,(XP_009111875.2:2.95130000e-06,RID43568.1:2.95130000e-06):0.00255884120):0.0106832432,KAG2278656.1:0.0267443319):0.0240978460,(KAJ4877740.1:0.0780320594,KAG2316482.1:0.0886302780):0.0161029976):0.0570388980):0.516724414):0.0498524557,(((KGN47391.1:0.202934885,KAG6575099.1:0.143083543):0.0629935765,KAG6594004.1:0.142516369):0.413387259,(KAF5752154.1:0.233027432,XP_010671663.1:0.408068099):0.0382443422):0.0393665853):0.0371321294):0.0389156255,(KAI4303153.1:0.363834795,KAF8015587.1:0.255550304):0.131766871):0.0645847642,(((((((((KAF5772630.1:0.0415077126,KAD4384575.1:0.218371593):0.0114570180,(KAI3687665.1:0.0414157807,KAI3822359.1:0.0313186306):0.0277688887):0.0225705364,KAK1436348.1:0.0913187472):0.0187473579,((KAF5819172.1:0.0734819415,KAI3823557.1:0.225639174):0.0329823876,KAD5508410.1:0.182953772):0.0694072999):0.0367961679,KAI3792188.1:0.163184455):0.0414304384,KVH90202.1:0.103724641):0.366818926,((KZM86201.1:0.0890711422,KAK1390400.1:0.0701361862):0.208071741,(KZN09848.1:0.0411061354,KAK1385587.1:0.0896407321):0.260108875):0.118065035):0.0815906232,((OIT01551.1:0.116371172,((KAJ8530943.1:0.113018529,(NP_001266104.2:2.95130000e-06,XP_010313018.1:2.95130000e-06):0.245182988):0.0172397473,PHT34377.1:0.100603854):0.0646093195):0.401686551,((((KAG6428319.1:0.0447253107,KAG6431407.1:0.0309577901):0.294071811,KAI3469311.1:0.164711207):0.159142087,(CAI9765831.1:0.0612093687,(CAA2997226.1:2.95130000e-06,(CAA2997225.1:2.95130000e-06,XP_022849015.1:2.95130000e-06):2.95130000e-06):0.0652998797):0.269056157):0.0595548828,(CDO98788.1:0.260537169,(CAI9119005.1:2.12470000e-06,CAI9119006.1:0.0192599565):0.282707311):0.235362306):0.0528483975):0.0711043728):0.0801185317,((((KAI8561778.1:2.95130000e-06,KAI8561779.1:2.95130000e-06):0.0522532678,(KAF7146200.1:0.0610991399,KAE9455150.1:0.0366979427):0.0485360063):0.0458551690,KAH7842006.1:0.126499613):0.183019507,(KAI8005237.1:0.199646562,KAA8527395.1:0.218150119):0.0541301424):0.0545203665):0.0468606340):0.0479983481):0.202519056,((((RZC48647.1:0.0167254557,RZC88125.1:0.0416760607):0.400098874,KAF9607260.1:0.255438040):0.111561257,(KAF8387799.1:0.166696885,KAF8394645.1:0.283241929):0.0330383800):0.0398610638,(((((((((KAJ0185470.1:0.0214991764,CAI9300415.1:0.0310407124):0.146797847,KAI3749175.1:0.119205916):0.0761296246,(KAF5785269.1:0.0867372606,((KAD6120221.1:0.0145063634,KAD6120252.1:0.0200198724):0.113644015,(KAI3760004.1:0.0352574014,KAI3805882.1:0.0216008409):0.0199532865):0.0218363118):0.116521857):0.0251802247,((KVH94491.1:0.0467530487,KAI3679103.1:0.0426891907):0.0217195084,KAJ9543162.1:0.174477894):0.0804729483):0.298008035,(KZN03613.1:0.0719870631,KAK1354270.1:0.0322046679):0.220837665):0.0809034570,((OIT20750.1:0.0983880669,(KAJ8573710.1:0.0555864827,(PHT60312.1:0.0661906802,NP_001266107.1:0.154930987):0.0349390547):0.0530972636):0.284323438,(((KAG6415252.1:0.330748657,KAI3449406.1:0.128814845):0.0478081608,KAG8389552.1:0.184058558):0.0522591130,(((KAG6426826.1:0.0426810179,KAG6429211.1:0.121123159):0.495718458,KAG8370611.1:0.248247813):0.0925143202,KAI3460761.1:0.124480354):0.0673964749):0.114428097):0.0682716086):0.0596109807,((((KAI8522611.1:0.0303800284,KAI8522612.1:0.0367802807):0.118969594,KAF7121512.1:0.0404701690):0.0647685585,(KAH7838479.1:0.0786335302,KAH7865309.1:0.219888435):0.0415152185):0.191802272,KAI7982418.1:0.226383902):0.105157992):0.0289304122,XP_010679361.1:0.389404499):0.0329739986,((WJZ90450.1:0.0337480464,(KAJ9696636.1:2.05390000e-06,KAJ9696637.1:2.90170000e-06):0.0402354202):0.267700997,((((((((KAH9730706.1:2.95130000e-06,KAH9730708.1:2.95130000e-06):2.95130000e-06,KAH9730707.1:2.95130000e-06):0.160569800,KAJ4727786.1:0.134521883):0.0440502746,(KAJ0052314.1:0.0135221503,KAJ0112978.1:0.0409632368):0.170686200):0.0156595148,(((KAI9180631.1:0.0442786603,TXG63321.1:0.0196008125):0.00377290970,KAK2649635.1:0.0660964719):0.0182093634,KAK3194244.1:0.207738217):0.241242760):0.0652303176,(((((OAY48746.1:0.0896977009,KAJ9187860.1:0.0936697037):0.0247935225,KAJ9171741.1:0.309868777):0.0844745439,WCJ22301.1:0.294295155):0.0505181646,(((KAI9382345.1:0.00428208790,KAH8489085.1:0.0499196200):0.0630295090,((KAJ6674995.1:0.0156451969,(KAB5527380.1:0.143772893,KAJ6400979.1:0.180666402):0.0144945489):0.0386174643,KAF9669275.1:0.0386917774):0.0254915102):0.0304355022,(((PNT50684.2:2.13080000e-06,KAH8517245.1:0.0165434142):0.0188329650,KAG6787051.1:0.0472668524):0.0536200705,((KAB5569511.1:0.0419352768,KAJ6404114.1:0.165461768):0.0763834205,KAF9688156.1:0.0729782707):0.222423738):0.0533054174):0.131108387):0.0515450558,(KAJ8899075.1:0.00318967630,KAJ8900421.1:0.0291544038):0.232915807):0.0646639802):0.0391294691,(((((((((KAG4115815.1:2.10840000e-06,TYG41159.1:0.00837200860):0.00836826550,MBA0772623.1:0.0110355578):2.91140000e-06,(MBA0805341.1:0.00552553730,MBA0834394.1:0.0111328023):0.00275733770):2.15440000e-06,(MBA0620796.1:2.53960000e-06,MBA0688903.1:0.0149080098):0.00370845790):0.00550239690,(MBA0861773.1:0.0103607285,MBA0563050.1:0.0148680582):0.00344680060):0.0110932458,((KAG4170104.1:0.0310871888,TYG89977.1:0.0166246109):0.0454526705,KAA3462435.1:0.00997873100):2.11020000e-06):0.00452887820,KAH1073918.1:0.0204888953):0.186741606,(((((((KAG4138405.1:0.00236470280,TYG61478.1:0.00236644370):0.00710113040,(MBA0605053.1:2.18290000e-06,MBA0639938.1:0.00236881160):0.00236294990):2.06380000e-06,((MBA0847034.1:0.00951921420,MBA0704290.1:2.75490000e-06):0.00473374400,(MBA0548664.1:0.00236503480,MBA0674783.1:0.00710430870):0.00236012890):0.00236498400):2.45220000e-06,(KAA3458882.1:0.0106615529,MBA0757821.1:0.00472784150):2.18020000e-06):2.09000000e-06,(MBA0790723.1:0.00472824490,MBA0821786.1:0.0147038095):0.00236678750):2.33520000e-06,(KAG4191958.1:0.00531907370,TYH10070.1:2.22520000e-06):0.0213846801):0.00295544970,KAH1130327.1:0.0212402686):0.110951181):0.160756629,KAF5726362.1:0.279632915):0.0282873716):0.0638763193,(((((((RHN49008.1:0.0901637002,((KAI5424932.1:0.0410900614,(CAI8583347.1:2.95130000e-06,CAI8583348.1:2.35440000e-06):0.0559651311):0.0827616567,(WJX79832.1:0.0273299520,WJX85146.1:0.0148669135):0.0277602452):0.0222053952):0.129611023,(((((ESW35161.1:0.0806462558,KAG2406535.1:0.0708837510):0.0473650243,CAJ1875826.1:0.0727585201):0.0514039174,(((RZB49084.1:2.95130000e-06,XP_003554544.1:2.95130000e-06):2.41040000e-06,RZB49085.1:2.27490000e-06):0.0858644598,(RZC21853.1:2.46100000e-06,XP_003520749.2:2.12140000e-06):0.0529686743):0.0163062844):0.0538640794,TKY61728.1:0.0677704280):0.0175916204,KYP47561.1:0.111898257):0.105862715):0.0276095632,OIW20265.1:0.293419458):0.0429178067,(((RHN81049.1:0.205969403,((((ESW17151.1:0.205941157,CAJ1969871.1:0.0940898002):0.0741079135,((RZB85170.1:2.95130000e-06,XP_003535953.1:2.95130000e-06):0.0591974228,(RZC22909.1:2.93610000e-06,XP_003519750.1:2.90860000e-06):0.0414297496):0.0297884764):0.0194607657,KYP56327.1:0.130612553):0.0111147865,TKY52465.1:0.0560524946):0.0656202629):0.0381686936,(OIV91003.1:0.0922386710,KAE9618827.1:0.0633831545):0.147892010):0.0566442140,(KAI4301487.1:0.0724689091,KAI4349728.1:0.104028194):0.107550865):0.0219732046):0.0284153648,KAF7804913.1:0.272530106):0.116099744,KAJ7973046.1:0.213018336):0.0461367364,(((((KAF5455358.1:2.95130000e-06,KAF5455359.1:2.95130000e-06):0.0433780268,KAG6647986.1:0.0383433172):0.140531543,KAB1200689.1:0.153284240):0.0289441090,KAE8009375.1:0.174147402):0.111546236,((((KGN45551.2:0.248163452,KAG6593233.1:0.186925235):0.212745581,KGN52846.1:0.569741811):0.116510429,(((ONH94105.1:2.95130000e-06,VVA25328.1:0.00262860350):2.94780000e-06,ONH94106.1:2.95130000e-06):0.281480276,PRQ21664.1:0.252967013):0.143051165):0.0379695613,(KAF3436530.1:0.209968395,(XP_030487865.1:0.285366305,(KAF8036789.1:0.422270806,((((KAH0876457.1:0.0171569278,(KAH0905438.1:0.0199469316,((KAG5374659.1:0.00550739810,RID40049.1:2.95130000e-06):0.00275416530,XP_009119616.1:0.00551684050):2.55000000e-06):0.0136422936):0.0117640517,(KAJ4914712.1:0.0332684991,KAG2322588.1:0.0673506791):0.00836774960):0.0590996790,CAH2039100.1:0.0717069100):0.0453131280,((CAE5956354.1:0.00829450210,KAG7595587.1:0.00542379970):0.0159917726,(AT1G02640.1:0.00273404580,KAG7652829.1:0.00274846450):0.0199762202):0.0276601433):0.487866018):0.0694199135):0.0402373741):0.0344537124):0.0267998426):0.0282878177):0.0361490494):0.0544154072):0.0413115455):0.128600072):0.0366491985):0.0426377829):0.244281993):0.0577513010):0.0918544310):0.592374349):0.156384013):0.107833976):0.223287326):0.0843449638):0.876089601):0.178922368):0.178213353):0.221621996):0.150895814):0.520886220):0.323661070);


#Gene tree of AT1G04180 and his homologues
[truncated: 26,109,689 more chars]
