# Supplementary material for: Widespread horizontal gene transfer between plants and bacteria
Source: ISME Commun. 2024 May 13;4(1):ycae073. doi: 10.1093/ismeco/ycae073 (PMC11131428; doi:10.1093/ismeco/ycae073)
Supplement: Supplementary_material_ycae073 [file supplementary_material_ycae073.zip › Supplementary Table 1.xlsx]

## Sheet: גיליון1
Organism name	IMG Genome ID	Classification	source
Arabidopsis thaliana		Plants	TAIR website
Glycine max		Plants	NCBI
Brassica rapa		Plants	NCBI
Oryza sativa		Plants	NCBI
Cannabis sativa		Plants	NCBI
Olea europaea		Plants	NCBI
Solanum lycopersicum		Plants	NCBI
Capsicum baccatum		Plants	NCBI
Physcomitrium patens		Plants	NCBI
Beta vulgaris		Plants	NCBI
Caenorhabditis elegans		Eukaryotes	NCBI
Danio rerio		Eukaryotes	NCBI
Dictyostelium discoideum		Eukaryotes	NCBI
Drosophila melanogaster		Eukaryotes	NCBI
Homo sapiens		Eukaryotes	NCBI
Mus musculus		Eukaryotes	NCBI
Leishmania donovani		Eukaryotes	NCBI
Plasmodium falciparum		Eukaryotes	NCBI
Methanothermobacter		Archaea	NCBI
Sulfolobus acidocaldarius		Archaea	NCBI
Saccharomyces_cerevisiae		Yeast	NCBI
Schizosaccharomyces_pombe		Yeast	NCBI
Zymoseptoria_tritici		Fungus	NCBI
Thermothielavioides_terrestris'		Fungus	NCBI
Lentinula_edodes		Fungus	NCBI
Cryptococcus_neoformans		Fungus	NCBI
Botrytis_cinerea		Fungus	NCBI
Aspergillus_luchuensis'		Fungus	NCBI
Rhizobium sp. 57MFTsu3.2	2228664006	Plant Associated	Levy, Asaf, et al. "Genomic features of bacterial adaptation to plants." Nature genetics 50.1 (2018): 138-150
Pseudomonas brassicacearum 51MFCVI2.1	2510065054	Plant Associated
Rhizobium sp. IBUN	2510065092	Plant Associated
Rhizobium sp. 42MFCr.1	2517572096	Plant Associated
Arthrobacter sp. 131MFCol6.1	2517572122	Plant Associated
Arthrobacter sp. 135MFCol5.1	2517572123	Plant Associated
Arthrobacter sp. 161MFSha2.1	2517572124	Plant Associated
Bacillus sp. 105MF	2517572206	Plant Associated
Bacillus sp. 95MFCvi2.1	2517572209	Plant Associated
Arthrobacter sp. 162MFSha1.1	2517572214	Plant Associated
Rhizobium sp. 2MFCol3.1	2517572231	Plant Associated
Variovorax paradoxus 4MFCol3.1	2517572245	Plant Associated
Microbacterium sp. 292MF	2519899511	Plant Associated
Variovorax paradoxus 110B	2519899633	Plant Associated
Pseudomonas sp. 45MFCol3.1	2519899642	Plant Associated
Rhodococcus sp. 29MFTsu3.1	2519899643	Plant Associated
Arthrobacter sp. 49Tsu3.1M3	2519899654	Plant Associated
Luteibacter sp. 22Crub2.1	2519899668	Plant Associated
Arthrobacter sp. 31Cvi3.1E	2519899686	Plant Associated
Curtobacterium sp. 314Chir4.1	2521172612	Plant Associated
Agrobacterium sp. 224MFTsu3.1	2521172624	Plant Associated
Paraburkholderia caledonica 376MFSha3.1	2521172625	Plant Associated
Streptomyces sp. 303MFCol5.2	2521172626	Plant Associated
Bacillus sp. 123MFChir2	2521172627	Plant Associated
Streptomyces sp. 351MFTsu5.1	2521172628	Plant Associated
Nocardia sp. 348MFTsu5.1	2521172629	Plant Associated
Mycobacterium sp. 360MFTsu5.1	2521172630	Plant Associated
Rhodococcus sp. 114MFTsu3.1	2521172631	Plant Associated
Methylobacterium sp. 285MFTsu5.1	2521172632	Plant Associated
Streptomyces canus 299MFChir4.1	2521172643	Plant Associated
Pseudomonas mandelii 36MFCvi1.1	2521172653	Plant Associated
Agrobacterium sp. 10MFCol1.1	2521172663	Plant Associated
Pseudomonas sp. 35MFCvi1.1	2521172667	Plant Associated
Bacillus sp. 278922_107	2522125078	Plant Associated
Paenarthrobacter nicotinovorans 26Cvi1.1E	2522125132	Plant Associated
Bacillus megaterium 27Col1.1E	2522125133	Plant Associated
Bacillus sp. 171095_106	2522125150	Plant Associated
Terracoccus sp. 273MFTsu3.1	2522125155	Plant Associated
Microbacterium sp. 11MF	2522125170	Plant Associated
Cryocola sp. 340MFSha3.1	2522125173	Plant Associated
Leifsonia sp. 109	2522572063	Plant Associated
Paenarthrobacter nicotinovorans 231Sha2.1M6	2523533508	Plant Associated
Streptomyces sp. 142MFCol3.1	2524614552	Plant Associated
Bacillus sp. UNC438CL73TsuS30	2528768222	Plant Associated
Bacillus sp. UNC437CL72CviS29	2529292578	Plant Associated
Agrobacterium sp. UNC420CL41Cvi	2529292583	Plant Associated
Pseudomonas umsongensis UNC430CL58Col	2556921015	Plant Associated
Arthrobacter sp. 9MFCol3.1	2556921097	Plant Associated
Dyella japonica UNC79MFTsu3.2	2556921674	Plant Associated
Microbacterium sp. UNC423CL45Tsu	2558309101	Plant Associated
Ralstonia sp. UNC404CL21Col	2558309150	Plant Associated
Acinetobacter sp. UNC436CL71CviS28	2558860101	Plant Associated
Bacillus sp. UNC125MFCrub1.1	2561511073	Plant Associated
Agrobacterium sp. 33MFTa1.1	2561511224	Plant Associated
Streptomyces sp. 140Col2.1E	2563366508	Plant Associated
Paenibacillus sp. UNC451MF	2563366509	Plant Associated
Rhodococcus sp. UNC23MFCrub1.1	2563366510	Plant Associated
Arthrobacter sp. UNC362MFTsu5.1	2563366511	Plant Associated
Rhodococcus sp. UNC363MFTsu5.1	2563366512	Plant Associated
Bacillus sp. UNC41MFS5	2563366514	Plant Associated
Streptomyces sp. UNC401CLCol	2563366515	Plant Associated
Paenibacillus sp. UNC217MF	2563366516	Plant Associated
Curtobacterium sp. UNCCL17	2563366719	Plant Associated
Flavobacterium sp. 40S8	2563366720	Plant Associated
Phyllobacterium sp. UNC302MFCol5.2	2563366739	Plant Associated
Caulobacter sp. UNC358MFTsu5.1	2565956508	Plant Associated
Sphingomonas sp. UNC305MFCol5.2	2565956511	Plant Associated
Bacillus sp. UNC69MF	2574179747	Plant Associated
Bacillus sp. UNC322MFChir4.1	2574179748	Plant Associated
Methylobacterium sp. UNCCL110	2574180438	Plant Associated
Mycobacterium sp. UNC280MFTsu5.1	2579778519	Plant Associated
Bosea sp. UNC402CLCol	2579779168	Plant Associated
Nocardioides sp. UNC345MFTsu5.1	2582580751	Plant Associated
Methylobacterium sp. 13MFTsu3.1M2	2590828854	Plant Associated
Methylobacterium brachiatum 111MFTsu3.1M4	2590828855	Plant Associated
Methylobacterium sp. 174MFSha1.1	2590828856	Plant Associated
Methylobacterium sp. 275MFSha3.1	2590828857	Plant Associated
Caulobacter sp. UNC279MFTsu5.1	2590828858	Plant Associated
Methylobacterium sp. UNC300MFChir4.1	2590828860	Plant Associated
Methylobacterium sp. UNC378MF	2590828861	Plant Associated
Acinetobacter sp. UNC434CL69Tsu2S25	2593339129	Plant Associated
Unknown	2593339130	Plant Associated
Bacillus sp. UNCCL81	2593339131	Plant Associated
Rhodococcus sp. 164Chir2E	2593339195	Plant Associated
Paenibacillus sp. UNC499MF	2593339197	Plant Associated
Paenibacillus sp. UNCCL117	2593339198	Plant Associated
Paenibacillus sp. UNC496MF	2593339199	Plant Associated
Luteibacter sp. UNCMF366Tsu5.1	2593339238	Plant Associated
Luteibacter sp. UNCMF331Sha3.1	2593339239	Plant Associated
Mycobacterium sp. UNC267MFSha1.1M11	2593339259	Plant Associated
Luteibacter sp. UNC138MFCol5.1	2593339266	Plant Associated
Curtobacterium sp. UNCCL20	2595698215	Plant Associated
Ralstonia sp. UNCCL144	2596583598	Plant Associated
Brevundimonas sp. 374	2596583649	Plant Associated
Methylobacterium sp. UNCCL126	2606217774	Plant Associated
Methylobacterium sp. UNCCL136	2606217775	Plant Associated
Methylobacterium sp. UNCCL143	2606217776	Plant Associated
Methylobacterium sp. 190MF	2636416051	Plant Associated
Polaromonas sp. UNC47MFTsu3.1	2636416056	Plant Associated
Pseudomonas sp. 48MFCvi1.1	2636416057	Plant Associated
Mycobacterium sp. 283MFTsu	2636416058	Plant Associated
Streptomyces sp. 136MFCol5.1	2636416059	Plant Associated
Paenibacillus sp. 453MF	2636416067	Plant Associated
Paenibacillus sp. CL123	2636416068	Plant Associated
Paenibacillus sp. CL130	2636416069	Plant Associated
Paenibacillus sp. CL141A	2636416070	Plant Associated
Paenibacillus sp. CL6Col	2636416071	Plant Associated
Bacillus sp. 491MF	2636416083	Plant Associated
Bacillus sp. 5MFCol3.1	2636416171	Plant Associated
Bacillus sp. 166AMFTsu	2636416173	Plant Associated
Bacillus sp. 71MF	2636416174	Plant Associated
Luteibacter sp. 329MFSha	2639762521	Plant Associated
Paenibacillus sp. 181MFCol5.1	2639762524	Plant Associated
Leifsonia sp. CL147	2639762526	Plant Associated
Bacillus sp. CL115	2639762527	Plant Associated
Bacillus sp. CL96	2639762528	Plant Associated
Mycobacterium sp. 365MFTsu	2639762559	Plant Associated
Bacillus sp. 112MF	2639762568	Plant Associated
Dyella sp. 333MFSha	2639762574	Plant Associated
Phyllobacterium sp. CL33Tsu	2639762575	Plant Associated
Microbacterium sp. CL127	2639762580	Plant Associated
Stenotrophomonas sp. 92MFCol6.1	2639762581	Plant Associated
Bacillus sp. UNCCL13	2639762621	Plant Associated
Bacillus sp. CL25	2639762622	Plant Associated
Microbacterium sp. 77MFTsu3.1	2639762631	Plant Associated
Bacillus sp. 196MF	2639762634	Plant Associated
Ralstonia sp. 25MFCol4.1	2639762659	Plant Associated
Leifsonia sp. 21MFCrub1.1	2639762661	Plant Associated
Leifsonia sp. 197AMF	2639762662	Plant Associated
Mycobacterium sp. 88MF	2642422555	Plant Associated
Rhizobium sp. 28MFCol1.1	2643221483	Plant Associated
Pseudomonas sp. 113MF	2643221484	Plant Associated
Variovorax sp. 160MFSha2.1	2643221485	Plant Associated
Phyllobacterium sp. 177MFSha	2643221486	Plant Associated
Bacillus sp. 212MF	2643221487	Plant Associated
Bacillus sp. 215MF	2643221488	Plant Associated
Paenarthrobacter nicotinovorans 254MFSha2.1	2643221490	Plant Associated
Rhodococcus maanshanensis 259MFSha1.1	2643221491	Plant Associated
Variovorax sp. 278MFTsu5.1	2643221492	Plant Associated
Variovorax paradoxus 295MFChir4.1	2643221495	Plant Associated
Rhodococcus erythropolis 339MFSha3.1	2643221496	Plant Associated
Variovorax paradoxus 349MFTsu5.1	2643221497	Plant Associated
Variovorax sp. 350MFTsu5.1	2643221498	Plant Associated
Ochrobactrum sp. 370MFChir3.1	2643221500	Plant Associated
Variovorax sp. 375MFSha3.1	2643221501	Plant Associated
Pseudomonas sp. 397MF	2643221503	Plant Associated
Mycobacterium sp. 501AMF	2643221504	Plant Associated
Brevundimonas sp. CL04Tsu	2643221505	Plant Associated
Paenibacillus sp. CL06Col	2643221506	Plant Associated
Methylobacterium sp. CL129	2643221507	Plant Associated
Arthrobacter sp. CL63Tsu	2643221510	Plant Associated
Microbacterium azadirachtae CL89	2643221511	Plant Associated
Sphingomonas sp. 220AMFTsu3.1	2643221532	Plant Associated
Chryseobacterium sp. 312AMFChir4.1	2643221533	Plant Associated
Microbacterium sp. CL22	2643221534	Plant Associated
Paenibacillus sp. CL91	2643221535	Plant Associated
Microbacterium sp. Root1433D1	2643221542	Plant Associated
Paenibacillus sp. Root52	2643221543	Plant Associated
Pelomonas sp. Root1444	2643221544	Plant Associated
Microbacterium sp. Root53	2643221546	Plant Associated
Pseudolabrys sp. Root1462	2643221547	Plant Associated
Streptomyces sp. Root55	2643221548	Plant Associated
Agromyces sp. Root1464	2643221549	Plant Associated
Mesorhizobium sp. Root552	2643221550	Plant Associated
Mesorhizobium sp. Root1471	2643221551	Plant Associated
Microbacterium sp. Root553	2643221553	Plant Associated
Duganella sp. Root1480D1	2643221554	Plant Associated
Massilia sp. Root1485	2643221556	Plant Associated
Ensifer sp. Root558	2643221557	Plant Associated
Rhizobium sp. Root149	2643221558	Plant Associated
Lysobacter sp. Root559	2643221559	Plant Associated
Nocardioides sp. Root151	2643221561	Plant Associated
Rhodanobacter sp. Root561	2643221562	Plant Associated
Mesorhizobium sp. Root157	2643221564	Plant Associated
Pseudomonas sp. Root562	2643221565	Plant Associated
Microbacterium sp. Root166	2643221566	Plant Associated
Phycicoccus sp. Root563	2643221567	Plant Associated
Rhizobium sp. Root564	2643221568	Plant Associated
Achromobacter sp. Root565	2643221569	Plant Associated
Acidovorax sp. Root568	2643221570	Plant Associated
Pseudomonas sp. Root569	2643221571	Plant Associated
Lysobacter sp. Root604	2643221573	Plant Associated
Microbacterium sp. Root61	2643221575	Plant Associated
Rhodanobacter sp. Root627	2643221577	Plant Associated
Pseudoxanthomonas sp. Root630	2643221579	Plant Associated
Devosia sp. Root635	2643221580	Plant Associated
Pseudoxanthomonas sp. Root65	2643221581	Plant Associated
Rhizobium sp. Root651	2643221582	Plant Associated
Pelomonas sp. Root662	2643221585	Plant Associated
Lysobacter sp. Root667	2643221586	Plant Associated
Pseudomonas sp. Root68	2643221589	Plant Associated
Nocardioides sp. Root682	2643221590	Plant Associated
Devosia sp. Root685	2643221591	Plant Associated
Rhizobacter sp. Root16D2	2643221592	Plant Associated
Lysobacter sp. Root690	2643221593	Plant Associated
Achromobacter sp. Root170	2643221594	Plant Associated
Mesorhizobium sp. Root695	2643221595	Plant Associated
Acidovorax sp. Root70	2643221596	Plant Associated
Microbacterium sp. Root180	2643221597	Plant Associated
Rhizobium sp. Root708	2643221599	Plant Associated
Flavobacterium sp. Root186	2643221600	Plant Associated
Noviherbaspirillum sp. Root189	2643221603	Plant Associated
Nocardioides sp. Root190	2643221604	Plant Associated
Sphingomonas sp. Root710	2643221605	Plant Associated
Sphingomonas sp. Root720	2643221606	Plant Associated
Acidovorax sp. Root217	2643221609	Plant Associated
Acidovorax sp. Root219	2643221611	Plant Associated
Leifsonia sp. Root227	2643221616	Plant Associated
Nocardioides sp. Root79	2643221617	Plant Associated
Ensifer sp. Root231	2643221618	Plant Associated
Agromyces sp. Root81	2643221619	Plant Associated
Nocardioides sp. Root240	2643221620	Plant Associated
Achromobacter sp. Root83	2643221621	Plant Associated
Sphingomonas sp. Root241	2643221622	Plant Associated
Aminobacter sp. Root100	2643221623	Plant Associated
Phycicoccus sp. Root101	2643221624	Plant Associated
Rhizobacter sp. Root29	2643221625	Plant Associated
Ensifer sp. Root31	2643221626	Plant Associated
Mesorhizobium sp. Root102	2643221627	Plant Associated
Variovorax sp. Root318D1	2643221628	Plant Associated
Devosia sp. Root105	2643221629	Plant Associated
Microbacterium sp. Root322	2643221630	Plant Associated
Leifsonia sp. Root112D2	2643221632	Plant Associated
Pseudomonas sp. Root329	2643221633	Plant Associated
Rhizobium sp. Root1203	2643221634	Plant Associated
Yonghaparkia sp. Root332	2643221635	Plant Associated
Rhizobium sp. Root1204	2643221636	Plant Associated
Duganella sp. Root336D2	2643221638	Plant Associated
Pelomonas sp. Root1217	2643221639	Plant Associated
Nocardioides sp. Root122	2643221641	Plant Associated
Rhizobium sp. Root1220	2643221643	Plant Associated
Rhizobacter sp. Root1221	2643221644	Plant Associated
Massilia sp. Root351	2643221645	Plant Associated
Pelomonas sp. Root1237	2643221646	Plant Associated
Leifsonia sp. Root4	2643221649	Plant Associated
Pseudomonas sp. Root401	2643221650	Plant Associated
Afipia sp. Root123D2	2643221651	Plant Associated
Acidovorax sp. Root402	2643221652	Plant Associated
Rhizobacter sp. Root404	2643221654	Plant Associated
Nocardioides sp. Root1257	2643221657	Plant Associated
Variovorax sp. Root411	2643221658	Plant Associated
Ensifer sp. Root127	2643221659	Plant Associated
Methylibium sp. Root1272	2643221660	Plant Associated
Devosia sp. Root413D1	2643221662	Plant Associated
Massilia sp. Root418	2643221664	Plant Associated
Acinetobacter sp. Root1280	2643221665	Plant Associated
Flavobacterium sp. Root420	2643221667	Plant Associated
Ensifer sp. Root423	2643221668	Plant Associated
Leifsonia sp. Root1293	2643221669	Plant Associated
Streptomyces sp. Root431	2643221670	Plant Associated
Variovorax sp. Root434	2643221672	Plant Associated
Streptomyces sp. Root1295	2643221673	Plant Associated
Devosia sp. Root436	2643221674	Plant Associated
Paenibacillus sp. Root444D2	2643221676	Plant Associated
Streptomyces sp. Root1304	2643221677	Plant Associated
Streptomyces sp. Root1310	2643221678	Plant Associated
Ensifer sp. Root1312	2643221680	Plant Associated
Aeromicrobium sp. Root472D3	2643221681	Plant Associated
Streptomyces sp. Root1319	2643221682	Plant Associated
Variovorax sp. Root473	2643221683	Plant Associated
Massilia sp. Root133	2643221684	Plant Associated
Rhodanobacter sp. Root480	2643221685	Plant Associated
Rhizobium sp. Root1334	2643221686	Plant Associated
Mycobacterium sp. Root135	2643221687	Plant Associated
Rhizobium sp. Root482	2643221688	Plant Associated
Rhizobium sp. Root483D2	2643221689	Plant Associated
Nocardia sp. Root136	2643221692	Plant Associated
Rhizobium sp. Root491	2643221693	Plant Associated
Lysobacter sp. Root494	2643221695	Plant Associated
Nocardioides sp. Root140	2643221696	Plant Associated
Aeromicrobium sp. Root495	2643221697	Plant Associated
Ensifer sp. Root142	2643221698	Plant Associated
Terrabacter sp. Root85	2643221711	Plant Associated
Pseudomonas sp. Root9	2643221713	Plant Associated
Streptomyces sp. Root264	2643221714	Plant Associated
Mycobacterium sp. Root265	2643221715	Plant Associated
Flavobacterium sp. Root901	2643221716	Plant Associated
Acidovorax sp. Root267	2643221717	Plant Associated
Rhizobium sp. Root268	2643221718	Plant Associated
Rhizobium sp. Root274	2643221719	Plant Associated
Lysobacter sp. Root916	2643221720	Plant Associated
Ensifer sp. Root278	2643221723	Plant Associated
Microbacterium sp. Root280D1	2643221724	Plant Associated
Flavobacterium sp. Root935	2643221725	Plant Associated
Ensifer sp. Root954	2643221726	Plant Associated
Lysobacter sp. Root96	2643221727	Plant Associated
Lysobacter sp. Root983	2643221728	Plant Associated
Bacillus sp. Root11	2643221729	Plant Associated
Bacillus sp. Root131	2643221730	Plant Associated
Bacillus sp. Root147	2643221731	Plant Associated
Bacillus sp. Root239	2643221732	Plant Associated
Bosea sp. Root381	2643221733	Plant Associated
Bosea sp. Root670	2643221734	Plant Associated
Bacillus sp. Root920	2643221735	Plant Associated
Bosea sp. Root483D1	2643221736	Plant Associated
Chryseobacterium sp. Leaf201	2643221740	Plant Associated
Frigoribacterium sp. Leaf8	2643221741	Plant Associated
Sphingomonas sp. Leaf9	2643221742	Plant Associated
Sphingomonas sp. Leaf10	2643221744	Plant Associated
Microbacterium sp. Leaf203	2643221745	Plant Associated
Pseudomonas sp. Leaf15	2643221746	Plant Associated
Agreia sp. Leaf210	2643221748	Plant Associated
Sphingomonas sp. Leaf17	2643221749	Plant Associated
Pedobacter sp. Leaf216	2643221750	Plant Associated
Sphingomonas sp. Leaf20	2643221751	Plant Associated
Xylophilus sp. Leaf220	2643221752	Plant Associated
Sphingomonas sp. Leaf22	2643221753	Plant Associated
Agromyces sp. Leaf222	2643221754	Plant Associated
Sphingomonas sp. Leaf23	2643221755	Plant Associated
Sphingomonas sp. Leaf24	2643221756	Plant Associated
Sphingomonas sp. Leaf226	2643221757	Plant Associated
Sphingomonas sp. Leaf25	2643221758	Plant Associated
Sphingomonas sp. Leaf230	2643221760	Plant Associated
Sphingomonas sp. Leaf28	2643221761	Plant Associated
Sphingomonas sp. Leaf30	2643221763	Plant Associated
Sphingomonas sp. Leaf32	2643221764	Plant Associated
Sphingomonas sp. Leaf33	2643221765	Plant Associated
Sphingomonas sp. Leaf34	2643221766	Plant Associated
Sphingomonas sp. Leaf38	2643221767	Plant Associated
Pedobacter sp. Leaf41	2643221768	Plant Associated
Frigoribacterium sp. Leaf44	2643221770	Plant Associated
Pseudomonas sp. Leaf48	2643221771	Plant Associated
Pseudomonas sp. Leaf58	2643221775	Plant Associated
Duganella sp. Leaf61	2643221776	Plant Associated
Sphingomonas sp. Leaf62	2643221777	Plant Associated
Devosia sp. Leaf64	2643221778	Plant Associated
Sphingomonas sp. Leaf67	2643221779	Plant Associated
Rhizobium sp. Leaf68	2643221780	Plant Associated
Arthrobacter sp. Leaf69	2643221781	Plant Associated
Sphingomonas sp. Leaf231	2643221782	Plant Associated
Stenotrophomonas sp. Leaf70	2643221783	Plant Associated
Arthrobacter sp. Leaf234	2643221784	Plant Associated
Paenibacillus sp. Leaf72	2643221785	Plant Associated
Sphingomonas sp. Leaf242	2643221786	Plant Associated
Agreia sp. Leaf244	2643221787	Plant Associated
Acidovorax sp. Leaf76	2643221788	Plant Associated
Acidovorax sp. Leaf78	2643221789	Plant Associated
Flavobacterium sp. Leaf82	2643221790	Plant Associated
Pseudomonas sp. Leaf83	2643221791	Plant Associated
Acidovorax sp. Leaf84	2643221792	Plant Associated
Sphingomonas sp. Leaf208	2643221794	Plant Associated
Pseudorhodoferax sp. Leaf265	2643221795	Plant Associated
Methylobacterium sp. Leaf99	2643221796	Plant Associated
Pseudorhodoferax sp. Leaf267	2643221797	Plant Associated
Methylobacterium sp. Leaf100	2643221798	Plant Associated
Methylobacterium sp. Leaf102	2643221799	Plant Associated
Aeromicrobium sp. Leaf272	2643221800	Plant Associated
Methylobacterium sp. Leaf104	2643221801	Plant Associated
Methylobacterium sp. Leaf112	2643221802	Plant Associated
Microbacterium sp. Leaf288	2643221803	Plant Associated
Methylobacterium sp. Leaf113	2643221804	Plant Associated
Pseudomonas sp. Leaf129	2643221805	Plant Associated
Xanthomonas sp. Leaf131	2643221806	Plant Associated
Aureimonas sp. Leaf324	2643221807	Plant Associated
Arthrobacter sp. Leaf137	2643221808	Plant Associated
Massilia sp. Leaf139	2643221809	Plant Associated
Arthrobacter sp. Leaf141	2643221810	Plant Associated
Microbacterium sp. Leaf351	2643221811	Plant Associated
Sphingomonas sp. Leaf357	2643221813	Plant Associated
Curtobacterium sp. Leaf183	2643221815	Plant Associated
Sphingomonas sp. Leaf198	2643221816	Plant Associated
Bradyrhizobium sp. Leaf396	2643221819	Plant Associated
Methylobacterium sp. Leaf399	2643221820	Plant Associated
Ramlibacter sp. Leaf400	2643221821	Plant Associated
Chryseobacterium sp. Leaf404	2643221822	Plant Associated
Chryseobacterium sp. Leaf405	2643221823	Plant Associated
Sphingomonas sp. Leaf407	2643221824	Plant Associated
Sphingomonas sp. Leaf412	2643221825	Plant Associated
Frigoribacterium sp. Leaf415	2643221827	Plant Associated
Aureimonas sp. Leaf454	2643221829	Plant Associated
Devosia sp. Leaf420	2643221830	Plant Associated
Marmoricola sp. Leaf446	2643221831	Plant Associated
Rhizobium sp. Leaf453	2643221832	Plant Associated
Sphingomonas sp. Leaf339	2643221833	Plant Associated
Aeromicrobium sp. Leaf245	2643221834	Plant Associated
Methylobacterium sp. Leaf85	2643221835	Plant Associated
Methylobacterium sp. Leaf86	2643221837	Plant Associated
Sphingomonas sp. Leaf257	2643221838	Plant Associated
Methylobacterium sp. Leaf87	2643221839	Plant Associated
Curtobacterium sp. Leaf261	2643221840	Plant Associated
Methylobacterium sp. Leaf88	2643221841	Plant Associated
Methylobacterium sp. Leaf89	2643221859	Plant Associated
Rhizobium sp. Leaf262	2643221860	Plant Associated
Methylobacterium sp. Leaf90	2643221861	Plant Associated
Frigoribacterium sp. Leaf263	2643221862	Plant Associated
Methylobacterium sp. Leaf91	2643221863	Plant Associated
Methylobacterium sp. Leaf92	2643221864	Plant Associated
Leifsonia sp. Leaf264	2643221865	Plant Associated
Methylobacterium sp. Leaf93	2643221866	Plant Associated
Pseudorhodoferax sp. Leaf274	2643221867	Plant Associated
Methylobacterium sp. Leaf106	2643221868	Plant Associated
Methylobacterium sp. Leaf108	2643221870	Plant Associated
Methylobacterium sp. Leaf111	2643221871	Plant Associated
Agreia sp. Leaf283	2643221872	Plant Associated
Nocardioides sp. Leaf285	2643221873	Plant Associated
Methylobacterium sp. Leaf117	2643221874	Plant Associated
Aeromicrobium sp. Leaf291	2643221878	Plant Associated
Rathayibacter sp. Leaf294	2643221880	Plant Associated
Methylobacterium sp. Leaf121	2643221881	Plant Associated
Methylobacterium sp. Leaf122	2643221882	Plant Associated
Rathayibacter sp. Leaf296	2643221883	Plant Associated
Methylobacterium sp. Leaf123	2643221884	Plant Associated
Rathayibacter sp. Leaf299	2643221885	Plant Associated
Methylobacterium sp. Leaf125	2643221886	Plant Associated
Frondihabitans sp. Leaf304	2643221887	Plant Associated
Duganella sp. Leaf126	2643221888	Plant Associated
Rhizobium sp. Leaf306	2643221889	Plant Associated
Nocardioides sp. Leaf307	2643221890	Plant Associated
Rhizobium sp. Leaf311	2643221891	Plant Associated
Pseudomonas sp. Leaf127	2643221892	Plant Associated
Plantibacter sp. Leaf314	2643221893	Plant Associated
Microbacterium sp. Leaf320	2643221894	Plant Associated
Acinetobacter sp. Leaf130	2643221895	Plant Associated
Rhizobium sp. Leaf321	2643221896	Plant Associated
Leifsonia sp. Leaf325	2643221897	Plant Associated
Arthrobacter sp. Leaf145	2643221899	Plant Associated
Xanthomonas sp. Leaf148	2643221901	Plant Associated
Agreia sp. Leaf335	2643221902	Plant Associated
Microbacterium sp. Leaf151	2643221903	Plant Associated
Curtobacterium sp. Leaf154	2643221904	Plant Associated
Rhizobium sp. Leaf155	2643221905	Plant Associated
Microbacterium sp. Leaf159	2643221906	Plant Associated
Acidovorax sp. Leaf160	2643221907	Plant Associated
Frigoribacterium sp. Leaf164	2643221908	Plant Associated
Leifsonia sp. Leaf336	2643221910	Plant Associated
Plantibacter sp. Leaf171	2643221911	Plant Associated
Frigoribacterium sp. Leaf172	2643221912	Plant Associated
Arthrobacter sp. Leaf337	2643221913	Plant Associated
Pedobacter sp. Leaf176	2643221914	Plant Associated
Rhizobium sp. Leaf341	2643221915	Plant Associated
Burkholderia sp. Leaf177	2643221916	Plant Associated
Sphingomonas sp. Leaf343	2643221917	Plant Associated
Microbacterium sp. Leaf179	2643221918	Plant Associated
Microbacterium sp. Leaf347	2643221919	Plant Associated
Chryseobacterium sp. Leaf180	2643221920	Plant Associated
Frigoribacterium sp. Leaf186	2643221922	Plant Associated
Dyadobacter sp. Leaf189	2643221924	Plant Associated
Pedobacter sp. Leaf194	2643221926	Plant Associated
Flavobacterium sp. Leaf359	2643221928	Plant Associated
Methylobacterium sp. Leaf361	2643221929	Plant Associated
Rhizobium sp. Leaf371	2643221931	Plant Associated
Rhizobium sp. Leaf383	2643221933	Plant Associated
Rhizobium sp. Leaf384	2643221934	Plant Associated
Rhizobium sp. Leaf386	2643221935	Plant Associated
Rhizobium sp. Leaf391	2643221936	Plant Associated
Chryseobacterium sp. Leaf394	2643221937	Plant Associated
Methylobacterium sp. Leaf456	2643221938	Plant Associated
Aureimonas sp. Leaf427	2643221939	Plant Associated
Pseudomonas sp. Leaf434	2643221942	Plant Associated
Methylobacterium sp. Leaf465	2643221943	Plant Associated
Methylobacterium sp. Leaf466	2643221944	Plant Associated
Aurantimonas sp. Leaf443	2643221945	Plant Associated
Methylobacterium sp. Leaf469	2643221946	Plant Associated
Bacillus sp. Leaf49	2643221950	Plant Associated
Bacillus sp. Leaf75	2643221951	Plant Associated
Methylobacterium sp. Leaf94	2643221952	Plant Associated
Rhodococcus sp. Leaf233	2643221954	Plant Associated
Rhodococcus sp. Leaf247	2643221955	Plant Associated
Rhodococcus sp. Leaf258	2643221956	Plant Associated
Rhodococcus sp. Leaf278	2643221957	Plant Associated
Bosea sp. Leaf344	2643221958	Plant Associated
Bacillus sp. Leaf406	2643221959	Plant Associated
Aeromicrobium sp. Root236	2643221961	Plant Associated
Aeromicrobium sp. Root344	2643221962	Plant Associated
R1607_A	1000	Plant Associated	Garrido-Oter, Ruben, et al. "Modular traits of the Rhizobiales root microbiota and their evolutionary relationship with symbiotic rhizobia." Cell host & microbe 24.1 (2018): 155-167.‏
R129_A	1001	Plant Associated
R129_B	1002	Plant Associated
R129_C	1003	Plant Associated
R129_D	1004	Plant Associated
R129_E	1005	Plant Associated
R129_F	1006	Plant Associated
R129_H	1007	Plant Associated
R129_I	1008	Plant Associated
R129_J	1009	Plant Associated
R129_K	1010	Plant Associated
R129_L	1011	Plant Associated
R129_M	1012	Plant Associated
R129_N	1013	Plant Associated
R129_O	1014	Plant Associated
R13_A	1015	Plant Associated
R13_B	1016	Plant Associated
R13_C	1017	Plant Associated
R13_D	1018	Plant Associated
R13_E	1019	Plant Associated
R13_F	1020	Plant Associated
R219_B	1021	Plant Associated
R219_F1	1022	Plant Associated
R650_R4	1023	Plant Associated
Rg	1024	Plant Associated
Leaf344	2000	Plant Associated
Root381	2001	Plant Associated
Root670	2002	Plant Associated
Root483D1	2003	Plant Associated
Leaf396	2004	Plant Associated
Leaf64	2005	Plant Associated
Root105	2006	Plant Associated
Root413D1	2007	Plant Associated
Leaf420	2008	Plant Associated
Root436	2009	Plant Associated
Root635	2010	Plant Associated
Root685	2011	Plant Associated
Root102	2012	Plant Associated
Root1471	2013	Plant Associated
Root554	2014	Plant Associated
Root552	2015	Plant Associated
Root157	2016	Plant Associated
Root695	2017	Plant Associated
Root172	2018	Plant Associated
Leaf85	2019	Plant Associated
Leaf86	2020	Plant Associated
Leaf89	2021	Plant Associated
Leaf90	2022	Plant Associated
Leaf92	2023	Plant Associated
Leaf93	2024	Plant Associated
Leaf99	2025	Plant Associated
Leaf102	2026	Plant Associated
Leaf87	2027	Plant Associated
Leaf88	2028	Plant Associated
Leaf91	2029	Plant Associated
Leaf100	2030	Plant Associated
Leaf104	2031	Plant Associated
Leaf106	2032	Plant Associated
Leaf119	2033	Plant Associated
Leaf117	2034	Plant Associated
Leaf122	2035	Plant Associated
Leaf125	2036	Plant Associated
Leaf108	2037	Plant Associated
Leaf111	2038	Plant Associated
Leaf112	2039	Plant Associated
Leaf113	2040	Plant Associated
Leaf121	2041	Plant Associated
Leaf123	2042	Plant Associated
Leaf361	2043	Plant Associated
Leaf399	2044	Plant Associated
Leaf465	2045	Plant Associated
Leaf469	2046	Plant Associated
Leaf456	2047	Plant Associated
Leaf466	2048	Plant Associated
Leaf94	2049	Plant Associated
Leaf202	2050	Plant Associated
Leaf68	2051	Plant Associated
Leaf262	2052	Plant Associated
Leaf321	2053	Plant Associated
Leaf306	2054	Plant Associated
Leaf371	2056	Plant Associated
Leaf384	2057	Plant Associated
Leaf386	2058	Plant Associated
Leaf155	2059	Plant Associated
Leaf341	2060	Plant Associated
Leaf391	2061	Plant Associated
Root1203	2062	Plant Associated
Root1204	2063	Plant Associated
Root1212	2064	Plant Associated
Root1240	2065	Plant Associated
Leaf383	2066	Plant Associated
Leaf453	2067	Plant Associated
Root1220	2068	Plant Associated
Root482	2069	Plant Associated
Root1334	2070	Plant Associated
Root483D2	2071	Plant Associated
Root491	2072	Plant Associated
Root149	2073	Plant Associated
Root564	2074	Plant Associated
Root651	2075	Plant Associated
Root268	2076	Plant Associated
Root73	2077	Plant Associated
Root274	2078	Plant Associated
Root708	2079	Plant Associated
Root31	2080	Plant Associated
Root127	2081	Plant Associated
Root1252	2082	Plant Associated
Root423	2083	Plant Associated
Root1298	2084	Plant Associated
Root1312	2085	Plant Associated
Root142	2086	Plant Associated
Root558	2087	Plant Associated
Root231	2088	Plant Associated
Root954	2089	Plant Associated
Root74	2090	Plant Associated
Root278	2091	Plant Associated
Root258	2092	Plant Associated
Root123D2	2093	Plant Associated
Ornithobacterium rhinotracheale MN #88	2501846311	Non-Plant Associated	Levy, Asaf, et al. "Genomic features of bacterial adaptation to plants." Nature genetics 50.1 (2018): 138-150
Pontibacter actiniarum DSM 19842	2502545039	Non-Plant Associated
Flavobacterium sp. GOBB3-C103-3	2504557015	Non-Plant Associated
Rhodoluna lacicola MWH-Ta8	2504643007	Non-Plant Associated
Brucella intermedia J2	2504756061	Non-Plant Associated
Bacillus sp. 1NLA3E	2506520047	Non-Plant Associated
Hyphomicrobium denitrificans 1NES1	2506783045	Non-Plant Associated
Methylosinus trichosporium OB3b	2507262027	Non-Plant Associated
Acidovorax temperans CB2	2508501005	Non-Plant Associated
Burkholderiales sp. JOSHI_001	2508501021	Non-Plant Associated
Mycolicibacterium tusciae JS617	2508501052	Non-Plant Associated
Mycolicibacterium rhodesiae NBB3	2508501106	Non-Plant Associated
Methylocapsa acidiphila B2	2510065046	Non-Plant Associated
Rhodanobacter sp. OR92	2510065060	Non-Plant Associated
Pelagibacterium halotolerans B2	2511231054	Non-Plant Associated
Brucella canis HSK A52141	2511231087	Non-Plant Associated
Brucella suis VBI22	2511231120	Non-Plant Associated
Mycobacterium tuberculosis CTRI-2	2511231130	Non-Plant Associated
Brucella pinnipedialis B2/94	2511231179	Non-Plant Associated
Brucella melitensis bv. 3 NI	2511231208	Non-Plant Associated
Mycobacterium tuberculosis UT205	2512564056	Non-Plant Associated
Stenotrophomonas maltophilia D457	2513237183	Non-Plant Associated
Bacillus anthracis H9401	2513237215	Non-Plant Associated
Pseudomonas aeruginosa 2_1_26	2513237259	Non-Plant Associated
Bacillus sp. 7_6_55CFAA_CT2	2513237325	Non-Plant Associated
Nitratireductor aquibiodomus RA22	2514752000	Non-Plant Associated
Mycolicibacterium hassiacum DSM 44199	2515154012	Non-Plant Associated
Oligella urethralis DSM 7531	2515154022	Non-Plant Associated
Asticcacaulis benevestitus DSM 16100, ATCC BAA-896	2515154077	Non-Plant Associated
Martelella mediterranea DSM 17316	2515154079	Non-Plant Associated
Streptomyces sp. LaPpAH-202	2515154099	Non-Plant Associated
Streptomyces sp. ScaeMP-e10	2515154102	Non-Plant Associated
Streptomyces sp. FxanaD5	2515154106	Non-Plant Associated
Aureimonas ureilytica DSM 18598	2515154138	Non-Plant Associated
Methylobacterium sp. 77	2516143002	Non-Plant Associated
Agrobacterium albertimagni AOL15	2516143110	Non-Plant Associated
Streptomyces sp. PsTaAH-124	2516143114	Non-Plant Associated
Streptomyces sp. CNR698	2516143117	Non-Plant Associated
Methylosinus sp. LW4	2516493024	Non-Plant Associated
Janthinobacterium lividum PAMC 25724	2516653037	Non-Plant Associated
Methylopila sp. M107	2516653050	Non-Plant Associated
Methyloferula stellata AR4	2516653063	Non-Plant Associated
Hyphomicrobium sp. 802	2516653076	Non-Plant Associated
Methylosinus sp. LW3	2517093011	Non-Plant Associated
Taylorella equigenitalis ATCC 35865	2517093031	Non-Plant Associated
Xanthobacter sp. 126	2517093040	Non-Plant Associated
Methylocystis rosea SV97T	2517287028	Non-Plant Associated
Arthrobacter sp. MA-N2	2517287032	Non-Plant Associated
Methylobacterium sp. 88A	2517434007	Non-Plant Associated
Hoeflea sp. 108	2517434009	Non-Plant Associated
Methylocystis sp. SB2	2517572022	Non-Plant Associated
Amorphus coralli DSM 19760	2517572147	Non-Plant Associated
Streptomyces sp. CNS335	2517572166	Non-Plant Associated
Streptomyces sp. CNY228	2517572184	Non-Plant Associated
Methylocystis sp. Rockwell, ATCC 49242	2517572208	Non-Plant Associated
Bartonella quintana RM-11	2518645543	Non-Plant Associated
Mycobacterium sp. MOTT36Y	2518645550	Non-Plant Associated
Arthrobacter sp. Br18	2519103017	Non-Plant Associated
Bacillus cereus MSX-D12	2519103154	Non-Plant Associated
Bacillus cereus MSX-A1	2519103165	Non-Plant Associated
Bacillus cereus ISP3191	2519103167	Non-Plant Associated
Caldimonas manganoxidans ATCC BAA-369	2519103190	Non-Plant Associated
Xanthobacteraceae bacterium 501b	2519899517	Non-Plant Associated
Nitratireductor pacificus pht-3B	2519899590	Non-Plant Associated
Pseudomonas mendocina DLHK	2519899600	Non-Plant Associated
Nitratireductor indicus C115	2519899619	Non-Plant Associated
Arthrobacter sp. H14	2519899712	Non-Plant Associated
Solibacillus isronensis B3W22	2519899743	Non-Plant Associated
Bartonella doshiae NCTC 12862	2519899787	Non-Plant Associated
Bartonella taylorii 8TBB	2519899788	Non-Plant Associated
Bartonella sp. DB5-6	2519899790	Non-Plant Associated
Bartonella washoensis Sb944nv	2519899792	Non-Plant Associated
Bartonella vinsonii arupensis OK-94-513	2519899805	Non-Plant Associated
Bartonella melophagi K-2C	2519899806	Non-Plant Associated
Kaistia granuli DSM 23481	2521172615	Non-Plant Associated
Empedobacter brevis ATCC 43319	2521172654	Non-Plant Associated
Burkholderia pseudomallei BPC006	2521172686	Non-Plant Associated
Pseudomonas putida PC9	2521172712	Non-Plant Associated
Caulobacter vibrioides OR37	2522125057	Non-Plant Associated
Ralstonia pickettii OR214 (unscreened)	2522125080	Non-Plant Associated
Bordetella sp. FB-8, DSM 24873	2522125081	Non-Plant Associated
Bacillus sp. URHB0009	2522572150	Non-Plant Associated
Salinarimonas rosea DSM 21201	2522572188	Non-Plant Associated
Arenibacter certesii DSM 19833	2523231023	Non-Plant Associated
Mesonia mobilis DSM 19841	2523231063	Non-Plant Associated
Janthinobacterium sp. HH01	2523231079	Non-Plant Associated
Thiomonas sp. FB-6, DSM 25805	2523533526	Non-Plant Associated
Aurantimonas coralicida DSM 14790	2523533557	Non-Plant Associated
Ottowia thiooxydans DSM 14619	2523533611	Non-Plant Associated
Pleomorphomonas koreensis DSM 23070	2523533619	Non-Plant Associated
Aequorivita capsosiphonis DSM 23843	2524023070	Non-Plant Associated
Flavobacterium tegetincola DSM 22377	2524023138	Non-Plant Associated
Alcaligenes faecalis phenolicus DSM 16503	2524023144	Non-Plant Associated
Arthrobacter castelli DSM 16402	2524023227	Non-Plant Associated
Arenimonas composti TR7-09, DSM 18010	2524614513	Non-Plant Associated
Streptomyces sp. ScaeMP-e122	2524614542	Non-Plant Associated
Bradyrhizobium japonicum in8p8	2524614546	Non-Plant Associated
Streptomyces sp. PsTaAH-137	2524614580	Non-Plant Associated
Alkalicoccus chagannorensis DSM 18086	2524614595	Non-Plant Associated
Eisenibacter elegans DSM 3317	2524614599	Non-Plant Associated
Maritalea myrionectae DSM 19524	2524614608	Non-Plant Associated
Sphingomonas jaspsi DSM 18422	2524614649	Non-Plant Associated
Kaistia adipata DSM 17808	2524614770	Non-Plant Associated
Brevundimonas aveniformis DSM 17977	2524614798	Non-Plant Associated
Serinicoccus marinus DSM 15273	2524614805	Non-Plant Associated
Cucumibacter marinus DSM 18995	2524614806	Non-Plant Associated
Silanimonas lenta DSM 16282	2524614862	Non-Plant Associated
Ornithinimicrobium pekingense DSM 21552	2524614884	Non-Plant Associated
Streptomyces sp. LaPpAH-201	2526164526	Non-Plant Associated
Mycobacteroides abscessus 4S-0726-RA	2526164585	Non-Plant Associated
Mycobacteroides abscessus 4S-0206	2526164587	Non-Plant Associated
Mycobacteroides abscessus 3A-0122-S	2526164623	Non-Plant Associated
Mycobacteroides abscessus 3A-0930-S	2526164626	Non-Plant Associated
Bartonella vinsonii berkhoffii Winnie	2526164714	Non-Plant Associated
Hyphomicrobium nitrativorans NL23	2528311098	Non-Plant Associated
Comamonas badia DSM 17552	2528768012	Non-Plant Associated
Bradyrhizobium japonicum 22	2529292555	Non-Plant Associated
Paenibacillus uliginis N3/975	2529292568	Non-Plant Associated
Acinetobacter baumannii NIPH 528	2529293010	Non-Plant Associated
Acinetobacter baumannii NIPH 60	2529293013	Non-Plant Associated
Acinetobacter baumannii ABNIH26	2529293185	Non-Plant Associated
Bartonella vinsonii arupensis Pm136co	2529293187	Non-Plant Associated
Bartonella tamiae Th239	2529293189	Non-Plant Associated
Bartonella rattimassiliensis 15908	2529293191	Non-Plant Associated
Bartonella elizabethae F9251	2529293192	Non-Plant Associated
Bartonella vinsonii berkhoffii Tweed	2529293193	Non-Plant Associated
Mycobacteroides abscessus bolletii CCUG 48898	2531839070	Non-Plant Associated
Massilia timonae CCUG 45783	2531839286	Non-Plant Associated
Acinetobacter baumannii WC-141	2531839352	Non-Plant Associated
Rhodanobacter denitrificans 116-2	2531839538	Non-Plant Associated
Microbacterium laevaniformans OR221	2531839539	Non-Plant Associated
	2534681667	Non-Plant Associated
	2534681668	Non-Plant Associated
Acinetobacter baumannii NIPH 146	2534681908	Non-Plant Associated
Acinetobacter junii CIP 64.5	2534682021	Non-Plant Associated
Burkholderiaceae bacterium PBA	2534682027	Non-Plant Associated
Acinetobacter baumannii ANC 4097	2534682195	Non-Plant Associated
Bartonella bovis m02	2534682200	Non-Plant Associated
Acinetobacter johnsonii CIP 64.6	2537561556	Non-Plant Associated
Acinetobacter nosocomialis NIPH 2119	2537561557	Non-Plant Associated
Bacillus cereus K-5975c	2537561729	Non-Plant Associated
Fibrisoma limi BUZ 3	2537561814	Non-Plant Associated
Afipia felis felis ATCC 53690	2537561903	Non-Plant Associated
Afipia broomeae ATCC 49717	2537561905	Non-Plant Associated
Paeniglutamicibacter gangotriensis Lz1y	2537561926	Non-Plant Associated
Bacillus atrophaeus C89	2537561997	Non-Plant Associated
Bacillus cereus HD73	2537562000	Non-Plant Associated
Bacillus mycoides CER074	2537562005	Non-Plant Associated
Alcaligenes faecalis faecalis NCIB 8687	2537562045	Non-Plant Associated
Acinetobacter baumannii Naval-21	2537562054	Non-Plant Associated
Acinetobacter baumannii OIFC021	2537562057	Non-Plant Associated
Capnocytophaga sp. oral taxon 412 F0487	2540341000	Non-Plant Associated
Methylocystis sp. SC2	2540341127	Non-Plant Associated
Mycobacterium tuberculosis 7199-99	2540341146	Non-Plant Associated
Microvirga flocculans ATCC BAA-817	2540341199	Non-Plant Associated
Acidovorax sp. JHL-3	2540341243	Non-Plant Associated
Methylopila sp. 73B	2541046934	Non-Plant Associated
Paenibacillus sp. HGH0039	2541046994	Non-Plant Associated
Sutterella wadsworthensis HGA0223	2541047009	Non-Plant Associated
Streptomyces sp. HPH0547	2541047017	Non-Plant Associated
Microbacterium sp. oral taxon 186 F0373	2541047020	Non-Plant Associated
Mycobacterium canettii CIPT 140070008	2541047045	Non-Plant Associated
Mycobacterium canettii CIPT 140070017	2541047046	Non-Plant Associated
Pseudomonas sp. CFT9	2541047103	Non-Plant Associated
Bartonella schoenbuchensis m07a	2541047152	Non-Plant Associated
Mycobacterium marinum Europe	2541047508	Non-Plant Associated
Bartonella doshiae ATCC 700133	2545555861	Non-Plant Associated
Bartonella vinsonii berkhoffii ATCC 51672	2545555862	Non-Plant Associated
Mycobacterium genavense ATCC 51234	2545555864	Non-Plant Associated
Bartonella elizabethae F9251, ATCC 49927	2545555865	Non-Plant Associated
Rhizobium selenitireducens ATCC BAA-1503	2545555877	Non-Plant Associated
Hyphomicrobium sp. 99	2545824543	Non-Plant Associated
Bartonella grahamii ATCC 700132	2545824615	Non-Plant Associated
Burkholderia pseudomallei MSHR1043	2545824687	Non-Plant Associated
Brucella intermedia M86	2545824690	Non-Plant Associated
Bacillus sonorensis L12	2545824693	Non-Plant Associated
Mycobacterium tuberculosis GuangZ0019	2545824696	Non-Plant Associated
Methylobacterium sp. 10	2546825546	Non-Plant Associated
Methylobacterium sp. EUR3 AL-11	2546826724	Non-Plant Associated
Bacillus subtilis gtP20b	2547132049	Non-Plant Associated
Sphingomonas sp. KC8	2547132101	Non-Plant Associated
Kocuria rhizophila P7-4	2547132105	Non-Plant Associated
Sphingomonas elodea ATCC 31461	2547132118	Non-Plant Associated
Sphingomonas echinoides ATCC 14820	2547132141	Non-Plant Associated
Sphingomonas sp. PAMC 26605	2547132142	Non-Plant Associated
Bartonella senegalensis OS02	2547132167	Non-Plant Associated
Bartonella birtlesii IBS 325	2547132177	Non-Plant Associated
Curtobacterium flaccumfaciens UCD-AKU	2547132189	Non-Plant Associated
Kocuria sp. UCD-OTCP	2547132190	Non-Plant Associated
Mycobacterium tuberculosis CTRI-4	2547132221	Non-Plant Associated
Mycobacterium tuberculosis X122	2547132239	Non-Plant Associated
Mycobacterium tuberculosis HN878	2547132240	Non-Plant Associated
Acinetobacter baumannii UMB002	2547132288	Non-Plant Associated
Acinetobacter baumannii NCTC 7422	2547132308	Non-Plant Associated
Bartonella clarridgeiae ATCC 51734	2547132469	Non-Plant Associated
Pseudomonas tolaasii PMS117	2548876508	Non-Plant Associated
Acinetobacter baumannii 4857	2548876759	Non-Plant Associated
Sphingomonas sp. PAMC 26621	2548876809	Non-Plant Associated
Sphingomonas sp. PAMC 26617	2548876811	Non-Plant Associated
Pseudomonas extremaustralis 14-3 sub14-3b	2548876812	Non-Plant Associated
Methylocystis parvus OBBP	2548876819	Non-Plant Associated
Brucella anthropi CTS-325	2548876913	Non-Plant Associated
Paenibacillus polymyxa OSY-DF	2548876929	Non-Plant Associated
Mycobacteroides abscessus M156	2548877034	Non-Plant Associated
Mycobacteroides abscessus M24	2548877036	Non-Plant Associated
Mycobacteroides abscessus M152	2548877038	Non-Plant Associated
Priestia endophytica 2102	2551306099	Non-Plant Associated
Bacillus amyloliquefaciens amyloliquefaciens DC-12	2551306124	Non-Plant Associated
Bartonella rattaustraliani AUST/NH4	2551306134	Non-Plant Associated
Mycobacteroides abscessus bolletii M18	2551306144	Non-Plant Associated
Afipia birgiae 34632	2551306146	Non-Plant Associated
Burkholderia thailandensis MSMB43	2551306149	Non-Plant Associated
Sphingomonas sp. ATCC 31555	2551306152	Non-Plant Associated
Nocardia testacea NBRC 100365	2551306161	Non-Plant Associated
Nocardia paucivorans NBRC 100373	2551306169	Non-Plant Associated
Nocardia abscessus NBRC 100374	2551306170	Non-Plant Associated
Nocardia concava NBRC 100430	2551306180	Non-Plant Associated
Pseudomonas sp. CBZ-4	2551306190	Non-Plant Associated
Bartonella florenciae R4	2551306357	Non-Plant Associated
Acinetobacter sp. TG2027	2551306362	Non-Plant Associated
Bacillus subtilis S1-4	2551306393	Non-Plant Associated
Pseudomonas sp. 313	2551306414	Non-Plant Associated
Mycolicibacterium septicum DSM 44393	2551306423	Non-Plant Associated
Methylobacterium sp. MB200	2551306471	Non-Plant Associated
Bacillus licheniformis CGMCC 3963	2551306495	Non-Plant Associated
Bacillus sp. WBUNB009	2551306518	Non-Plant Associated
Rhodococcus ruber Chol-4	2554235023	Non-Plant Associated
Acinetobacter baumannii TG15240	2554235049	Non-Plant Associated
Acinetobacter baumannii TG22336	2554235079	Non-Plant Associated
Acinetobacter baumannii TG27311	2554235081	Non-Plant Associated
Paraburkholderia phenoliruptrix AC1100	2554235175	Non-Plant Associated
Gillisia sp. CAL575	2554235206	Non-Plant Associated
Mycobacterium tuberculosis PanR0203	2554235210	Non-Plant Associated
Bacillus sp. NSP9.1	2554235235	Non-Plant Associated
Mycobacterium tuberculosis PanR0308	2554235237	Non-Plant Associated
Mycobacterium tuberculosis PanR0316	2554235250	Non-Plant Associated
Mycobacterium tuberculosis PanR0503	2554235255	Non-Plant Associated
Mycobacterium tuberculosis PanR0902	2554235263	Non-Plant Associated
Mycobacterium tuberculosis PanR0908	2554235272	Non-Plant Associated
Mycobacterium tuberculosis PanR0906	2554235278	Non-Plant Associated
Mycobacterium sp. UM_CSW	2554235286	Non-Plant Associated
Mycobacterium tuberculosis PanR0411	2554235293	Non-Plant Associated
Mycobacterium tuberculosis PanR0409	2554235307	Non-Plant Associated
Mycobacterium tuberculosis EAI5	2554235430	Non-Plant Associated
Bradyrhizobium sp. OHSU_III	2554235754	Non-Plant Associated
Afifella pfennigii DSM 17143	2556921008	Non-Plant Associated
Brackiella oedipodis DSM 13743	2556921113	Non-Plant Associated
Alkalihalobacillus bogoriensis ATCC BAA-922	2556921655	Non-Plant Associated
Shinella sp. DD12	2556921669	Non-Plant Associated
Bacillus toyonensis BCT-7112	2558309069	Non-Plant Associated
Burkholderia pseudomallei NCTC 13178	2558860231	Non-Plant Associated
Rothia aeria F0184	2558860284	Non-Plant Associated
Mycobacterium tuberculosis WX1	2558860630	Non-Plant Associated
Mycobacterium tuberculosis WX3	2558860632	Non-Plant Associated
Brevundimonas bacteroides DSM 4726	2561511096	Non-Plant Associated
Streptomyces sp. CNQ-525	2561511112	Non-Plant Associated
Comamonas testosteroni sv. Ba CNB-1	2561511126	Non-Plant Associated
Bosea sp. 117	2562617052	Non-Plant Associated
Pseudomonas fluorescens BBc6R8	2562617101	Non-Plant Associated
Brucella melitensis bv. 1 M28-12	2562617109	Non-Plant Associated
Bacillus sp. CPSM8	2562617116	Non-Plant Associated
Methylocystis sp. LW5	2563366505	Non-Plant Associated
Mycobacterium kansasii ATCC 12478	2563366550	Non-Plant Associated
Bacillus anthracis BF1	2563366751	Non-Plant Associated
Bacillus weihenstephanensis NBRC 101238	2563367135	Non-Plant Associated
Paenibacillus sp. FSL R5-192	2563367144	Non-Plant Associated
Bacillus weihenstephanensis FSL H7-687	2563367146	Non-Plant Associated
Mycobacterium tuberculosis BT2	2565956582	Non-Plant Associated
Acinetobacter schindleri NIPH 900	2565956680	Non-Plant Associated
Mycobacterium avium 2285 (S)	2565956783	Non-Plant Associated
Mycobacterium kansasii 824	2565956815	Non-Plant Associated
Mycobacteroides abscessus abscessus 103	2565956816	Non-Plant Associated
Acinetobacter baumannii 1046051	2565956875	Non-Plant Associated
Acinetobacter baumannii 1051176	2565956877	Non-Plant Associated
Acinetobacter baumannii 10519	2565956879	Non-Plant Associated
Acinetobacter baumannii 110912	2565956887	Non-Plant Associated
Acinetobacter baumannii 1237893	2565956904	Non-Plant Associated
Acinetobacter baumannii 1266220	2565956911	Non-Plant Associated
Acinetobacter baumannii 1294596	2565956926	Non-Plant Associated
Acinetobacter baumannii 1296252	2565956930	Non-Plant Associated
Acinetobacter baumannii 136706	2565956933	Non-Plant Associated
Acinetobacter baumannii 1406182	2565956939	Non-Plant Associated
Acinetobacter baumannii 1406750	2565956941	Non-Plant Associated
Acinetobacter baumannii 1482820	2565956965	Non-Plant Associated
Acinetobacter baumannii 1526966	2565956969	Non-Plant Associated
Acinetobacter baumannii 1552865	2565956975	Non-Plant Associated
Acinetobacter baumannii 1564232	2565956976	Non-Plant Associated
Acinetobacter baumannii 268680	2565957073	Non-Plant Associated
Acinetobacter baumannii 303002	2565957081	Non-Plant Associated
Sphingomonas astaxanthinifaciens DSM 22298	2565957137	Non-Plant Associated
Bacillus sp. JCM 19047	2568526046	Non-Plant Associated
Afipia sp. NBIMC_P1-C1	2568526116	Non-Plant Associated
Mycobacterium intracellulare MIN_052511_1280	2568526126	Non-Plant Associated
Cupriavidus metallidurans H1130	2568526169	Non-Plant Associated
Rhodopseudomonas palustris JSC-3b	2568526178	Non-Plant Associated
Bacillus thuringiensis sv. tolworthi NA205-2	2568526216	Non-Plant Associated
Cytobacillus firmus DS1	2568526233	Non-Plant Associated
Acinetobacter baumannii 50595	2568526271	Non-Plant Associated
Acinetobacter baumannii 923118	2568526274	Non-Plant Associated
Acinetobacter baumannii 846928	2568526313	Non-Plant Associated
Mycobacterium intracellulare MIN_061107_1834	2568526481	Non-Plant Associated
Afipia sp. OHSU_II-C1	2568526514	Non-Plant Associated
Lutibaculum baratangense AMV1	2568526534	Non-Plant Associated
Acinetobacter baumannii UH8907	2568526620	Non-Plant Associated
Burkholderia pseudomallei MSHR6137	2568526725	Non-Plant Associated
Acinetobacter baumannii MRSN 57	2571042485	Non-Plant Associated
Mycobacterium tuberculosis INS_XDR	2571042743	Non-Plant Associated
Mycobacterium tuberculosis MTB-476	2571042747	Non-Plant Associated
Asticcacaulis sp. AC466	2571042840	Non-Plant Associated
Caulobacteraceae sp. PMMR1	2574179739	Non-Plant Associated
Xanthobacter sp. 91	2574179791	Non-Plant Associated
Mycobacterium tuberculosis TKK_04_0120	2574179819	Non-Plant Associated
Mycobacterium tuberculosis TRUG0004	2574179830	Non-Plant Associated
Mycobacterium tuberculosis KT-0067	2574179838	Non-Plant Associated
Mycobacterium tuberculosis TKK_04_0080	2574179845	Non-Plant Associated
Mycobacterium tuberculosis T46	2574179851	Non-Plant Associated
Mycobacterium tuberculosis MD19043	2574179852	Non-Plant Associated
Mycobacterium tuberculosis M1848	2574179855	Non-Plant Associated
Mycobacterium tuberculosis XTB13-114	2574179861	Non-Plant Associated
Acinetobacter baumannii 573719	2574179870	Non-Plant Associated
Mycobacterium tuberculosis M2416	2574179873	Non-Plant Associated
Mycobacterium tuberculosis TB_RSA68	2574179886	Non-Plant Associated
Mycobacterium tuberculosis M1762	2574179894	Non-Plant Associated
Mycobacterium tuberculosis KT-0069	2574179897	Non-Plant Associated
Mycobacterium tuberculosis TB_RSA173	2574179905	Non-Plant Associated
Mycobacterium africanum MAL010100	2574179914	Non-Plant Associated
Mycobacterium tuberculosis MD17888	2574179949	Non-Plant Associated
Mycobacterium tuberculosis 16955	2574179955	Non-Plant Associated
Mycobacterium tuberculosis TRUG0070	2574180005	Non-Plant Associated
Mycobacterium tuberculosis TB_RSA148	2574180007	Non-Plant Associated
Asticcacaulis sp. AC460	2574180013	Non-Plant Associated
Mycobacterium tuberculosis OFXR-6	2574180016	Non-Plant Associated
Mycobacterium tuberculosis NRITLD57	2574180032	Non-Plant Associated
Mycobacterium tuberculosis KT-0091	2574180058	Non-Plant Associated
Mycobacterium tuberculosis TKK-01-0010	2574180066	Non-Plant Associated
Mycobacterium tuberculosis TRUG0088	2574180110	Non-Plant Associated
Pseudomonas aeruginosa VRFPA07	2574180171	Non-Plant Associated
Mycobacterium africanum MAL010111	2574180196	Non-Plant Associated
Mycobacterium tuberculosis M2136	2574180209	Non-Plant Associated
Mycobacterium tuberculosis MD16775	2574180210	Non-Plant Associated
Mycobacterium tuberculosis M1444	2574180216	Non-Plant Associated
Mycobacterium tuberculosis KT-0072	2574180239	Non-Plant Associated
Mycobacterium tuberculosis KT-0110	2574180278	Non-Plant Associated
Bacillus licheniformis CG-B52	2574180310	Non-Plant Associated
Mycobacterium tuberculosis 2541MS	2574180315	Non-Plant Associated
Mycobacterium tuberculosis TB_RSA18	2574180376	Non-Plant Associated
Mycobacterium tuberculosis XTB13-156	2574180393	Non-Plant Associated
Mycobacterium tuberculosis TRUG0101	2574180401	Non-Plant Associated
Mycobacterium tuberculosis BTB12-400	2574180403	Non-Plant Associated
Mycobacterium tuberculosis TKK_03_0090	2574180410	Non-Plant Associated
Mycobacterium tuberculosis SK-B	2574180419	Non-Plant Associated
Mycobacterium tuberculosis XTB13-136	2574180422	Non-Plant Associated
Mycobacterium tuberculosis OFXR-19	2576861001	Non-Plant Associated
	2576861003	Non-Plant Associated
Mycobacterium tuberculosis TB_RSA09	2576861006	Non-Plant Associated
Mycobacterium tuberculosis TKK_03_0116	2576861018	Non-Plant Associated
Mycobacterium tuberculosis BTB10-487	2576861026	Non-Plant Associated
Mycobacterium tuberculosis M1418	2576861038	Non-Plant Associated
Mycobacterium tuberculosis CPHL_A	2576861059	Non-Plant Associated
Mycobacterium tuberculosis BTB12-449	2576861060	Non-Plant Associated
Mycobacterium tuberculosis KT-0024	2576861064	Non-Plant Associated
Burkholderia sp. A1	2576861096	Non-Plant Associated
Mycobacterium tuberculosis BTB07-034	2576861163	Non-Plant Associated
Mycobacterium tuberculosis TB_RSA70	2576861217	Non-Plant Associated
Mycobacterium tuberculosis H2398	2576861228	Non-Plant Associated
Mycobacterium tuberculosis M2479	2576861239	Non-Plant Associated
Bacillus sp. TS-2	2576861273	Non-Plant Associated
Mycobacterium tuberculosis M1017	2576861286	Non-Plant Associated
Mycobacterium tuberculosis GM 1503	2576861289	Non-Plant Associated
Mycobacterium tuberculosis M2085	2576861292	Non-Plant Associated
Mycobacterium tuberculosis TKK-01-0026	2576861324	Non-Plant Associated
Mycobacterium tuberculosis TKK_05SA_0017	2576861332	Non-Plant Associated
Mycobacterium tuberculosis TB_RSA78	2576861336	Non-Plant Associated
Mycobacterium tuberculosis BTB09-565	2576861338	Non-Plant Associated
Mycobacterium tuberculosis KT-0001	2576861345	Non-Plant Associated
Mycobacterium tuberculosis NRITLD15	2576861348	Non-Plant Associated
Mycobacterium tuberculosis BTB06-001	2576861352	Non-Plant Associated
Mycobacterium tuberculosis BTB09-058	2576861353	Non-Plant Associated
Mycobacterium tuberculosis KT-0096	2576861377	Non-Plant Associated
Mycobacterium tuberculosis TKK_03_0096	2576861378	Non-Plant Associated
Mycobacterium tuberculosis XTB13-255	2576861384	Non-Plant Associated
Bordetella holmesii ATCC 51541	2576861425	Non-Plant Associated
Asticcacaulis sp. YBE204	2576861656	Non-Plant Associated
Asticcacaulis sp. AC402	2576861669	Non-Plant Associated
Asticcacaulis benevestitus DSM 16100, ATCC BAA-896	2576861677	Non-Plant Associated
Bordetella bronchiseptica B18-5 (C3)	2576861726	Non-Plant Associated
Bordetella bronchiseptica C4	2576861748	Non-Plant Associated
Bordetella bronchiseptica E014	2576861752	Non-Plant Associated
Bacillus cereus BcFL2013	2576861809	Non-Plant Associated
Mycobacterium bovis Kc 9614	2579778584	Non-Plant Associated
Mycobacterium africanum MAL010120	2579778639	Non-Plant Associated
Acinetobacter baumannii 836190	2579778673	Non-Plant Associated
Mycobacterium bovis D 4155	2579778729	Non-Plant Associated
Mycobacterium bovis Mr 4387	2579778734	Non-Plant Associated
Mycobacterium bovis Wt 21419	2579778875	Non-Plant Associated
Mycobacterium africanum MAL020173	2579778878	Non-Plant Associated
Paenibacillus ehimensis A2	2579778893	Non-Plant Associated
Mycobacterium bovis Bz 31150	2579778928	Non-Plant Associated
Acinetobacter baumannii 70136	2579778977	Non-Plant Associated
Mycobacterium sp. MAC_011194_8550	2579779081	Non-Plant Associated
Sphingobacterium paucimobilis HER1398	2579779088	Non-Plant Associated
Mycobacteroides abscessus MAB_082312_2258	2579779115	Non-Plant Associated
Mycobacterium avium MAV_120709_2344	2579779122	Non-Plant Associated
Acinetobacter baumannii 730795	2582580844	Non-Plant Associated
Acinetobacter baumannii UH6907	2582580889	Non-Plant Associated
Achromobacter xylosoxidans X02736	2582580967	Non-Plant Associated
Mycobacterium bovis Kc 32216	2582580974	Non-Plant Associated
Mesorhizobium sp. NBIMC_P2-C3	2582580991	Non-Plant Associated
Pseudomonas otitidis LNU-E-001	2582581004	Non-Plant Associated
Achromobacter sp. DH1f	2582581007	Non-Plant Associated
Pseudomonas sp. Ant30-3	2582581011	Non-Plant Associated
Methylosinus sp. PW1	2582581241	Non-Plant Associated
Zobellia uliginosa MAR_2009_138	2582581379	Non-Plant Associated
Brucella suis bv. 2 Bs143CITA	2585427647	Non-Plant Associated
Brucella suis bv. 2 Bs364CITA	2585427651	Non-Plant Associated
Brucella suis bv. 2 PT09143	2585427652	Non-Plant Associated
Brucella suis bv. 2 PT09172	2585427653	Non-Plant Associated
Bartonella henselae BM1374163	2585427673	Non-Plant Associated
Bacillus zhangzhouensis DW5-4	2585427675	Non-Plant Associated
Brucella rhizosphaerae SJY1	2585427803	Non-Plant Associated
Pedobacter sp. R20-19	2585427825	Non-Plant Associated
Streptomyces sp. NTK 937	2585427945	Non-Plant Associated
Pseudorhizobium marinum MGL06	2585427975	Non-Plant Associated
Nocardia otitidiscaviarum IFM 11049	2585428000	Non-Plant Associated
Pseudorhizobium pelagicum R2-400B4	2585428024	Non-Plant Associated
Brucella canis Oliveri	2585428041	Non-Plant Associated
Aliihoeflea sp. 2WW	2585428139	Non-Plant Associated
Mycobacterium marinum E11	2588253759	Non-Plant Associated
Bartonella tribocorum BM1374166	2588253764	Non-Plant Associated
Bartonella koehlerae C-29	2588253861	Non-Plant Associated
Bartonella rochalimae ATCC BAA-1498	2588253862	Non-Plant Associated
Gillisia sp. Hel_I_86	2593339200	Non-Plant Associated
Cellulophaga sp. RHA_52	2593339236	Non-Plant Associated
Cytobacillus oceanisediminis CGMCC 1.10115	2596583545	Non-Plant Associated
Flavobacterium cheniae CGMCC 1.6844	2596583558	Non-Plant Associated
Extensimonas vulgaris CGMCC 1.10977	2596583579	Non-Plant Associated
Flavobacterium glaciei CGMCC 1.5380	2596583583	Non-Plant Associated
Alkalihalobacillus nanhaiisediminis CGMCC 1.10116	2596583586	Non-Plant Associated
Myroides odoratimimus ATCC BAA-634	2596583645	Non-Plant Associated
Asticcacaulis taihuensis CGMCC 1.3431	2596583650	Non-Plant Associated
Devosia enhydra ATCC 23634	2596583700	Non-Plant Associated
Agrococcus pavilionensis RW1	2597489936	Non-Plant Associated
Caballeronia insecticola RPE64	2597489944	Non-Plant Associated
Burkholderia pseudomallei BEO	2597490093	Non-Plant Associated
Burkholderia mallei 23344	2597490104	Non-Plant Associated
Burkholderia pseudomallei MSHR5848	2597490123	Non-Plant Associated
Burkholderia oklahomensis BDU	2597490124	Non-Plant Associated
Burkholderia cenocepacia DDS 22E-1	2597490136	Non-Plant Associated
Bacillus anthracis Han	2597490165	Non-Plant Associated
Novosphingobium aromaticivorans ATCC 700280	2597490364	Non-Plant Associated
Bauldia litoralis ATCC 35022	2597490370	Non-Plant Associated
Burkholderia sp. B13	2599185245	Non-Plant Associated
Sphingomonas paucimobilis NBRC 13935	2600255072	Non-Plant Associated
Rhodococcus sp. AW25M09	2600255126	Non-Plant Associated
Brevundimonas nasdae TPW30	2600255394	Non-Plant Associated
Oligella urethralis DNF00040	2602041622	Non-Plant Associated
Pseudomonas fluorescens EGD-AQ6	2602041645	Non-Plant Associated
Bacillus sp. RU9509.4	2606217744	Non-Plant Associated
Hyphomicrobiales bacterium HL-109	2608642209	Non-Plant Associated
Bordetella bronchiseptica KM22	2609459813	Non-Plant Associated
Acinetobacter soli TCM341	2609459882	Non-Plant Associated
Bacillus sp. SJS	2609459993	Non-Plant Associated
Hylemonella gracilis Niagara R	2609460008	Non-Plant Associated
Bacillus stercoris D7XPN1	2609460072	Non-Plant Associated
Devosia sp. LC5	2609460200	Non-Plant Associated
Bosea sp. LC85	2609460206	Non-Plant Associated
Brucella abortus 544	2609460297	Non-Plant Associated
Brucella abortus LMN1	2609460298	Non-Plant Associated
Brucella abortus LMN2	2609460307	Non-Plant Associated
Bacillus subtilis GXA-28	2609460316	Non-Plant Associated
Muricauda sp. ES.050	2615840527	Non-Plant Associated
Cohaesibacter sp. ES.047	2615840601	Non-Plant Associated
Chelatococcus sambhunathii DSM 18167	2615840613	Non-Plant Associated
Comamonas thiooxydans DSM 17888	2615840615	Non-Plant Associated
Bacillus sp. ES.034	2615840658	Non-Plant Associated
Zobellia galactanivorans DsijT	2619619092	Non-Plant Associated
Sphingomonas sp. PR090111-T3T-6A	2619619096	Non-Plant Associated
Chryseobacterium piperi CTM	2619619246	Non-Plant Associated
Bacillus cereus B4077	2623620575	Non-Plant Associated
Acinetobacter sp. Ag2	2627853653	Non-Plant Associated
Bacillus sp. L_1B0_5	2627853654	Non-Plant Associated
Brevundimonas sp. KM4	2627853674	Non-Plant Associated
Sphingomonas sp. ERG5	2627854221	Non-Plant Associated
Sphingomonas parapaucimobilis NBRC 15100	2630968314	Non-Plant Associated
Knoellia flava TL1	2630968446	Non-Plant Associated
Mycobacterium nebraskense AKUC2	2630968771	Non-Plant Associated
Sphingomonas paucimobilis LCT-SP1	2630968820	Non-Plant Associated
Sphingopyxis sp. LC81	2630968880	Non-Plant Associated
Sphingobacterium mizutaii DSM 11724	2634166301	Non-Plant Associated
Mycolicibacterium obuense DSM 44075	2636415843	Non-Plant Associated
Pedobacter metabolipauper DSM 19035	2636416080	Non-Plant Associated
Nocardioides exalbidus DSM 22017	2639762616	Non-Plant Associated
Pedobacter lusitanus NL19	2639762777	Non-Plant Associated
Knoellia aerolata DSM 18566	2639762785	Non-Plant Associated
Bacillus thuringiensis konkukian sv. H34 97-27	637000023	Non-Plant Associated
Bartonella quintana Toulouse	637000028	Non-Plant Associated
Burkholderia orbicola AU 1054	637000046	Non-Plant Associated
Chelativorans sp. BNC1	637000160	Non-Plant Associated
Mycobacterium tuberculosis CDC1551	637000172	Non-Plant Associated
Cupriavidus metallidurans CH34	637000230	Non-Plant Associated
Rhodoferax ferrireducens T118	637000235	Non-Plant Associated
Rhodopseudomonas palustris BisB18	637000237	Non-Plant Associated
Rhodopseudomonas palustris BisB5	637000238	Non-Plant Associated
Rhodopseudomonas palustris HaA2	637000240	Non-Plant Associated
Rhodopseudomonas palustris BisA53	639279312	Non-Plant Associated
Bartonella bacilliformis KC583	639633009	Non-Plant Associated
Fulvimarina pelagi HTCC2506	639857001	Non-Plant Associated
Brucella ovis ATCC 25840	640427105	Non-Plant Associated
Mycolicibacterium gilvum PYR-GCK	640427122	Non-Plant Associated
Mycobacterium tuberculosis F11 (ExPEC)	640427123	Non-Plant Associated
	640427129	Non-Plant Associated
Cupriavidus necator H16	640427136	Non-Plant Associated
Rhizorhabdus wittichii RW1	640427144	Non-Plant Associated
Brucella anthropi ATCC 49188	640753038	Non-Plant Associated
Parvibaculum lavamentivorans DS-1	640753040	Non-Plant Associated
Xanthobacter autotrophicus Py2	640753059	Non-Plant Associated
Limnobacter sp. MED105	640963026	Non-Plant Associated
Bartonella tribocorum CIP 105476	641228478	Non-Plant Associated
Brucella suis ATCC 23445	641228481	Non-Plant Associated
Bordetella avium 197N	641522607	Non-Plant Associated
Caulobacter sp. K31	641522612	Non-Plant Associated
Mycobacteroides abscessus ATCC 19977	641522641	Non-Plant Associated
Mycobacterium marinum M, ATCC BAA-535	641522642	Non-Plant Associated
Brucella abortus S19	642555110	Non-Plant Associated
Phenylobacterium zucineum HLK1	642555147	Non-Plant Associated
Rhodopseudomonas palustris TIE-1	642555153	Non-Plant Associated
Burkholderia pseudomallei 576	642979333	Non-Plant Associated
Mycobacterium tuberculosis EAS054	642979363	Non-Plant Associated
Bacillus cereus AH187 (F4810/72)	643348510	Non-Plant Associated
Bacillus cereus Q1	643348514	Non-Plant Associated
Rhodococcus erythropolis PR4	643692033	Non-Plant Associated
Bacillus wiedmannii MM3	643886038	Non-Plant Associated
Bacillus cereus mm1550	643886166	Non-Plant Associated
Bartonella grahamii as4aup	644736328	Non-Plant Associated
Brucella microti CCM 4915	644736332	Non-Plant Associated
Methylorubrum extorquens AM1	644736386	Non-Plant Associated
Mycobacterium tuberculosis KZN 1435 (MDR)	644736391	Non-Plant Associated
Mycobacterium tuberculosis 98-R604 INH-RIF-EM	645058721	Non-Plant Associated
Brucella intermedia LMG 3301	645058765	Non-Plant Associated
Bacillus anthracis Vollum	645058772	Non-Plant Associated
Brucella abortus bv. 6 870	645058838	Non-Plant Associated
Brucella abortus bv. 4 292	645058841	Non-Plant Associated
Brucella pinnipedialis M292/94/1	645058859	Non-Plant Associated
Brucella melitensis bv. 2 63/9	645058863	Non-Plant Associated
Brucella abortus bv. 9 C68	645058864	Non-Plant Associated
Brucella melitensis bv. 3 Ether	645058867	Non-Plant Associated
Brucella neotomae 5K33, ATCC 23459	645058868	Non-Plant Associated
Oxalobacter paraformigenes HOxBLS	646206250	Non-Plant Associated
Acinetobacter radioresistens SH164	646206271	Non-Plant Associated
Rothia mucilaginosa DY-18	646311951	Non-Plant Associated
Thiomonas intermedia K12	646564585	Non-Plant Associated
Achromobacter piechaudii ATCC 43553	647000200	Non-Plant Associated
Streptomyces sp. ACT-1 XylebKG-1	647000328	Non-Plant Associated
Brevundimonas sp. BAL3	647533115	Non-Plant Associated
Brucella suis bv. 4 40	647533120	Non-Plant Associated
Brevundimonas subvibrioides ATCC 15264	648028010	Non-Plant Associated
Hyphomicrobium denitrificans ATCC 51888	648028034	Non-Plant Associated
Afipia sp. 1NLS2	648276616	Non-Plant Associated
Brucella inopinata BO1	648276624	Non-Plant Associated
Brucella sp. NF 2653	648276626	Non-Plant Associated
Mycobacterium tuberculosis SUMu003	648276695	Non-Plant Associated
Glutamicibacter arilaitensis re117	649633006	Non-Plant Associated
Asticcacaulis excentricus CB 48	649633007	Non-Plant Associated
Bartonella clarridgeiae 73	649633014	Non-Plant Associated
Rhodomicrobium vannielii ATCC 17100	649633090	Non-Plant Associated
Rhodopseudomonas palustris DX-1	649633091	Non-Plant Associated
Rothia dentocariosa ATCC 17931	649633093	Non-Plant Associated
Taylorella equigenitalis MCE9	649633099	Non-Plant Associated
Bacillus sp. 2_A_57_CT2	649989909	Non-Plant Associated
Bacillus sp. BT1B_CT2	649989910	Non-Plant Associated
Lautropia mirabilis ATCC 51599	649989970	Non-Plant Associated
Alicycliphilus denitrificans K601	650716008	Non-Plant Associated
Hyphomicrobium sp. MC1	650716042	Non-Plant Associated
Mycobacterium canettii CIPT 140010059	650716060	Non-Plant Associated
Pusillimonas sp. T7-7	650716078	Non-Plant Associated
Brucella melitensis M28	651053010	Non-Plant Associated
Afipia carboxidovorans OM4	651053055	Non-Plant Associated
Thiomonas arsenitoxydans 3As	651053077	Non-Plant Associated
Asticcacaulis biprosthecum C19, ATCC 27554	651285000	Non-Plant Associated
Sphingomonas sp. S17	651324099	Non-Plant Associated
Streptomyces griseoaurantiacus M045	651324106	Non-Plant Associated
