# Supplementary material for: Widespread horizontal gene transfer between plants and bacteria
Source: ISME Commun. 2024 May 13;4(1):ycae073. doi: 10.1093/ismeco/ycae073 (PMC11131428; doi:10.1093/ismeco/ycae073)
Supplement: Supplementary_material_ycae073 [file supplementary_material_ycae073.zip › Supplementary Table 2 (1).xlsx]

## Sheet: גיליון1
# Summary of results over 35 percent sequence identity, across over 80 percent both the plant and the bacterial proteins
Arabidopsis_gene_ID	Arabidopsis_gene_symbol	Arabidopsis_gene_full_name	Arabidopsis_gene_Description	Bacteria_genome_ID	Bacteria_genome_name	PA/NPA	Bacteria_gene_ID	Identity percentage
AT1G01050.2	AtPPa1, PPa1	pyrophosphorylase 1	pyrophosphorylase 1	1000	R1607_A	PA	1000|1000.peg.1322	42.941
AT1G01050.2	AtPPa1, PPa1	pyrophosphorylase 1	pyrophosphorylase 1	1004	R129_D	PA	1004|1004.peg.859	44.706
AT1G01050.2	AtPPa1, PPa1	pyrophosphorylase 1	pyrophosphorylase 1	1005	R129_E	PA	1005|1005.peg.718	44.706
AT1G01050.2	AtPPa1, PPa1	pyrophosphorylase 1	pyrophosphorylase 1	1006	R129_F	PA	1006|1006.peg.1455	44.706
AT1G01050.2	AtPPa1, PPa1	pyrophosphorylase 1	pyrophosphorylase 1	2058	Leaf386	PA	2058|2058.peg.5704	44.706
AT1G01050.2	AtPPa1, PPa1	pyrophosphorylase 1	pyrophosphorylase 1	2061	Leaf391	PA	2061|2061.peg.1289	44.706
AT1G01050.2	AtPPa1, PPa1	pyrophosphorylase 1	pyrophosphorylase 1	2065	Root1240	PA	2065|2065.peg.3368	41.765
AT1G01050.2	AtPPa1, PPa1	pyrophosphorylase 1	pyrophosphorylase 1	2067	Leaf453	PA	2067|2067.peg.1293	44.706
AT1G01050.2	AtPPa1, PPa1	pyrophosphorylase 1	pyrophosphorylase 1	2072	Root491	PA	2072|2072.peg.3105	41.52
AT1G01050.2	AtPPa1, PPa1	pyrophosphorylase 1	pyrophosphorylase 1	2075	Root651	PA	2075|2075.peg.4670	40.936
AT1G01050.2	AtPPa1, PPa1	pyrophosphorylase 1	pyrophosphorylase 1	2078	Root274	PA	2078|2078.peg.3341	41.765
AT1G01050.2	AtPPa1, PPa1	pyrophosphorylase 1	pyrophosphorylase 1	2508501021	Burkholderiales sp. JOSHI_001	NPA	2508596583	38.824
AT1G01050.2	AtPPa1, PPa1	pyrophosphorylase 1	pyrophosphorylase 1	2510065060	Rhodanobacter sp. OR92	NPA	2510320775	41.176
AT1G01050.2	AtPPa1, PPa1	pyrophosphorylase 1	pyrophosphorylase 1	2510065060	Rhodanobacter sp. OR92	NPA	2510321420	37.931
AT1G01050.2	AtPPa1, PPa1	pyrophosphorylase 1	pyrophosphorylase 1	2513237183	Stenotrophomonas maltophilia D457	NPA	2514115249	43.529
AT1G01050.2	AtPPa1, PPa1	pyrophosphorylase 1	pyrophosphorylase 1	2515154138	Aureimonas ureilytica DSM 18598	NPA	2515760411	39.412
AT1G01050.2	AtPPa1, PPa1	pyrophosphorylase 1	pyrophosphorylase 1	2516143110	Agrobacterium albertimagni AOL15	NPA	2516405670	42.941
AT1G01050.2	AtPPa1, PPa1	pyrophosphorylase 1	pyrophosphorylase 1	2517093031	Taylorella equigenitalis ATCC 35865	NPA	2517208208	39.766
AT1G01050.2	AtPPa1, PPa1	pyrophosphorylase 1	pyrophosphorylase 1	2517434009	Hoeflea sp. 108	NPA	2517464946	40
AT1G01050.2	AtPPa1, PPa1	pyrophosphorylase 1	pyrophosphorylase 1	2519103190	Caldimonas manganoxidans ATCC BAA-369	NPA	2519858276	40.116
AT1G01050.2	AtPPa1, PPa1	pyrophosphorylase 1	pyrophosphorylase 1	2519899668	Luteibacter sp. 22Crub2.1	PA	2520559922	40
AT1G01050.2	AtPPa1, PPa1	pyrophosphorylase 1	pyrophosphorylase 1	2521172624	Agrobacterium sp. 224MFTsu3.1	PA	2521666896	41.52
AT1G01050.2	AtPPa1, PPa1	pyrophosphorylase 1	pyrophosphorylase 1	2521172663	Agrobacterium sp. 10MFCol1.1	PA	2521857963	41.52
AT1G01050.2	AtPPa1, PPa1	pyrophosphorylase 1	pyrophosphorylase 1	2522125057	Caulobacter vibrioides OR37	NPA	2522233726	36.066
AT1G01050.2	AtPPa1, PPa1	pyrophosphorylase 1	pyrophosphorylase 1	2528768012	Comamonas badia DSM 17552	NPA	2528817512	40.571
AT1G01050.2	AtPPa1, PPa1	pyrophosphorylase 1	pyrophosphorylase 1	2529292583	Agrobacterium sp. UNC420CL41Cvi	PA	2529490692	41.52
AT1G01050.2	AtPPa1, PPa1	pyrophosphorylase 1	pyrophosphorylase 1	2531839538	Rhodanobacter denitrificans 116-2	NPA	2533910318	37.931
AT1G01050.2	AtPPa1, PPa1	pyrophosphorylase 1	pyrophosphorylase 1	2537561814	Fibrisoma limi BUZ 3	NPA	2538742905	36.453
AT1G01050.2	AtPPa1, PPa1	pyrophosphorylase 1	pyrophosphorylase 1	2547132142	Sphingomonas sp. PAMC 26605	NPA	2547548016	38.824
AT1G01050.2	AtPPa1, PPa1	pyrophosphorylase 1	pyrophosphorylase 1	2548876508	Pseudomonas tolaasii PMS117	NPA	2548903948	37.989
AT1G01050.2	AtPPa1, PPa1	pyrophosphorylase 1	pyrophosphorylase 1	2548876809	Sphingomonas sp. PAMC 26621	NPA	2549933933	38.235
AT1G01050.2	AtPPa1, PPa1	pyrophosphorylase 1	pyrophosphorylase 1	2548876811	Sphingomonas sp. PAMC 26617	NPA	2549942922	38.235
AT1G01050.2	AtPPa1, PPa1	pyrophosphorylase 1	pyrophosphorylase 1	2556921669	Shinella sp. DD12	NPA	2558280774	41.52
AT1G01050.2	AtPPa1, PPa1	pyrophosphorylase 1	pyrophosphorylase 1	2556921674	Dyella japonica UNC79MFTsu3.2	PA	2558296817	40.588
AT1G01050.2	AtPPa1, PPa1	pyrophosphorylase 1	pyrophosphorylase 1	2558860101	Acinetobacter sp. UNC436CL71CviS28	PA	2558869517	36.994
AT1G01050.2	AtPPa1, PPa1	pyrophosphorylase 1	pyrophosphorylase 1	2558860101	Acinetobacter sp. UNC436CL71CviS28	PA	2558871487	38.012
AT1G01050.2	AtPPa1, PPa1	pyrophosphorylase 1	pyrophosphorylase 1	2561511096	Brevundimonas bacteroides DSM 4726	NPA	2562054129	44.444
AT1G01050.2	AtPPa1, PPa1	pyrophosphorylase 1	pyrophosphorylase 1	2565956508	Caulobacter sp. UNC358MFTsu5.1	PA	2565988250	37.705
AT1G01050.2	AtPPa1, PPa1	pyrophosphorylase 1	pyrophosphorylase 1	2565956680	Acinetobacter schindleri NIPH 900	NPA	2566675736	37.572
AT1G01050.2	AtPPa1, PPa1	pyrophosphorylase 1	pyrophosphorylase 1	2565956926	Acinetobacter baumannii 1294596	NPA	2567642704	36.994
AT1G01050.2	AtPPa1, PPa1	pyrophosphorylase 1	pyrophosphorylase 1	2565956926	Acinetobacter baumannii 1294596	NPA	2567643142	37.427
AT1G01050.2	AtPPa1, PPa1	pyrophosphorylase 1	pyrophosphorylase 1	2565957137	Sphingomonas astaxanthinifaciens DSM 22298	NPA	2568503854	39.412
AT1G01050.2	AtPPa1, PPa1	pyrophosphorylase 1	pyrophosphorylase 1	2574180013	Asticcacaulis sp. AC460	NPA	2575313354	40.698
AT1G01050.2	AtPPa1, PPa1	pyrophosphorylase 1	pyrophosphorylase 1	2576861656	Asticcacaulis sp. YBE204	NPA	2579119071	42.442
AT1G01050.2	AtPPa1, PPa1	pyrophosphorylase 1	pyrophosphorylase 1	2576861669	Asticcacaulis sp. AC402	NPA	2579161939	40.116
AT1G01050.2	AtPPa1, PPa1	pyrophosphorylase 1	pyrophosphorylase 1	2576861726	Bordetella bronchiseptica B18-5 (C3)	NPA	2579380559	40.588
AT1G01050.2	AtPPa1, PPa1	pyrophosphorylase 1	pyrophosphorylase 1	2576861748	Bordetella bronchiseptica C4	NPA	2579458848	40.588
AT1G01050.2	AtPPa1, PPa1	pyrophosphorylase 1	pyrophosphorylase 1	2576861752	Bordetella bronchiseptica E014	NPA	2579479335	40.588
AT1G01050.2	AtPPa1, PPa1	pyrophosphorylase 1	pyrophosphorylase 1	2582581379	Zobellia uliginosa MAR_2009_138	NPA	2585369163	42.69
AT1G01050.2	AtPPa1, PPa1	pyrophosphorylase 1	pyrophosphorylase 1	2585427825	Pedobacter sp. R20-19	NPA	2586878261	49.412
AT1G01050.2	AtPPa1, PPa1	pyrophosphorylase 1	pyrophosphorylase 1	2590828858	Caulobacter sp. UNC279MFTsu5.1	PA	2593322842	37.158
AT1G01050.2	AtPPa1, PPa1	pyrophosphorylase 1	pyrophosphorylase 1	2593339238	Luteibacter sp. UNCMF366Tsu5.1	PA	2595448985	39.412
AT1G01050.2	AtPPa1, PPa1	pyrophosphorylase 1	pyrophosphorylase 1	2593339239	Luteibacter sp. UNCMF331Sha3.1	PA	2595452858	39.412
AT1G01050.2	AtPPa1, PPa1	pyrophosphorylase 1	pyrophosphorylase 1	2593339266	Luteibacter sp. UNC138MFCol5.1	PA	2595559214	38.824
AT1G01050.2	AtPPa1, PPa1	pyrophosphorylase 1	pyrophosphorylase 1	2596583650	Asticcacaulis taihuensis CGMCC 1.3431	NPA	2597240019	40.698
AT1G01050.2	AtPPa1, PPa1	pyrophosphorylase 1	pyrophosphorylase 1	2609459813	Bordetella bronchiseptica KM22	NPA	2610094606	40.588
AT1G01050.2	AtPPa1, PPa1	pyrophosphorylase 1	pyrophosphorylase 1	2619619092	Zobellia galactanivorans DsijT	NPA	2620654920	42.69
AT1G01050.2	AtPPa1, PPa1	pyrophosphorylase 1	pyrophosphorylase 1	2619619246	Chryseobacterium piperi CTM	NPA	2621098375	38.342
AT1G01050.2	AtPPa1, PPa1	pyrophosphorylase 1	pyrophosphorylase 1	2634166301	Sphingobacterium mizutaii DSM 11724	NPA	2635096540	49.133
AT1G01050.2	AtPPa1, PPa1	pyrophosphorylase 1	pyrophosphorylase 1	2634166301	Sphingobacterium mizutaii DSM 11724	NPA	2635096541	46.409
AT1G01050.2	AtPPa1, PPa1	pyrophosphorylase 1	pyrophosphorylase 1	2639762521	Luteibacter sp. 329MFSha	PA	2639838055	38.824
AT1G01050.2	AtPPa1, PPa1	pyrophosphorylase 1	pyrophosphorylase 1	2639762574	Dyella sp. 333MFSha	PA	2640050206	40
AT1G01050.2	AtPPa1, PPa1	pyrophosphorylase 1	pyrophosphorylase 1	2639762581	Stenotrophomonas sp. 92MFCol6.1	PA	2640079489	43.529
AT1G01050.2	AtPPa1, PPa1	pyrophosphorylase 1	pyrophosphorylase 1	2643221483	Rhizobium sp. 28MFCol1.1	PA	2643479917	41.52
AT1G01050.2	AtPPa1, PPa1	pyrophosphorylase 1	pyrophosphorylase 1	2643221533	Chryseobacterium sp. 312AMFChir4.1	PA	2643694659	37.306
AT1G01050.2	AtPPa1, PPa1	pyrophosphorylase 1	pyrophosphorylase 1	2643221544	Pelomonas sp. Root1444	PA	2643742749	39.08
AT1G01050.2	AtPPa1, PPa1	pyrophosphorylase 1	pyrophosphorylase 1	2643221562	Rhodanobacter sp. Root561	PA	2643832012	38.235
AT1G01050.2	AtPPa1, PPa1	pyrophosphorylase 1	pyrophosphorylase 1	2643221569	Achromobacter sp. Root565	PA	2643861976	40
AT1G01050.2	AtPPa1, PPa1	pyrophosphorylase 1	pyrophosphorylase 1	2643221577	Rhodanobacter sp. Root627	PA	2643896349	39.412
AT1G01050.2	AtPPa1, PPa1	pyrophosphorylase 1	pyrophosphorylase 1	2643221581	Pseudoxanthomonas sp. Root65	PA	2643913271	38.172
AT1G01050.2	AtPPa1, PPa1	pyrophosphorylase 1	pyrophosphorylase 1	2643221582	Rhizobium sp. Root651	PA	2643921436	40.936
AT1G01050.2	AtPPa1, PPa1	pyrophosphorylase 1	pyrophosphorylase 1	2643221585	Pelomonas sp. Root662	PA	2643936271	39.535
AT1G01050.2	AtPPa1, PPa1	pyrophosphorylase 1	pyrophosphorylase 1	2643221592	Rhizobacter sp. Root16D2	PA	2643969263	40
AT1G01050.2	AtPPa1, PPa1	pyrophosphorylase 1	pyrophosphorylase 1	2643221594	Achromobacter sp. Root170	PA	2643980980	40
AT1G01050.2	AtPPa1, PPa1	pyrophosphorylase 1	pyrophosphorylase 1	2643221622	Sphingomonas sp. Root241	PA	2644128085	42.045
AT1G01050.2	AtPPa1, PPa1	pyrophosphorylase 1	pyrophosphorylase 1	2643221625	Rhizobacter sp. Root29	PA	2644140837	40
AT1G01050.2	AtPPa1, PPa1	pyrophosphorylase 1	pyrophosphorylase 1	2643221639	Pelomonas sp. Root1217	PA	2644217632	39.535
AT1G01050.2	AtPPa1, PPa1	pyrophosphorylase 1	pyrophosphorylase 1	2643221644	Rhizobacter sp. Root1221	PA	2644245608	38.542
AT1G01050.2	AtPPa1, PPa1	pyrophosphorylase 1	pyrophosphorylase 1	2643221646	Pelomonas sp. Root1237	PA	2644258633	39.535
AT1G01050.2	AtPPa1, PPa1	pyrophosphorylase 1	pyrophosphorylase 1	2643221654	Rhizobacter sp. Root404	PA	2644304960	39.412
AT1G01050.2	AtPPa1, PPa1	pyrophosphorylase 1	pyrophosphorylase 1	2643221660	Methylibium sp. Root1272	PA	2644337482	39.412
AT1G01050.2	AtPPa1, PPa1	pyrophosphorylase 1	pyrophosphorylase 1	2643221685	Rhodanobacter sp. Root480	PA	2644478890	39.412
AT1G01050.2	AtPPa1, PPa1	pyrophosphorylase 1	pyrophosphorylase 1	2643221693	Rhizobium sp. Root491	PA	2644521489	41.52
AT1G01050.2	AtPPa1, PPa1	pyrophosphorylase 1	pyrophosphorylase 1	2643221719	Rhizobium sp. Root274	PA	2644658152	41.765
AT1G01050.2	AtPPa1, PPa1	pyrophosphorylase 1	pyrophosphorylase 1	2643221740	Chryseobacterium sp. Leaf201	PA	2644760475	37.5
AT1G01050.2	AtPPa1, PPa1	pyrophosphorylase 1	pyrophosphorylase 1	2643221749	Sphingomonas sp. Leaf17	PA	2644797904	38.506
AT1G01050.2	AtPPa1, PPa1	pyrophosphorylase 1	pyrophosphorylase 1	2643221758	Sphingomonas sp. Leaf25	PA	2644831020	40.23
AT1G01050.2	AtPPa1, PPa1	pyrophosphorylase 1	pyrophosphorylase 1	2643221765	Sphingomonas sp. Leaf33	PA	2644858383	40.698
AT1G01050.2	AtPPa1, PPa1	pyrophosphorylase 1	pyrophosphorylase 1	2643221791	Pseudomonas sp. Leaf83	PA	2644971102	40.437
AT1G01050.2	AtPPa1, PPa1	pyrophosphorylase 1	pyrophosphorylase 1	2643221805	Pseudomonas sp. Leaf129	PA	2645039532	41.714
AT1G01050.2	AtPPa1, PPa1	pyrophosphorylase 1	pyrophosphorylase 1	2643221822	Chryseobacterium sp. Leaf404	PA	2645112338	37.949
AT1G01050.2	AtPPa1, PPa1	pyrophosphorylase 1	pyrophosphorylase 1	2643221823	Chryseobacterium sp. Leaf405	PA	2645114649	38.86
AT1G01050.2	AtPPa1, PPa1	pyrophosphorylase 1	pyrophosphorylase 1	2643221832	Rhizobium sp. Leaf453	PA	2645148205	44.706
AT1G01050.2	AtPPa1, PPa1	pyrophosphorylase 1	pyrophosphorylase 1	2643221920	Chryseobacterium sp. Leaf180	PA	2645528866	38.503
AT1G01050.2	AtPPa1, PPa1	pyrophosphorylase 1	pyrophosphorylase 1	2643221935	Rhizobium sp. Leaf386	PA	2645598644	44.706
AT1G01050.2	AtPPa1, PPa1	pyrophosphorylase 1	pyrophosphorylase 1	2643221936	Rhizobium sp. Leaf391	PA	2645600559	44.706
AT1G01050.2	AtPPa1, PPa1	pyrophosphorylase 1	pyrophosphorylase 1	2643221937	Chryseobacterium sp. Leaf394	PA	2645607890	37.629
AT1G01050.2	AtPPa1, PPa1	pyrophosphorylase 1	pyrophosphorylase 1	641522612	Caulobacter sp. K31	NPA	641560512	36.066
AT1G01050.2	AtPPa1, PPa1	pyrophosphorylase 1	pyrophosphorylase 1	646206271	Acinetobacter radioresistens SH164	NPA	646310827	36.994
AT1G01050.2	AtPPa1, PPa1	pyrophosphorylase 1	pyrophosphorylase 1	647000200	Achromobacter piechaudii ATCC 43553	NPA	647463047	40
AT1G01050.2	AtPPa1, PPa1	pyrophosphorylase 1	pyrophosphorylase 1	649633007	Asticcacaulis excentricus CB 48	NPA	649818227	41.86
AT1G01050.2	AtPPa1, PPa1	pyrophosphorylase 1	pyrophosphorylase 1	649633099	Taylorella equigenitalis MCE9	NPA	649860935	39.766
AT1G01050.2	AtPPa1, PPa1	pyrophosphorylase 1	pyrophosphorylase 1	651285000	Asticcacaulis biprosthecum C19, ATCC 27554	NPA	651316826	40.116
AT1G01620.1	TMP-B, PIP1;3, PIP1C	plasma membrane intrinsic protein 1C, PLASMA MEMBRANE INTRINSIC PROTEIN 1;3	plasma membrane intrinsic protein 1C	2019	Leaf85	PA	2019|2019.peg.746	35.217
AT1G01620.1	TMP-B, PIP1;3, PIP1C	plasma membrane intrinsic protein 1C, PLASMA MEMBRANE INTRINSIC PROTEIN 1;3	plasma membrane intrinsic protein 1C	2031	Leaf104	PA	2031|2031.peg.1771	35.021
AT1G01620.1	TMP-B, PIP1;3, PIP1C	plasma membrane intrinsic protein 1C, PLASMA MEMBRANE INTRINSIC PROTEIN 1;3	plasma membrane intrinsic protein 1C	2032	Leaf106	PA	2032|2032.peg.63	35.217
AT1G01620.1	TMP-B, PIP1;3, PIP1C	plasma membrane intrinsic protein 1C, PLASMA MEMBRANE INTRINSIC PROTEIN 1;3	plasma membrane intrinsic protein 1C	2508501106	Mycolicibacterium rhodesiae NBB3	NPA	2509042373	35.808
AT1G01620.1	TMP-B, PIP1;3, PIP1C	plasma membrane intrinsic protein 1C, PLASMA MEMBRANE INTRINSIC PROTEIN 1;3	plasma membrane intrinsic protein 1C	2513237215	Bacillus anthracis H9401	NPA	2514214602	35.652
AT1G01620.1	TMP-B, PIP1;3, PIP1C	plasma membrane intrinsic protein 1C, PLASMA MEMBRANE INTRINSIC PROTEIN 1;3	plasma membrane intrinsic protein 1C	2515154099	Streptomyces sp. LaPpAH-202	NPA	2515552964	37.826
AT1G01620.1	TMP-B, PIP1;3, PIP1C	plasma membrane intrinsic protein 1C, PLASMA MEMBRANE INTRINSIC PROTEIN 1;3	plasma membrane intrinsic protein 1C	2517093040	Xanthobacter sp. 126	NPA	2517230300	35.169
AT1G01620.1	TMP-B, PIP1;3, PIP1C	plasma membrane intrinsic protein 1C, PLASMA MEMBRANE INTRINSIC PROTEIN 1;3	plasma membrane intrinsic protein 1C	2517434007	Methylobacterium sp. 88A	NPA	2517452028	35.217
AT1G01620.1	TMP-B, PIP1;3, PIP1C	plasma membrane intrinsic protein 1C, PLASMA MEMBRANE INTRINSIC PROTEIN 1;3	plasma membrane intrinsic protein 1C	2517572184	Streptomyces sp. CNY228	NPA	2518069337	37.826
AT1G01620.1	TMP-B, PIP1;3, PIP1C	plasma membrane intrinsic protein 1C, PLASMA MEMBRANE INTRINSIC PROTEIN 1;3	plasma membrane intrinsic protein 1C	2517572206	Bacillus sp. 105MF	PA	2518121036	35.371
AT1G01620.1	TMP-B, PIP1;3, PIP1C	plasma membrane intrinsic protein 1C, PLASMA MEMBRANE INTRINSIC PROTEIN 1;3	plasma membrane intrinsic protein 1C	2517572209	Bacillus sp. 95MFCvi2.1	PA	2518139176	35.371
AT1G01620.1	TMP-B, PIP1;3, PIP1C	plasma membrane intrinsic protein 1C, PLASMA MEMBRANE INTRINSIC PROTEIN 1;3	plasma membrane intrinsic protein 1C	2517572245	Variovorax paradoxus 4MFCol3.1	PA	2518270519	35.169
AT1G01620.1	TMP-B, PIP1;3, PIP1C	plasma membrane intrinsic protein 1C, PLASMA MEMBRANE INTRINSIC PROTEIN 1;3	plasma membrane intrinsic protein 1C	2519103167	Bacillus cereus ISP3191	NPA	2519761012	35.652
AT1G01620.1	TMP-B, PIP1;3, PIP1C	plasma membrane intrinsic protein 1C, PLASMA MEMBRANE INTRINSIC PROTEIN 1;3	plasma membrane intrinsic protein 1C	2519899643	Rhodococcus sp. 29MFTsu3.1	PA	2520483391	35.417
AT1G01620.1	TMP-B, PIP1;3, PIP1C	plasma membrane intrinsic protein 1C, PLASMA MEMBRANE INTRINSIC PROTEIN 1;3	plasma membrane intrinsic protein 1C	2521172631	Rhodococcus sp. 114MFTsu3.1	PA	2521710745	35.417
AT1G01620.1	TMP-B, PIP1;3, PIP1C	plasma membrane intrinsic protein 1C, PLASMA MEMBRANE INTRINSIC PROTEIN 1;3	plasma membrane intrinsic protein 1C	2524614542	Streptomyces sp. ScaeMP-e122	NPA	2524850244	35.897
AT1G01620.1	TMP-B, PIP1;3, PIP1C	plasma membrane intrinsic protein 1C, PLASMA MEMBRANE INTRINSIC PROTEIN 1;3	plasma membrane intrinsic protein 1C	2524614580	Streptomyces sp. PsTaAH-137	NPA	2525033846	37.131
AT1G01620.1	TMP-B, PIP1;3, PIP1C	plasma membrane intrinsic protein 1C, PLASMA MEMBRANE INTRINSIC PROTEIN 1;3	plasma membrane intrinsic protein 1C	2526164526	Streptomyces sp. LaPpAH-201	NPA	2526257474	37.826
AT1G01620.1	TMP-B, PIP1;3, PIP1C	plasma membrane intrinsic protein 1C, PLASMA MEMBRANE INTRINSIC PROTEIN 1;3	plasma membrane intrinsic protein 1C	2529292578	Bacillus sp. UNC437CL72CviS29	PA	2529465206	35.931
AT1G01620.1	TMP-B, PIP1;3, PIP1C	plasma membrane intrinsic protein 1C, PLASMA MEMBRANE INTRINSIC PROTEIN 1;3	plasma membrane intrinsic protein 1C	2546825546	Methylobacterium sp. 10	NPA	2546998384	35.217
AT1G01620.1	TMP-B, PIP1;3, PIP1C	plasma membrane intrinsic protein 1C, PLASMA MEMBRANE INTRINSIC PROTEIN 1;3	plasma membrane intrinsic protein 1C	2551306161	Nocardia testacea NBRC 100365	NPA	2552073514	36.626
AT1G01620.1	TMP-B, PIP1;3, PIP1C	plasma membrane intrinsic protein 1C, PLASMA MEMBRANE INTRINSIC PROTEIN 1;3	plasma membrane intrinsic protein 1C	2551306169	Nocardia paucivorans NBRC 100373	NPA	2552134624	36.245
AT1G01620.1	TMP-B, PIP1;3, PIP1C	plasma membrane intrinsic protein 1C, PLASMA MEMBRANE INTRINSIC PROTEIN 1;3	plasma membrane intrinsic protein 1C	2551306170	Nocardia abscessus NBRC 100374	NPA	2552140447	35.391
AT1G01620.1	TMP-B, PIP1;3, PIP1C	plasma membrane intrinsic protein 1C, PLASMA MEMBRANE INTRINSIC PROTEIN 1;3	plasma membrane intrinsic protein 1C	2551306423	Mycolicibacterium septicum DSM 44393	NPA	2553037470	35.065
AT1G01620.1	TMP-B, PIP1;3, PIP1C	plasma membrane intrinsic protein 1C, PLASMA MEMBRANE INTRINSIC PROTEIN 1;3	plasma membrane intrinsic protein 1C	2554235023	Rhodococcus ruber Chol-4	NPA	2554342281	35.039
AT1G01620.1	TMP-B, PIP1;3, PIP1C	plasma membrane intrinsic protein 1C, PLASMA MEMBRANE INTRINSIC PROTEIN 1;3	plasma membrane intrinsic protein 1C	2563366509	Paenibacillus sp. UNC451MF	PA	2563405814	35.169
AT1G01620.1	TMP-B, PIP1;3, PIP1C	plasma membrane intrinsic protein 1C, PLASMA MEMBRANE INTRINSIC PROTEIN 1;3	plasma membrane intrinsic protein 1C	2563366510	Rhodococcus sp. UNC23MFCrub1.1	PA	2563409125	35.652
AT1G01620.1	TMP-B, PIP1;3, PIP1C	plasma membrane intrinsic protein 1C, PLASMA MEMBRANE INTRINSIC PROTEIN 1;3	plasma membrane intrinsic protein 1C	2563366512	Rhodococcus sp. UNC363MFTsu5.1	PA	2563416987	36.475
AT1G01620.1	TMP-B, PIP1;3, PIP1C	plasma membrane intrinsic protein 1C, PLASMA MEMBRANE INTRINSIC PROTEIN 1;3	plasma membrane intrinsic protein 1C	2563366751	Bacillus anthracis BF1	NPA	2563923653	35.652
AT1G01620.1	TMP-B, PIP1;3, PIP1C	plasma membrane intrinsic protein 1C, PLASMA MEMBRANE INTRINSIC PROTEIN 1;3	plasma membrane intrinsic protein 1C	2574179748	Bacillus sp. UNC322MFChir4.1	PA	2574358723	35.808
AT1G01620.1	TMP-B, PIP1;3, PIP1C	plasma membrane intrinsic protein 1C, PLASMA MEMBRANE INTRINSIC PROTEIN 1;3	plasma membrane intrinsic protein 1C	2579778893	Paenibacillus ehimensis A2	NPA	2581429080	35.983
AT1G01620.1	TMP-B, PIP1;3, PIP1C	plasma membrane intrinsic protein 1C, PLASMA MEMBRANE INTRINSIC PROTEIN 1;3	plasma membrane intrinsic protein 1C	2585427945	Streptomyces sp. NTK 937	NPA	2587282588	35.47
AT1G01620.1	TMP-B, PIP1;3, PIP1C	plasma membrane intrinsic protein 1C, PLASMA MEMBRANE INTRINSIC PROTEIN 1;3	plasma membrane intrinsic protein 1C	2593339195	Rhodococcus sp. 164Chir2E	PA	2595300390	36.508
AT1G01620.1	TMP-B, PIP1;3, PIP1C	plasma membrane intrinsic protein 1C, PLASMA MEMBRANE INTRINSIC PROTEIN 1;3	plasma membrane intrinsic protein 1C	2593339259	Mycobacterium sp. UNC267MFSha1.1M11	PA	2595527158	36.245
AT1G01620.1	TMP-B, PIP1;3, PIP1C	plasma membrane intrinsic protein 1C, PLASMA MEMBRANE INTRINSIC PROTEIN 1;3	plasma membrane intrinsic protein 1C	2597490165	Bacillus anthracis Han	NPA	2598569807	35.652
AT1G01620.1	TMP-B, PIP1;3, PIP1C	plasma membrane intrinsic protein 1C, PLASMA MEMBRANE INTRINSIC PROTEIN 1;3	plasma membrane intrinsic protein 1C	2636416083	Bacillus sp. 491MF	PA	2639208452	35.808
AT1G01620.1	TMP-B, PIP1;3, PIP1C	plasma membrane intrinsic protein 1C, PLASMA MEMBRANE INTRINSIC PROTEIN 1;3	plasma membrane intrinsic protein 1C	2636416173	Bacillus sp. 166AMFTsu	PA	2639643723	35.498
AT1G01620.1	TMP-B, PIP1;3, PIP1C	plasma membrane intrinsic protein 1C, PLASMA MEMBRANE INTRINSIC PROTEIN 1;3	plasma membrane intrinsic protein 1C	2643221483	Rhizobium sp. 28MFCol1.1	PA	2643474995	35.193
AT1G01620.1	TMP-B, PIP1;3, PIP1C	plasma membrane intrinsic protein 1C, PLASMA MEMBRANE INTRINSIC PROTEIN 1;3	plasma membrane intrinsic protein 1C	2643221491	Rhodococcus maanshanensis 259MFSha1.1	PA	2643523581	35.656
AT1G01620.1	TMP-B, PIP1;3, PIP1C	plasma membrane intrinsic protein 1C, PLASMA MEMBRANE INTRINSIC PROTEIN 1;3	plasma membrane intrinsic protein 1C	2643221495	Variovorax paradoxus 295MFChir4.1	PA	2643534510	35.169
AT1G01620.1	TMP-B, PIP1;3, PIP1C	plasma membrane intrinsic protein 1C, PLASMA MEMBRANE INTRINSIC PROTEIN 1;3	plasma membrane intrinsic protein 1C	2643221496	Rhodococcus erythropolis 339MFSha3.1	PA	2643543181	36.508
AT1G01620.1	TMP-B, PIP1;3, PIP1C	plasma membrane intrinsic protein 1C, PLASMA MEMBRANE INTRINSIC PROTEIN 1;3	plasma membrane intrinsic protein 1C	2643221497	Variovorax paradoxus 349MFTsu5.1	PA	2643547773	35.169
AT1G01620.1	TMP-B, PIP1;3, PIP1C	plasma membrane intrinsic protein 1C, PLASMA MEMBRANE INTRINSIC PROTEIN 1;3	plasma membrane intrinsic protein 1C	2643221801	Methylobacterium sp. Leaf104	PA	2645021027	35.021
AT1G01620.1	TMP-B, PIP1;3, PIP1C	plasma membrane intrinsic protein 1C, PLASMA MEMBRANE INTRINSIC PROTEIN 1;3	plasma membrane intrinsic protein 1C	2643221835	Methylobacterium sp. Leaf85	PA	2645160915	35.217
AT1G01620.1	TMP-B, PIP1;3, PIP1C	plasma membrane intrinsic protein 1C, PLASMA MEMBRANE INTRINSIC PROTEIN 1;3	plasma membrane intrinsic protein 1C	2643221868	Methylobacterium sp. Leaf106	PA	2645310145	35.217
AT1G01620.1	TMP-B, PIP1;3, PIP1C	plasma membrane intrinsic protein 1C, PLASMA MEMBRANE INTRINSIC PROTEIN 1;3	plasma membrane intrinsic protein 1C	2643221880	Rathayibacter sp. Leaf294	PA	2645364325	35.345
AT1G01620.1	TMP-B, PIP1;3, PIP1C	plasma membrane intrinsic protein 1C, PLASMA MEMBRANE INTRINSIC PROTEIN 1;3	plasma membrane intrinsic protein 1C	2643221956	Rhodococcus sp. Leaf258	PA	2645698549	35.652
AT1G01620.1	TMP-B, PIP1;3, PIP1C	plasma membrane intrinsic protein 1C, PLASMA MEMBRANE INTRINSIC PROTEIN 1;3	plasma membrane intrinsic protein 1C	2643221957	Rhodococcus sp. Leaf278	PA	2645701796	35.931
AT1G01620.1	TMP-B, PIP1;3, PIP1C	plasma membrane intrinsic protein 1C, PLASMA MEMBRANE INTRINSIC PROTEIN 1;3	plasma membrane intrinsic protein 1C	637000023	Bacillus thuringiensis konkukian sv. H34 97-27	NPA	637515658	36.087
AT1G01620.1	TMP-B, PIP1;3, PIP1C	plasma membrane intrinsic protein 1C, PLASMA MEMBRANE INTRINSIC PROTEIN 1;3	plasma membrane intrinsic protein 1C	640753059	Xanthobacter autotrophicus Py2	NPA	640881574	36.017
AT1G01620.1	TMP-B, PIP1;3, PIP1C	plasma membrane intrinsic protein 1C, PLASMA MEMBRANE INTRINSIC PROTEIN 1;3	plasma membrane intrinsic protein 1C	643692033	Rhodococcus erythropolis PR4	NPA	643780362	37.5
AT1G01620.1	TMP-B, PIP1;3, PIP1C	plasma membrane intrinsic protein 1C, PLASMA MEMBRANE INTRINSIC PROTEIN 1;3	plasma membrane intrinsic protein 1C	645058772	Bacillus anthracis Vollum	NPA	645081850	35.652
AT1G01620.2	TMP-B, PIP1;3, PIP1C	plasma membrane intrinsic protein 1C, PLASMA MEMBRANE INTRINSIC PROTEIN 1;3	plasma membrane intrinsic protein 1C	1007	R129_H	PA	1007|1007.peg.4057	36.181
AT1G01620.2	TMP-B, PIP1;3, PIP1C	plasma membrane intrinsic protein 1C, PLASMA MEMBRANE INTRINSIC PROTEIN 1;3	plasma membrane intrinsic protein 1C	1008	R129_I	PA	1008|1008.peg.3023	36.181
AT1G01620.2	TMP-B, PIP1;3, PIP1C	plasma membrane intrinsic protein 1C, PLASMA MEMBRANE INTRINSIC PROTEIN 1;3	plasma membrane intrinsic protein 1C	1013	R129_N	PA	1013|1013.peg.5288	36.181
AT1G01620.2	TMP-B, PIP1;3, PIP1C	plasma membrane intrinsic protein 1C, PLASMA MEMBRANE INTRINSIC PROTEIN 1;3	plasma membrane intrinsic protein 1C	1017	R13_C	PA	1017|1017.peg.1731	35.678
AT1G01620.2	TMP-B, PIP1;3, PIP1C	plasma membrane intrinsic protein 1C, PLASMA MEMBRANE INTRINSIC PROTEIN 1;3	plasma membrane intrinsic protein 1C	1018	R13_D	PA	1018|1018.peg.2161	36.181
AT1G01620.2	TMP-B, PIP1;3, PIP1C	plasma membrane intrinsic protein 1C, PLASMA MEMBRANE INTRINSIC PROTEIN 1;3	plasma membrane intrinsic protein 1C	1020	R13_F	PA	1020|1020.peg.816	35.961
AT1G01620.2	TMP-B, PIP1;3, PIP1C	plasma membrane intrinsic protein 1C, PLASMA MEMBRANE INTRINSIC PROTEIN 1;3	plasma membrane intrinsic protein 1C	1021	R219_B	PA	1021|1021.peg.4142	35.678
AT1G01620.2	TMP-B, PIP1;3, PIP1C	plasma membrane intrinsic protein 1C, PLASMA MEMBRANE INTRINSIC PROTEIN 1;3	plasma membrane intrinsic protein 1C	1022	R219_F1	PA	1022|1022.peg.2337	37.186
AT1G01620.2	TMP-B, PIP1;3, PIP1C	plasma membrane intrinsic protein 1C, PLASMA MEMBRANE INTRINSIC PROTEIN 1;3	plasma membrane intrinsic protein 1C	1023	R650_R4	PA	1023|1023.peg.3815	37.186
AT1G01620.2	TMP-B, PIP1;3, PIP1C	plasma membrane intrinsic protein 1C, PLASMA MEMBRANE INTRINSIC PROTEIN 1;3	plasma membrane intrinsic protein 1C	2006	Root105	PA	2006|2006.peg.1183	35.354
AT1G01620.2	TMP-B, PIP1;3, PIP1C	plasma membrane intrinsic protein 1C, PLASMA MEMBRANE INTRINSIC PROTEIN 1;3	plasma membrane intrinsic protein 1C	2007	Root413D1	PA	2007|2007.peg.2685	35.354
AT1G01620.2	TMP-B, PIP1;3, PIP1C	plasma membrane intrinsic protein 1C, PLASMA MEMBRANE INTRINSIC PROTEIN 1;3	plasma membrane intrinsic protein 1C	2024	Leaf93	PA	2024|2024.peg.2023	37.056
AT1G01620.2	TMP-B, PIP1;3, PIP1C	plasma membrane intrinsic protein 1C, PLASMA MEMBRANE INTRINSIC PROTEIN 1;3	plasma membrane intrinsic protein 1C	2025	Leaf99	PA	2025|2025.peg.283	36.041
AT1G01620.2	TMP-B, PIP1;3, PIP1C	plasma membrane intrinsic protein 1C, PLASMA MEMBRANE INTRINSIC PROTEIN 1;3	plasma membrane intrinsic protein 1C	2062	Root1203	PA	2062|2062.peg.3088	36.181
AT1G01620.2	TMP-B, PIP1;3, PIP1C	plasma membrane intrinsic protein 1C, PLASMA MEMBRANE INTRINSIC PROTEIN 1;3	plasma membrane intrinsic protein 1C	2064	Root1212	PA	2064|2064.peg.2982	35.5
AT1G01620.2	TMP-B, PIP1;3, PIP1C	plasma membrane intrinsic protein 1C, PLASMA MEMBRANE INTRINSIC PROTEIN 1;3	plasma membrane intrinsic protein 1C	2072	Root491	PA	2072|2072.peg.1004	36.765
AT1G01620.2	TMP-B, PIP1;3, PIP1C	plasma membrane intrinsic protein 1C, PLASMA MEMBRANE INTRINSIC PROTEIN 1;3	plasma membrane intrinsic protein 1C	2076	Root268	PA	2076|2076.peg.2866	35.5
AT1G01620.2	TMP-B, PIP1;3, PIP1C	plasma membrane intrinsic protein 1C, PLASMA MEMBRANE INTRINSIC PROTEIN 1;3	plasma membrane intrinsic protein 1C	2079	Root708	PA	2079|2079.peg.909	36.232
AT1G01620.2	TMP-B, PIP1;3, PIP1C	plasma membrane intrinsic protein 1C, PLASMA MEMBRANE INTRINSIC PROTEIN 1;3	plasma membrane intrinsic protein 1C	2080	Root31	PA	2080|2080.peg.6555	35.678
AT1G01620.2	TMP-B, PIP1;3, PIP1C	plasma membrane intrinsic protein 1C, PLASMA MEMBRANE INTRINSIC PROTEIN 1;3	plasma membrane intrinsic protein 1C	2081	Root127	PA	2081|2081.peg.5766	35.678
AT1G01620.2	TMP-B, PIP1;3, PIP1C	plasma membrane intrinsic protein 1C, PLASMA MEMBRANE INTRINSIC PROTEIN 1;3	plasma membrane intrinsic protein 1C	2082	Root1252	PA	2082|2082.peg.2706	35.678
AT1G01620.2	TMP-B, PIP1;3, PIP1C	plasma membrane intrinsic protein 1C, PLASMA MEMBRANE INTRINSIC PROTEIN 1;3	plasma membrane intrinsic protein 1C	2083	Root423	PA	2083|2083.peg.176	37.688
AT1G01620.2	TMP-B, PIP1;3, PIP1C	plasma membrane intrinsic protein 1C, PLASMA MEMBRANE INTRINSIC PROTEIN 1;3	plasma membrane intrinsic protein 1C	2084	Root1298	PA	2084|2084.peg.177	37.186
AT1G01620.2	TMP-B, PIP1;3, PIP1C	plasma membrane intrinsic protein 1C, PLASMA MEMBRANE INTRINSIC PROTEIN 1;3	plasma membrane intrinsic protein 1C	2085	Root1312	PA	2085|2085.peg.177	37.186
AT1G01620.2	TMP-B, PIP1;3, PIP1C	plasma membrane intrinsic protein 1C, PLASMA MEMBRANE INTRINSIC PROTEIN 1;3	plasma membrane intrinsic protein 1C	2086	Root142	PA	2086|2086.peg.141	35.678
AT1G01620.2	TMP-B, PIP1;3, PIP1C	plasma membrane intrinsic protein 1C, PLASMA MEMBRANE INTRINSIC PROTEIN 1;3	plasma membrane intrinsic protein 1C	2087	Root558	PA	2087|2087.peg.179	37.688
AT1G01620.2	TMP-B, PIP1;3, PIP1C	plasma membrane intrinsic protein 1C, PLASMA MEMBRANE INTRINSIC PROTEIN 1;3	plasma membrane intrinsic protein 1C	2088	Root231	PA	2088|2088.peg.4247	35.678
AT1G01620.2	TMP-B, PIP1;3, PIP1C	plasma membrane intrinsic protein 1C, PLASMA MEMBRANE INTRINSIC PROTEIN 1;3	plasma membrane intrinsic protein 1C	2089	Root954	PA	2089|2089.peg.4059	37.186
AT1G01620.2	TMP-B, PIP1;3, PIP1C	plasma membrane intrinsic protein 1C, PLASMA MEMBRANE INTRINSIC PROTEIN 1;3	plasma membrane intrinsic protein 1C	2090	Root74	PA	2090|2090.peg.177	37.186
AT1G01620.2	TMP-B, PIP1;3, PIP1C	plasma membrane intrinsic protein 1C, PLASMA MEMBRANE INTRINSIC PROTEIN 1;3	plasma membrane intrinsic protein 1C	2091	Root278	PA	2091|2091.peg.4723	38.693
AT1G01620.2	TMP-B, PIP1;3, PIP1C	plasma membrane intrinsic protein 1C, PLASMA MEMBRANE INTRINSIC PROTEIN 1;3	plasma membrane intrinsic protein 1C	2092	Root258	PA	2092|2092.peg.2751	35.678
AT1G01620.2	TMP-B, PIP1;3, PIP1C	plasma membrane intrinsic protein 1C, PLASMA MEMBRANE INTRINSIC PROTEIN 1;3	plasma membrane intrinsic protein 1C	2504756061	Brucella intermedia J2	NPA	2504971108	36.548
AT1G01620.2	TMP-B, PIP1;3, PIP1C	plasma membrane intrinsic protein 1C, PLASMA MEMBRANE INTRINSIC PROTEIN 1;3	plasma membrane intrinsic protein 1C	2510065046	Methylocapsa acidiphila B2	NPA	2510254295	35.821
AT1G01620.2	TMP-B, PIP1;3, PIP1C	plasma membrane intrinsic protein 1C, PLASMA MEMBRANE INTRINSIC PROTEIN 1;3	plasma membrane intrinsic protein 1C	2511231087	Brucella canis HSK A52141	NPA	2511603801	36.181
AT1G01620.2	TMP-B, PIP1;3, PIP1C	plasma membrane intrinsic protein 1C, PLASMA MEMBRANE INTRINSIC PROTEIN 1;3	plasma membrane intrinsic protein 1C	2511231120	Brucella suis VBI22	NPA	2511705011	35.678
AT1G01620.2	TMP-B, PIP1;3, PIP1C	plasma membrane intrinsic protein 1C, PLASMA MEMBRANE INTRINSIC PROTEIN 1;3	plasma membrane intrinsic protein 1C	2511231179	Brucella pinnipedialis B2/94	NPA	2511908717	36.181
AT1G01620.2	TMP-B, PIP1;3, PIP1C	plasma membrane intrinsic protein 1C, PLASMA MEMBRANE INTRINSIC PROTEIN 1;3	plasma membrane intrinsic protein 1C	2511231208	Brucella melitensis bv. 3 NI	NPA	2512006344	35.644
AT1G01620.2	TMP-B, PIP1;3, PIP1C	plasma membrane intrinsic protein 1C, PLASMA MEMBRANE INTRINSIC PROTEIN 1;3	plasma membrane intrinsic protein 1C	2515154077	Asticcacaulis benevestitus DSM 16100, ATCC BAA-896	NPA	2515450892	37.113
AT1G01620.2	TMP-B, PIP1;3, PIP1C	plasma membrane intrinsic protein 1C, PLASMA MEMBRANE INTRINSIC PROTEIN 1;3	plasma membrane intrinsic protein 1C	2516653050	Methylopila sp. M107	NPA	2516924517	36.041
AT1G01620.2	TMP-B, PIP1;3, PIP1C	plasma membrane intrinsic protein 1C, PLASMA MEMBRANE INTRINSIC PROTEIN 1;3	plasma membrane intrinsic protein 1C	2517287028	Methylocystis rosea SV97T	NPA	2517404344	36.318
AT1G01620.2	TMP-B, PIP1;3, PIP1C	plasma membrane intrinsic protein 1C, PLASMA MEMBRANE INTRINSIC PROTEIN 1;3	plasma membrane intrinsic protein 1C	2517572022	Methylocystis sp. SB2	NPA	2517636767	35.821
AT1G01620.2	TMP-B, PIP1;3, PIP1C	plasma membrane intrinsic protein 1C, PLASMA MEMBRANE INTRINSIC PROTEIN 1;3	plasma membrane intrinsic protein 1C	2519899511	Microbacterium sp. 292MF	PA	2519946637	36.893
AT1G01620.2	TMP-B, PIP1;3, PIP1C	plasma membrane intrinsic protein 1C, PLASMA MEMBRANE INTRINSIC PROTEIN 1;3	plasma membrane intrinsic protein 1C	2519899590	Nitratireductor pacificus pht-3B	NPA	2520249179	35.263
AT1G01620.2	TMP-B, PIP1;3, PIP1C	plasma membrane intrinsic protein 1C, PLASMA MEMBRANE INTRINSIC PROTEIN 1;3	plasma membrane intrinsic protein 1C	2521172624	Agrobacterium sp. 224MFTsu3.1	PA	2521666304	35.468
AT1G01620.2	TMP-B, PIP1;3, PIP1C	plasma membrane intrinsic protein 1C, PLASMA MEMBRANE INTRINSIC PROTEIN 1;3	plasma membrane intrinsic protein 1C	2521172663	Agrobacterium sp. 10MFCol1.1	PA	2521855267	36.765
AT1G01620.2	TMP-B, PIP1;3, PIP1C	plasma membrane intrinsic protein 1C, PLASMA MEMBRANE INTRINSIC PROTEIN 1;3	plasma membrane intrinsic protein 1C	2521172712	Pseudomonas putida PC9	NPA	2522033446	37.186
AT1G01620.2	TMP-B, PIP1;3, PIP1C	plasma membrane intrinsic protein 1C, PLASMA MEMBRANE INTRINSIC PROTEIN 1;3	plasma membrane intrinsic protein 1C	2523231023	Arenibacter certesii DSM 19833	NPA	2523298093	35.052
AT1G01620.2	TMP-B, PIP1;3, PIP1C	plasma membrane intrinsic protein 1C, PLASMA MEMBRANE INTRINSIC PROTEIN 1;3	plasma membrane intrinsic protein 1C	2523231079	Janthinobacterium sp. HH01	NPA	2523497881	36.612
AT1G01620.2	TMP-B, PIP1;3, PIP1C	plasma membrane intrinsic protein 1C, PLASMA MEMBRANE INTRINSIC PROTEIN 1;3	plasma membrane intrinsic protein 1C	2524614770	Kaistia adipata DSM 17808	NPA	2525758053	35.533
AT1G01620.2	TMP-B, PIP1;3, PIP1C	plasma membrane intrinsic protein 1C, PLASMA MEMBRANE INTRINSIC PROTEIN 1;3	plasma membrane intrinsic protein 1C	2524614798	Brevundimonas aveniformis DSM 17977	NPA	2525860678	35.714
AT1G01620.2	TMP-B, PIP1;3, PIP1C	plasma membrane intrinsic protein 1C, PLASMA MEMBRANE INTRINSIC PROTEIN 1;3	plasma membrane intrinsic protein 1C	2528311098	Hyphomicrobium nitrativorans NL23	NPA	2528603692	38.542
AT1G01620.2	TMP-B, PIP1;3, PIP1C	plasma membrane intrinsic protein 1C, PLASMA MEMBRANE INTRINSIC PROTEIN 1;3	plasma membrane intrinsic protein 1C	2529292583	Agrobacterium sp. UNC420CL41Cvi	PA	2529490216	35.468
AT1G01620.2	TMP-B, PIP1;3, PIP1C	plasma membrane intrinsic protein 1C, PLASMA MEMBRANE INTRINSIC PROTEIN 1;3	plasma membrane intrinsic protein 1C	2534682027	Burkholderiaceae bacterium PBA	NPA	2536361975	35.176
AT1G01620.2	TMP-B, PIP1;3, PIP1C	plasma membrane intrinsic protein 1C, PLASMA MEMBRANE INTRINSIC PROTEIN 1;3	plasma membrane intrinsic protein 1C	2541047017	Streptomyces sp. HPH0547	NPA	2541454780	40.952
AT1G01620.2	TMP-B, PIP1;3, PIP1C	plasma membrane intrinsic protein 1C, PLASMA MEMBRANE INTRINSIC PROTEIN 1;3	plasma membrane intrinsic protein 1C	2541047103	Pseudomonas sp. CFT9	NPA	2541855433	36
AT1G01620.2	TMP-B, PIP1;3, PIP1C	plasma membrane intrinsic protein 1C, PLASMA MEMBRANE INTRINSIC PROTEIN 1;3	plasma membrane intrinsic protein 1C	2545824690	Brucella intermedia M86	NPA	2546430341	36.634
AT1G01620.2	TMP-B, PIP1;3, PIP1C	plasma membrane intrinsic protein 1C, PLASMA MEMBRANE INTRINSIC PROTEIN 1;3	plasma membrane intrinsic protein 1C	2548876913	Brucella anthropi CTS-325	NPA	2550306711	36.041
AT1G01620.2	TMP-B, PIP1;3, PIP1C	plasma membrane intrinsic protein 1C, PLASMA MEMBRANE INTRINSIC PROTEIN 1;3	plasma membrane intrinsic protein 1C	2551306190	Pseudomonas sp. CBZ-4	NPA	2552238754	35.678
AT1G01620.2	TMP-B, PIP1;3, PIP1C	plasma membrane intrinsic protein 1C, PLASMA MEMBRANE INTRINSIC PROTEIN 1;3	plasma membrane intrinsic protein 1C	2562617052	Bosea sp. 117	NPA	2562819358	36.139
AT1G01620.2	TMP-B, PIP1;3, PIP1C	plasma membrane intrinsic protein 1C, PLASMA MEMBRANE INTRINSIC PROTEIN 1;3	plasma membrane intrinsic protein 1C	2562617109	Brucella melitensis bv. 1 M28-12	NPA	2563046134	35.644
AT1G01620.2	TMP-B, PIP1;3, PIP1C	plasma membrane intrinsic protein 1C, PLASMA MEMBRANE INTRINSIC PROTEIN 1;3	plasma membrane intrinsic protein 1C	2563366739	Phyllobacterium sp. UNC302MFCol5.2	PA	2563855224	36.139
AT1G01620.2	TMP-B, PIP1;3, PIP1C	plasma membrane intrinsic protein 1C, PLASMA MEMBRANE INTRINSIC PROTEIN 1;3	plasma membrane intrinsic protein 1C	2565956508	Caulobacter sp. UNC358MFTsu5.1	PA	2565990517	36.126
AT1G01620.2	TMP-B, PIP1;3, PIP1C	plasma membrane intrinsic protein 1C, PLASMA MEMBRANE INTRINSIC PROTEIN 1;3	plasma membrane intrinsic protein 1C	2568526169	Cupriavidus metallidurans H1130	NPA	2569118214	35.922
AT1G01620.2	TMP-B, PIP1;3, PIP1C	plasma membrane intrinsic protein 1C, PLASMA MEMBRANE INTRINSIC PROTEIN 1;3	plasma membrane intrinsic protein 1C	2574179791	Xanthobacter sp. 91	NPA	2574522764	35.61
AT1G01620.2	TMP-B, PIP1;3, PIP1C	plasma membrane intrinsic protein 1C, PLASMA MEMBRANE INTRINSIC PROTEIN 1;3	plasma membrane intrinsic protein 1C	2576861677	Asticcacaulis benevestitus DSM 16100, ATCC BAA-896	NPA	2579188177	37.113
AT1G01620.2	TMP-B, PIP1;3, PIP1C	plasma membrane intrinsic protein 1C, PLASMA MEMBRANE INTRINSIC PROTEIN 1;3	plasma membrane intrinsic protein 1C	2576861726	Bordetella bronchiseptica B18-5 (C3)	NPA	2579381838	36
AT1G01620.2	TMP-B, PIP1;3, PIP1C	plasma membrane intrinsic protein 1C, PLASMA MEMBRANE INTRINSIC PROTEIN 1;3	plasma membrane intrinsic protein 1C	2576861748	Bordetella bronchiseptica C4	NPA	2579459345	36
AT1G01620.2	TMP-B, PIP1;3, PIP1C	plasma membrane intrinsic protein 1C, PLASMA MEMBRANE INTRINSIC PROTEIN 1;3	plasma membrane intrinsic protein 1C	2576861752	Bordetella bronchiseptica E014	NPA	2579476081	36
AT1G01620.2	TMP-B, PIP1;3, PIP1C	plasma membrane intrinsic protein 1C, PLASMA MEMBRANE INTRINSIC PROTEIN 1;3	plasma membrane intrinsic protein 1C	2579779088	Sphingobacterium paucimobilis HER1398	NPA	2582238023	35.176
AT1G01620.2	TMP-B, PIP1;3, PIP1C	plasma membrane intrinsic protein 1C, PLASMA MEMBRANE INTRINSIC PROTEIN 1;3	plasma membrane intrinsic protein 1C	2582581007	Achromobacter sp. DH1f	NPA	2584240169	36
AT1G01620.2	TMP-B, PIP1;3, PIP1C	plasma membrane intrinsic protein 1C, PLASMA MEMBRANE INTRINSIC PROTEIN 1;3	plasma membrane intrinsic protein 1C	2585427647	Brucella suis bv. 2 Bs143CITA	NPA	2586053736	35.678
AT1G01620.2	TMP-B, PIP1;3, PIP1C	plasma membrane intrinsic protein 1C, PLASMA MEMBRANE INTRINSIC PROTEIN 1;3	plasma membrane intrinsic protein 1C	2585427651	Brucella suis bv. 2 Bs364CITA	NPA	2586070610	35.678
AT1G01620.2	TMP-B, PIP1;3, PIP1C	plasma membrane intrinsic protein 1C, PLASMA MEMBRANE INTRINSIC PROTEIN 1;3	plasma membrane intrinsic protein 1C	2585427652	Brucella suis bv. 2 PT09143	NPA	2586074043	35.678
AT1G01620.2	TMP-B, PIP1;3, PIP1C	plasma membrane intrinsic protein 1C, PLASMA MEMBRANE INTRINSIC PROTEIN 1;3	plasma membrane intrinsic protein 1C	2585427653	Brucella suis bv. 2 PT09172	NPA	2586077464	35.678
AT1G01620.2	TMP-B, PIP1;3, PIP1C	plasma membrane intrinsic protein 1C, PLASMA MEMBRANE INTRINSIC PROTEIN 1;3	plasma membrane intrinsic protein 1C	2585427803	Brucella rhizosphaerae SJY1	NPA	2586777722	36
AT1G01620.2	TMP-B, PIP1;3, PIP1C	plasma membrane intrinsic protein 1C, PLASMA MEMBRANE INTRINSIC PROTEIN 1;3	plasma membrane intrinsic protein 1C	2585428041	Brucella canis Oliveri	NPA	2587664292	36.181
AT1G01620.2	TMP-B, PIP1;3, PIP1C	plasma membrane intrinsic protein 1C, PLASMA MEMBRANE INTRINSIC PROTEIN 1;3	plasma membrane intrinsic protein 1C	2590828858	Caulobacter sp. UNC279MFTsu5.1	PA	2593322154	36.649
AT1G01620.2	TMP-B, PIP1;3, PIP1C	plasma membrane intrinsic protein 1C, PLASMA MEMBRANE INTRINSIC PROTEIN 1;3	plasma membrane intrinsic protein 1C	2596583700	Devosia enhydra ATCC 23634	NPA	2597477161	35.545
AT1G01620.2	TMP-B, PIP1;3, PIP1C	plasma membrane intrinsic protein 1C, PLASMA MEMBRANE INTRINSIC PROTEIN 1;3	plasma membrane intrinsic protein 1C	2597490136	Burkholderia cenocepacia DDS 22E-1	NPA	2598451010	37.129
AT1G01620.2	TMP-B, PIP1;3, PIP1C	plasma membrane intrinsic protein 1C, PLASMA MEMBRANE INTRINSIC PROTEIN 1;3	plasma membrane intrinsic protein 1C	2609459813	Bordetella bronchiseptica KM22	NPA	2610093821	36
AT1G01620.2	TMP-B, PIP1;3, PIP1C	plasma membrane intrinsic protein 1C, PLASMA MEMBRANE INTRINSIC PROTEIN 1;3	plasma membrane intrinsic protein 1C	2609460200	Devosia sp. LC5	NPA	2611903166	37.688
AT1G01620.2	TMP-B, PIP1;3, PIP1C	plasma membrane intrinsic protein 1C, PLASMA MEMBRANE INTRINSIC PROTEIN 1;3	plasma membrane intrinsic protein 1C	2609460297	Brucella abortus 544	NPA	2612329429	36.181
AT1G01620.2	TMP-B, PIP1;3, PIP1C	plasma membrane intrinsic protein 1C, PLASMA MEMBRANE INTRINSIC PROTEIN 1;3	plasma membrane intrinsic protein 1C	2609460298	Brucella abortus LMN1	NPA	2612332997	36.181
AT1G01620.2	TMP-B, PIP1;3, PIP1C	plasma membrane intrinsic protein 1C, PLASMA MEMBRANE INTRINSIC PROTEIN 1;3	plasma membrane intrinsic protein 1C	2609460307	Brucella abortus LMN2	NPA	2612372288	36.181
AT1G01620.2	TMP-B, PIP1;3, PIP1C	plasma membrane intrinsic protein 1C, PLASMA MEMBRANE INTRINSIC PROTEIN 1;3	plasma membrane intrinsic protein 1C	2619619092	Zobellia galactanivorans DsijT	NPA	2620655840	36.181
AT1G01620.2	TMP-B, PIP1;3, PIP1C	plasma membrane intrinsic protein 1C, PLASMA MEMBRANE INTRINSIC PROTEIN 1;3	plasma membrane intrinsic protein 1C	2627854221	Sphingomonas sp. ERG5	NPA	2630691605	35.859
AT1G01620.2	TMP-B, PIP1;3, PIP1C	plasma membrane intrinsic protein 1C, PLASMA MEMBRANE INTRINSIC PROTEIN 1;3	plasma membrane intrinsic protein 1C	2634166301	Sphingobacterium mizutaii DSM 11724	NPA	2635094254	35.922
AT1G01620.2	TMP-B, PIP1;3, PIP1C	plasma membrane intrinsic protein 1C, PLASMA MEMBRANE INTRINSIC PROTEIN 1;3	plasma membrane intrinsic protein 1C	2639762575	Phyllobacterium sp. CL33Tsu	PA	2640052658	36.139
AT1G01620.2	TMP-B, PIP1;3, PIP1C	plasma membrane intrinsic protein 1C, PLASMA MEMBRANE INTRINSIC PROTEIN 1;3	plasma membrane intrinsic protein 1C	2643221486	Phyllobacterium sp. 177MFSha	PA	2643494782	36.139
AT1G01620.2	TMP-B, PIP1;3, PIP1C	plasma membrane intrinsic protein 1C, PLASMA MEMBRANE INTRINSIC PROTEIN 1;3	plasma membrane intrinsic protein 1C	2643221500	Ochrobactrum sp. 370MFChir3.1	PA	2643566180	36.041
AT1G01620.2	TMP-B, PIP1;3, PIP1C	plasma membrane intrinsic protein 1C, PLASMA MEMBRANE INTRINSIC PROTEIN 1;3	plasma membrane intrinsic protein 1C	2643221547	Pseudolabrys sp. Root1462	PA	2643756325	35.052
AT1G01620.2	TMP-B, PIP1;3, PIP1C	plasma membrane intrinsic protein 1C, PLASMA MEMBRANE INTRINSIC PROTEIN 1;3	plasma membrane intrinsic protein 1C	2643221557	Ensifer sp. Root558	PA	2643803100	37.688
AT1G01620.2	TMP-B, PIP1;3, PIP1C	plasma membrane intrinsic protein 1C, PLASMA MEMBRANE INTRINSIC PROTEIN 1;3	plasma membrane intrinsic protein 1C	2643221569	Achromobacter sp. Root565	PA	2643860393	36
AT1G01620.2	TMP-B, PIP1;3, PIP1C	plasma membrane intrinsic protein 1C, PLASMA MEMBRANE INTRINSIC PROTEIN 1;3	plasma membrane intrinsic protein 1C	2643221571	Pseudomonas sp. Root569	PA	2643871508	35.5
AT1G01620.2	TMP-B, PIP1;3, PIP1C	plasma membrane intrinsic protein 1C, PLASMA MEMBRANE INTRINSIC PROTEIN 1;3	plasma membrane intrinsic protein 1C	2643221577	Rhodanobacter sp. Root627	PA	2643894925	36.816
AT1G01620.2	TMP-B, PIP1;3, PIP1C	plasma membrane intrinsic protein 1C, PLASMA MEMBRANE INTRINSIC PROTEIN 1;3	plasma membrane intrinsic protein 1C	2643221594	Achromobacter sp. Root170	PA	2643981751	35.5
AT1G01620.2	TMP-B, PIP1;3, PIP1C	plasma membrane intrinsic protein 1C, PLASMA MEMBRANE INTRINSIC PROTEIN 1;3	plasma membrane intrinsic protein 1C	2643221599	Rhizobium sp. Root708	PA	2644003170	36.232
AT1G01620.2	TMP-B, PIP1;3, PIP1C	plasma membrane intrinsic protein 1C, PLASMA MEMBRANE INTRINSIC PROTEIN 1;3	plasma membrane intrinsic protein 1C	2643221618	Ensifer sp. Root231	PA	2644107291	35.678
AT1G01620.2	TMP-B, PIP1;3, PIP1C	plasma membrane intrinsic protein 1C, PLASMA MEMBRANE INTRINSIC PROTEIN 1;3	plasma membrane intrinsic protein 1C	2643221623	Aminobacter sp. Root100	PA	2644132569	35.385
AT1G01620.2	TMP-B, PIP1;3, PIP1C	plasma membrane intrinsic protein 1C, PLASMA MEMBRANE INTRINSIC PROTEIN 1;3	plasma membrane intrinsic protein 1C	2643221626	Ensifer sp. Root31	PA	2644150858	35.678
AT1G01620.2	TMP-B, PIP1;3, PIP1C	plasma membrane intrinsic protein 1C, PLASMA MEMBRANE INTRINSIC PROTEIN 1;3	plasma membrane intrinsic protein 1C	2643221629	Devosia sp. Root105	PA	2644165315	35.354
AT1G01620.2	TMP-B, PIP1;3, PIP1C	plasma membrane intrinsic protein 1C, PLASMA MEMBRANE INTRINSIC PROTEIN 1;3	plasma membrane intrinsic protein 1C	2643221634	Rhizobium sp. Root1203	PA	2644193496	36.181
AT1G01620.2	TMP-B, PIP1;3, PIP1C	plasma membrane intrinsic protein 1C, PLASMA MEMBRANE INTRINSIC PROTEIN 1;3	plasma membrane intrinsic protein 1C	2643221635	Yonghaparkia sp. Root332	PA	2644197916	35.071
AT1G01620.2	TMP-B, PIP1;3, PIP1C	plasma membrane intrinsic protein 1C, PLASMA MEMBRANE INTRINSIC PROTEIN 1;3	plasma membrane intrinsic protein 1C	2643221645	Massilia sp. Root351	PA	2644251672	35.678
AT1G01620.2	TMP-B, PIP1;3, PIP1C	plasma membrane intrinsic protein 1C, PLASMA MEMBRANE INTRINSIC PROTEIN 1;3	plasma membrane intrinsic protein 1C	2643221654	Rhizobacter sp. Root404	PA	2644303464	35.025
AT1G01620.2	TMP-B, PIP1;3, PIP1C	plasma membrane intrinsic protein 1C, PLASMA MEMBRANE INTRINSIC PROTEIN 1;3	plasma membrane intrinsic protein 1C	2643221659	Ensifer sp. Root127	PA	2644335504	35.678
AT1G01620.2	TMP-B, PIP1;3, PIP1C	plasma membrane intrinsic protein 1C, PLASMA MEMBRANE INTRINSIC PROTEIN 1;3	plasma membrane intrinsic protein 1C	2643221662	Devosia sp. Root413D1	PA	2644348298	35.354
AT1G01620.2	TMP-B, PIP1;3, PIP1C	plasma membrane intrinsic protein 1C, PLASMA MEMBRANE INTRINSIC PROTEIN 1;3	plasma membrane intrinsic protein 1C	2643221668	Ensifer sp. Root423	PA	2644374745	37.688
AT1G01620.2	TMP-B, PIP1;3, PIP1C	plasma membrane intrinsic protein 1C, PLASMA MEMBRANE INTRINSIC PROTEIN 1;3	plasma membrane intrinsic protein 1C	2643221673	Streptomyces sp. Root1295	PA	2644406142	37.374
AT1G01620.2	TMP-B, PIP1;3, PIP1C	plasma membrane intrinsic protein 1C, PLASMA MEMBRANE INTRINSIC PROTEIN 1;3	plasma membrane intrinsic protein 1C	2643221680	Ensifer sp. Root1312	PA	2644447753	37.186
AT1G01620.2	TMP-B, PIP1;3, PIP1C	plasma membrane intrinsic protein 1C, PLASMA MEMBRANE INTRINSIC PROTEIN 1;3	plasma membrane intrinsic protein 1C	2643221681	Aeromicrobium sp. Root472D3	PA	2644456298	35.821
AT1G01620.2	TMP-B, PIP1;3, PIP1C	plasma membrane intrinsic protein 1C, PLASMA MEMBRANE INTRINSIC PROTEIN 1;3	plasma membrane intrinsic protein 1C	2643221685	Rhodanobacter sp. Root480	PA	2644477083	36.318
AT1G01620.2	TMP-B, PIP1;3, PIP1C	plasma membrane intrinsic protein 1C, PLASMA MEMBRANE INTRINSIC PROTEIN 1;3	plasma membrane intrinsic protein 1C	2643221692	Nocardia sp. Root136	PA	2644516901	36.62
AT1G01620.2	TMP-B, PIP1;3, PIP1C	plasma membrane intrinsic protein 1C, PLASMA MEMBRANE INTRINSIC PROTEIN 1;3	plasma membrane intrinsic protein 1C	2643221693	Rhizobium sp. Root491	PA	2644519350	36.765
AT1G01620.2	TMP-B, PIP1;3, PIP1C	plasma membrane intrinsic protein 1C, PLASMA MEMBRANE INTRINSIC PROTEIN 1;3	plasma membrane intrinsic protein 1C	2643221698	Ensifer sp. Root142	PA	2644539909	35.678
AT1G01620.2	TMP-B, PIP1;3, PIP1C	plasma membrane intrinsic protein 1C, PLASMA MEMBRANE INTRINSIC PROTEIN 1;3	plasma membrane intrinsic protein 1C	2643221717	Acidovorax sp. Root267	PA	2644648140	35.122
AT1G01620.2	TMP-B, PIP1;3, PIP1C	plasma membrane intrinsic protein 1C, PLASMA MEMBRANE INTRINSIC PROTEIN 1;3	plasma membrane intrinsic protein 1C	2643221718	Rhizobium sp. Root268	PA	2644652570	35.5
AT1G01620.2	TMP-B, PIP1;3, PIP1C	plasma membrane intrinsic protein 1C, PLASMA MEMBRANE INTRINSIC PROTEIN 1;3	plasma membrane intrinsic protein 1C	2643221723	Ensifer sp. Root278	PA	2644676090	38.693
AT1G01620.2	TMP-B, PIP1;3, PIP1C	plasma membrane intrinsic protein 1C, PLASMA MEMBRANE INTRINSIC PROTEIN 1;3	plasma membrane intrinsic protein 1C	2643221726	Ensifer sp. Root954	PA	2644690226	37.186
AT1G01620.2	TMP-B, PIP1;3, PIP1C	plasma membrane intrinsic protein 1C, PLASMA MEMBRANE INTRINSIC PROTEIN 1;3	plasma membrane intrinsic protein 1C	2643221768	Pedobacter sp. Leaf41	PA	2644870279	35.468
AT1G01620.2	TMP-B, PIP1;3, PIP1C	plasma membrane intrinsic protein 1C, PLASMA MEMBRANE INTRINSIC PROTEIN 1;3	plasma membrane intrinsic protein 1C	2643221775	Pseudomonas sp. Leaf58	PA	2644902678	37.186
AT1G01620.2	TMP-B, PIP1;3, PIP1C	plasma membrane intrinsic protein 1C, PLASMA MEMBRANE INTRINSIC PROTEIN 1;3	plasma membrane intrinsic protein 1C	2643221785	Paenibacillus sp. Leaf72	PA	2644944181	38.308
AT1G01620.2	TMP-B, PIP1;3, PIP1C	plasma membrane intrinsic protein 1C, PLASMA MEMBRANE INTRINSIC PROTEIN 1;3	plasma membrane intrinsic protein 1C	2643221796	Methylobacterium sp. Leaf99	PA	2644996579	36.041
AT1G01620.2	TMP-B, PIP1;3, PIP1C	plasma membrane intrinsic protein 1C, PLASMA MEMBRANE INTRINSIC PROTEIN 1;3	plasma membrane intrinsic protein 1C	2643221823	Chryseobacterium sp. Leaf405	PA	2645118272	36.318
AT1G01620.2	TMP-B, PIP1;3, PIP1C	plasma membrane intrinsic protein 1C, PLASMA MEMBRANE INTRINSIC PROTEIN 1;3	plasma membrane intrinsic protein 1C	2643221833	Sphingomonas sp. Leaf339	PA	2645155911	35.176
AT1G01620.2	TMP-B, PIP1;3, PIP1C	plasma membrane intrinsic protein 1C, PLASMA MEMBRANE INTRINSIC PROTEIN 1;3	plasma membrane intrinsic protein 1C	2643221866	Methylobacterium sp. Leaf93	PA	2645301370	37.056
AT1G01620.2	TMP-B, PIP1;3, PIP1C	plasma membrane intrinsic protein 1C, PLASMA MEMBRANE INTRINSIC PROTEIN 1;3	plasma membrane intrinsic protein 1C	2643221916	Burkholderia sp. Leaf177	PA	2645517918	36.408
AT1G01620.2	TMP-B, PIP1;3, PIP1C	plasma membrane intrinsic protein 1C, PLASMA MEMBRANE INTRINSIC PROTEIN 1;3	plasma membrane intrinsic protein 1C	2643221945	Aurantimonas sp. Leaf443	PA	2645644547	35.61
AT1G01620.2	TMP-B, PIP1;3, PIP1C	plasma membrane intrinsic protein 1C, PLASMA MEMBRANE INTRINSIC PROTEIN 1;3	plasma membrane intrinsic protein 1C	2643221954	Rhodococcus sp. Leaf233	PA	2645688186	37.736
AT1G01620.2	TMP-B, PIP1;3, PIP1C	plasma membrane intrinsic protein 1C, PLASMA MEMBRANE INTRINSIC PROTEIN 1;3	plasma membrane intrinsic protein 1C	2643221955	Rhodococcus sp. Leaf247	PA	2645693836	36.224
AT1G01620.2	TMP-B, PIP1;3, PIP1C	plasma membrane intrinsic protein 1C, PLASMA MEMBRANE INTRINSIC PROTEIN 1;3	plasma membrane intrinsic protein 1C	2643221961	Aeromicrobium sp. Root236	PA	2645720678	37.811
AT1G01620.2	TMP-B, PIP1;3, PIP1C	plasma membrane intrinsic protein 1C, PLASMA MEMBRANE INTRINSIC PROTEIN 1;3	plasma membrane intrinsic protein 1C	2643221962	Aeromicrobium sp. Root344	PA	2645723696	38.235
AT1G01620.2	TMP-B, PIP1;3, PIP1C	plasma membrane intrinsic protein 1C, PLASMA MEMBRANE INTRINSIC PROTEIN 1;3	plasma membrane intrinsic protein 1C	637000046	Burkholderia orbicola AU 1054	NPA	638016154	36.634
AT1G01620.2	TMP-B, PIP1;3, PIP1C	plasma membrane intrinsic protein 1C, PLASMA MEMBRANE INTRINSIC PROTEIN 1;3	plasma membrane intrinsic protein 1C	637000160	Chelativorans sp. BNC1	NPA	638066348	36.458
AT1G01620.2	TMP-B, PIP1;3, PIP1C	plasma membrane intrinsic protein 1C, PLASMA MEMBRANE INTRINSIC PROTEIN 1;3	plasma membrane intrinsic protein 1C	637000230	Cupriavidus metallidurans CH34	NPA	637981124	36.408
AT1G01620.2	TMP-B, PIP1;3, PIP1C	plasma membrane intrinsic protein 1C, PLASMA MEMBRANE INTRINSIC PROTEIN 1;3	plasma membrane intrinsic protein 1C	640427105	Brucella ovis ATCC 25840	NPA	640578878	36.181
AT1G01620.2	TMP-B, PIP1;3, PIP1C	plasma membrane intrinsic protein 1C, PLASMA MEMBRANE INTRINSIC PROTEIN 1;3	plasma membrane intrinsic protein 1C	640427144	Rhizorhabdus wittichii RW1	NPA	640579565	36.408
AT1G01620.2	TMP-B, PIP1;3, PIP1C	plasma membrane intrinsic protein 1C, PLASMA MEMBRANE INTRINSIC PROTEIN 1;3	plasma membrane intrinsic protein 1C	640753038	Brucella anthropi ATCC 49188	NPA	640833626	36.041
AT1G01620.2	TMP-B, PIP1;3, PIP1C	plasma membrane intrinsic protein 1C, PLASMA MEMBRANE INTRINSIC PROTEIN 1;3	plasma membrane intrinsic protein 1C	641228481	Brucella suis ATCC 23445	NPA	641360518	35.678
AT1G01620.2	TMP-B, PIP1;3, PIP1C	plasma membrane intrinsic protein 1C, PLASMA MEMBRANE INTRINSIC PROTEIN 1;3	plasma membrane intrinsic protein 1C	641522612	Caulobacter sp. K31	NPA	641563862	35.897
AT1G01620.2	TMP-B, PIP1;3, PIP1C	plasma membrane intrinsic protein 1C, PLASMA MEMBRANE INTRINSIC PROTEIN 1;3	plasma membrane intrinsic protein 1C	642555110	Brucella abortus S19	NPA	642662025	36.181
AT1G01620.2	TMP-B, PIP1;3, PIP1C	plasma membrane intrinsic protein 1C, PLASMA MEMBRANE INTRINSIC PROTEIN 1;3	plasma membrane intrinsic protein 1C	644736332	Brucella microti CCM 4915	NPA	644950694	36.181
AT1G01620.2	TMP-B, PIP1;3, PIP1C	plasma membrane intrinsic protein 1C, PLASMA MEMBRANE INTRINSIC PROTEIN 1;3	plasma membrane intrinsic protein 1C	645058765	Brucella intermedia LMG 3301	NPA	645540211	36.634
AT1G01620.2	TMP-B, PIP1;3, PIP1C	plasma membrane intrinsic protein 1C, PLASMA MEMBRANE INTRINSIC PROTEIN 1;3	plasma membrane intrinsic protein 1C	645058838	Brucella abortus bv. 6 870	NPA	645289399	36.181
AT1G01620.2	TMP-B, PIP1;3, PIP1C	plasma membrane intrinsic protein 1C, PLASMA MEMBRANE INTRINSIC PROTEIN 1;3	plasma membrane intrinsic protein 1C	645058841	Brucella abortus bv. 4 292	NPA	645292509	36.181
AT1G01620.2	TMP-B, PIP1;3, PIP1C	plasma membrane intrinsic protein 1C, PLASMA MEMBRANE INTRINSIC PROTEIN 1;3	plasma membrane intrinsic protein 1C	645058859	Brucella pinnipedialis M292/94/1	NPA	645359103	36.181
AT1G01620.2	TMP-B, PIP1;3, PIP1C	plasma membrane intrinsic protein 1C, PLASMA MEMBRANE INTRINSIC PROTEIN 1;3	plasma membrane intrinsic protein 1C	645058863	Brucella melitensis bv. 2 63/9	NPA	645380946	35.644
AT1G01620.2	TMP-B, PIP1;3, PIP1C	plasma membrane intrinsic protein 1C, PLASMA MEMBRANE INTRINSIC PROTEIN 1;3	plasma membrane intrinsic protein 1C	645058864	Brucella abortus bv. 9 C68	NPA	645379238	36.181
AT1G01620.2	TMP-B, PIP1;3, PIP1C	plasma membrane intrinsic protein 1C, PLASMA MEMBRANE INTRINSIC PROTEIN 1;3	plasma membrane intrinsic protein 1C	645058867	Brucella melitensis bv. 3 Ether	NPA	645368371	35.644
AT1G01620.2	TMP-B, PIP1;3, PIP1C	plasma membrane intrinsic protein 1C, PLASMA MEMBRANE INTRINSIC PROTEIN 1;3	plasma membrane intrinsic protein 1C	645058868	Brucella neotomae 5K33, ATCC 23459	NPA	645365227	36.181
AT1G01620.2	TMP-B, PIP1;3, PIP1C	plasma membrane intrinsic protein 1C, PLASMA MEMBRANE INTRINSIC PROTEIN 1;3	plasma membrane intrinsic protein 1C	647000328	Streptomyces sp. ACT-1 XylebKG-1	NPA	647328802	37.879
AT1G01620.2	TMP-B, PIP1;3, PIP1C	plasma membrane intrinsic protein 1C, PLASMA MEMBRANE INTRINSIC PROTEIN 1;3	plasma membrane intrinsic protein 1C	647533120	Brucella suis bv. 4 40	NPA	647821825	36.181
AT1G01620.2	TMP-B, PIP1;3, PIP1C	plasma membrane intrinsic protein 1C, PLASMA MEMBRANE INTRINSIC PROTEIN 1;3	plasma membrane intrinsic protein 1C	648028034	Hyphomicrobium denitrificans ATCC 51888	NPA	648067770	37.158
AT1G01620.2	TMP-B, PIP1;3, PIP1C	plasma membrane intrinsic protein 1C, PLASMA MEMBRANE INTRINSIC PROTEIN 1;3	plasma membrane intrinsic protein 1C	648276624	Brucella inopinata BO1	NPA	648394284	36.181
AT1G01620.2	TMP-B, PIP1;3, PIP1C	plasma membrane intrinsic protein 1C, PLASMA MEMBRANE INTRINSIC PROTEIN 1;3	plasma membrane intrinsic protein 1C	648276626	Brucella sp. NF 2653	NPA	648400641	36.181
AT1G01620.2	TMP-B, PIP1;3, PIP1C	plasma membrane intrinsic protein 1C, PLASMA MEMBRANE INTRINSIC PROTEIN 1;3	plasma membrane intrinsic protein 1C	651053010	Brucella melitensis M28	NPA	651135562	35.644
AT1G01620.2	TMP-B, PIP1;3, PIP1C	plasma membrane intrinsic protein 1C, PLASMA MEMBRANE INTRINSIC PROTEIN 1;3	plasma membrane intrinsic protein 1C	651285000	Asticcacaulis biprosthecum C19, ATCC 27554	NPA	651318531	35.294
AT1G01940.1	no symbol available	no full name available	Cyclophilin-like peptidyl-prolyl cis-trans isomerase family protein	1001	R129_A	PA	1001|1001.peg.5300	35.172
AT1G01940.1	no symbol available	no full name available	Cyclophilin-like peptidyl-prolyl cis-trans isomerase family protein	1002	R129_B	PA	1002|1002.peg.1155	35.172
AT1G01940.1	no symbol available	no full name available	Cyclophilin-like peptidyl-prolyl cis-trans isomerase family protein	1003	R129_C	PA	1003|1003.peg.3460	35.172
AT1G01940.1	no symbol available	no full name available	Cyclophilin-like peptidyl-prolyl cis-trans isomerase family protein	1007	R129_H	PA	1007|1007.peg.3554	35.172
AT1G01940.1	no symbol available	no full name available	Cyclophilin-like peptidyl-prolyl cis-trans isomerase family protein	1008	R129_I	PA	1008|1008.peg.2445	35.172
AT1G01940.1	no symbol available	no full name available	Cyclophilin-like peptidyl-prolyl cis-trans isomerase family protein	1011	R129_L	PA	1011|1011.peg.2374	35.172
AT1G01940.1	no symbol available	no full name available	Cyclophilin-like peptidyl-prolyl cis-trans isomerase family protein	1012	R129_M	PA	1012|1012.peg.5017	35.172
AT1G01940.1	no symbol available	no full name available	Cyclophilin-like peptidyl-prolyl cis-trans isomerase family protein	1013	R129_N	PA	1013|1013.peg.3137	35.172
AT1G01940.1	no symbol available	no full name available	Cyclophilin-like peptidyl-prolyl cis-trans isomerase family protein	1018	R13_D	PA	1018|1018.peg.1014	35.542
AT1G01940.1	no symbol available	no full name available	Cyclophilin-like peptidyl-prolyl cis-trans isomerase family protein	1024	Rg	PA	1024|1024.peg.4835	35.172
AT1G01940.1	no symbol available	no full name available	Cyclophilin-like peptidyl-prolyl cis-trans isomerase family protein	2000	Leaf344	PA	2000|2000.peg.3254	37.037
AT1G01940.1	no symbol available	no full name available	Cyclophilin-like peptidyl-prolyl cis-trans isomerase family protein	2001	Root381	PA	2001|2001.peg.1200	37.778
AT1G01940.1	no symbol available	no full name available	Cyclophilin-like peptidyl-prolyl cis-trans isomerase family protein	2002	Root670	PA	2002|2002.peg.3011	35.556
AT1G01940.1	no symbol available	no full name available	Cyclophilin-like peptidyl-prolyl cis-trans isomerase family protein	2003	Root483D1	PA	2003|2003.peg.5234	37.778
AT1G01940.1	no symbol available	no full name available	Cyclophilin-like peptidyl-prolyl cis-trans isomerase family protein	2004	Leaf396	PA	2004|2004.peg.4707	38.849
AT1G01940.1	no symbol available	no full name available	Cyclophilin-like peptidyl-prolyl cis-trans isomerase family protein	2006	Root105	PA	2006|2006.peg.3715	35.556
AT1G01940.1	no symbol available	no full name available	Cyclophilin-like peptidyl-prolyl cis-trans isomerase family protein	2007	Root413D1	PA	2007|2007.peg.3707	35.556
AT1G01940.1	no symbol available	no full name available	Cyclophilin-like peptidyl-prolyl cis-trans isomerase family protein	2015	Root552	PA	2015|2015.peg.3846	35.135
AT1G01940.1	no symbol available	no full name available	Cyclophilin-like peptidyl-prolyl cis-trans isomerase family protein	2019	Leaf85	PA	2019|2019.peg.2148	35.484
AT1G01940.1	no symbol available	no full name available	Cyclophilin-like peptidyl-prolyl cis-trans isomerase family protein	2020	Leaf86	PA	2020|2020.peg.1404	35.484
AT1G01940.1	no symbol available	no full name available	Cyclophilin-like peptidyl-prolyl cis-trans isomerase family protein	2021	Leaf89	PA	2021|2021.peg.1106	35.669
AT1G01940.1	no symbol available	no full name available	Cyclophilin-like peptidyl-prolyl cis-trans isomerase family protein	2022	Leaf90	PA	2022|2022.peg.3145	38.519
AT1G01940.1	no symbol available	no full name available	Cyclophilin-like peptidyl-prolyl cis-trans isomerase family protein	2023	Leaf92	PA	2023|2023.peg.3936	38.519
AT1G01940.1	no symbol available	no full name available	Cyclophilin-like peptidyl-prolyl cis-trans isomerase family protein	2024	Leaf93	PA	2024|2024.peg.1944	35.484
AT1G01940.1	no symbol available	no full name available	Cyclophilin-like peptidyl-prolyl cis-trans isomerase family protein	2025	Leaf99	PA	2025|2025.peg.33	36.129
AT1G01940.1	no symbol available	no full name available	Cyclophilin-like peptidyl-prolyl cis-trans isomerase family protein	2026	Leaf102	PA	2026|2026.peg.3318	35.669
AT1G01940.1	no symbol available	no full name available	Cyclophilin-like peptidyl-prolyl cis-trans isomerase family protein	2027	Leaf87	PA	2027|2027.peg.465	35.669
AT1G01940.1	no symbol available	no full name available	Cyclophilin-like peptidyl-prolyl cis-trans isomerase family protein	2028	Leaf88	PA	2028|2028.peg.1046	35.669
AT1G01940.1	no symbol available	no full name available	Cyclophilin-like peptidyl-prolyl cis-trans isomerase family protein	2029	Leaf91	PA	2029|2029.peg.4495	35.484
AT1G01940.1	no symbol available	no full name available	Cyclophilin-like peptidyl-prolyl cis-trans isomerase family protein	2030	Leaf100	PA	2030|2030.peg.3494	35.669
AT1G01940.1	no symbol available	no full name available	Cyclophilin-like peptidyl-prolyl cis-trans isomerase family protein	2031	Leaf104	PA	2031|2031.peg.3034	35.669
AT1G01940.1	no symbol available	no full name available	Cyclophilin-like peptidyl-prolyl cis-trans isomerase family protein	2032	Leaf106	PA	2032|2032.peg.140	35.484
AT1G01940.1	no symbol available	no full name available	Cyclophilin-like peptidyl-prolyl cis-trans isomerase family protein	2033	Leaf119	PA	2033|2033.peg.4406	38.519
AT1G01940.1	no symbol available	no full name available	Cyclophilin-like peptidyl-prolyl cis-trans isomerase family protein	2034	Leaf117	PA	2034|2034.peg.1884	35.032
AT1G01940.1	no symbol available	no full name available	Cyclophilin-like peptidyl-prolyl cis-trans isomerase family protein	2035	Leaf122	PA	2035|2035.peg.3107	38.519
AT1G01940.1	no symbol available	no full name available	Cyclophilin-like peptidyl-prolyl cis-trans isomerase family protein	2036	Leaf125	PA	2036|2036.peg.1815	35.669
AT1G01940.1	no symbol available	no full name available	Cyclophilin-like peptidyl-prolyl cis-trans isomerase family protein	2037	Leaf108	PA	2037|2037.peg.1844	36.943
AT1G01940.1	no symbol available	no full name available	Cyclophilin-like peptidyl-prolyl cis-trans isomerase family protein	2038	Leaf111	PA	2038|2038.peg.990	35.669
AT1G01940.1	no symbol available	no full name available	Cyclophilin-like peptidyl-prolyl cis-trans isomerase family protein	2039	Leaf112	PA	2039|2039.peg.2915	35.669
AT1G01940.1	no symbol available	no full name available	Cyclophilin-like peptidyl-prolyl cis-trans isomerase family protein	2040	Leaf113	PA	2040|2040.peg.2135	35.032
AT1G01940.1	no symbol available	no full name available	Cyclophilin-like peptidyl-prolyl cis-trans isomerase family protein	2041	Leaf121	PA	2041|2041.peg.4208	38.519
AT1G01940.1	no symbol available	no full name available	Cyclophilin-like peptidyl-prolyl cis-trans isomerase family protein	2042	Leaf123	PA	2042|2042.peg.2173	38.519
AT1G01940.1	no symbol available	no full name available	Cyclophilin-like peptidyl-prolyl cis-trans isomerase family protein	2043	Leaf361	PA	2043|2043.peg.5578	36.306
AT1G01940.1	no symbol available	no full name available	Cyclophilin-like peptidyl-prolyl cis-trans isomerase family protein	2044	Leaf399	PA	2044|2044.peg.3129	36.943
AT1G01940.1	no symbol available	no full name available	Cyclophilin-like peptidyl-prolyl cis-trans isomerase family protein	2045	Leaf465	PA	2045|2045.peg.926	35.669
AT1G01940.1	no symbol available	no full name available	Cyclophilin-like peptidyl-prolyl cis-trans isomerase family protein	2046	Leaf469	PA	2046|2046.peg.2368	35.669
AT1G01940.1	no symbol available	no full name available	Cyclophilin-like peptidyl-prolyl cis-trans isomerase family protein	2047	Leaf456	PA	2047|2047.peg.2210	37.778
AT1G01940.1	no symbol available	no full name available	Cyclophilin-like peptidyl-prolyl cis-trans isomerase family protein	2048	Leaf466	PA	2048|2048.peg.2788	36.943
AT1G01940.1	no symbol available	no full name available	Cyclophilin-like peptidyl-prolyl cis-trans isomerase family protein	2049	Leaf94	PA	2049|2049.peg.4264	35.669
AT1G01940.1	no symbol available	no full name available	Cyclophilin-like peptidyl-prolyl cis-trans isomerase family protein	2056	Leaf371	PA	2056|2056.peg.935	35.172
AT1G01940.1	no symbol available	no full name available	Cyclophilin-like peptidyl-prolyl cis-trans isomerase family protein	2062	Root1203	PA	2062|2062.peg.2504	35.542
AT1G01940.1	no symbol available	no full name available	Cyclophilin-like peptidyl-prolyl cis-trans isomerase family protein	2069	Root482	PA	2069|2069.peg.2887	35.862
AT1G01940.1	no symbol available	no full name available	Cyclophilin-like peptidyl-prolyl cis-trans isomerase family protein	2093	Root123D2	PA	2093|2093.peg.1380	38.346
AT1G01940.1	no symbol available	no full name available	Cyclophilin-like peptidyl-prolyl cis-trans isomerase family protein	2502545039	Pontibacter actiniarum DSM 19842	NPA	2502685727	41.045
AT1G01940.1	no symbol available	no full name available	Cyclophilin-like peptidyl-prolyl cis-trans isomerase family protein	2504643007	Rhodoluna lacicola MWH-Ta8	NPA	2504661905	43.195
AT1G01940.1	no symbol available	no full name available	Cyclophilin-like peptidyl-prolyl cis-trans isomerase family protein	2506520047	Bacillus sp. 1NLA3E	NPA	2506743194	44.928
AT1G01940.1	no symbol available	no full name available	Cyclophilin-like peptidyl-prolyl cis-trans isomerase family protein	2507262027	Methylosinus trichosporium OB3b	NPA	2507406376	35.821
AT1G01940.1	no symbol available	no full name available	Cyclophilin-like peptidyl-prolyl cis-trans isomerase family protein	2508501021	Burkholderiales sp. JOSHI_001	NPA	2508595663	39.073
AT1G01940.1	no symbol available	no full name available	Cyclophilin-like peptidyl-prolyl cis-trans isomerase family protein	2508501052	Mycolicibacterium tusciae JS617	NPA	2508746326	46.471
AT1G01940.1	no symbol available	no full name available	Cyclophilin-like peptidyl-prolyl cis-trans isomerase family protein	2508501106	Mycolicibacterium rhodesiae NBB3	NPA	2509041716	46.154
AT1G01940.1	no symbol available	no full name available	Cyclophilin-like peptidyl-prolyl cis-trans isomerase family protein	2510065046	Methylocapsa acidiphila B2	NPA	2510253755	37.594
AT1G01940.1	no symbol available	no full name available	Cyclophilin-like peptidyl-prolyl cis-trans isomerase family protein	2510065060	Rhodanobacter sp. OR92	NPA	2510323544	45.985
AT1G01940.1	no symbol available	no full name available	Cyclophilin-like peptidyl-prolyl cis-trans isomerase family protein	2511231054	Pelagibacterium halotolerans B2	NPA	2511507476	41.353
AT1G01940.1	no symbol available	no full name available	Cyclophilin-like peptidyl-prolyl cis-trans isomerase family protein	2511231087	Brucella canis HSK A52141	NPA	2511604711	35.461
AT1G01940.1	no symbol available	no full name available	Cyclophilin-like peptidyl-prolyl cis-trans isomerase family protein	2511231120	Brucella suis VBI22	NPA	2511704077	35.461
AT1G01940.1	no symbol available	no full name available	Cyclophilin-like peptidyl-prolyl cis-trans isomerase family protein	2511231130	Mycobacterium tuberculosis CTRI-2	NPA	2511734389	47.337
AT1G01940.1	no symbol available	no full name available	Cyclophilin-like peptidyl-prolyl cis-trans isomerase family protein	2511231179	Brucella pinnipedialis B2/94	NPA	2511907797	35.461
AT1G01940.1	no symbol available	no full name available	Cyclophilin-like peptidyl-prolyl cis-trans isomerase family protein	2511231208	Brucella melitensis bv. 3 NI	NPA	2512005486	35.461
AT1G01940.1	no symbol available	no full name available	Cyclophilin-like peptidyl-prolyl cis-trans isomerase family protein	2512564056	Mycobacterium tuberculosis UT205	NPA	2512785282	47.337
AT1G01940.1	no symbol available	no full name available	Cyclophilin-like peptidyl-prolyl cis-trans isomerase family protein	2513237183	Stenotrophomonas maltophilia D457	NPA	2514112562	50.376
AT1G01940.1	no symbol available	no full name available	Cyclophilin-like peptidyl-prolyl cis-trans isomerase family protein	2513237215	Bacillus anthracis H9401	NPA	2514214154	42.958
AT1G01940.1	no symbol available	no full name available	Cyclophilin-like peptidyl-prolyl cis-trans isomerase family protein	2513237325	Bacillus sp. 7_6_55CFAA_CT2	NPA	2514490158	42.958
AT1G01940.1	no symbol available	no full name available	Cyclophilin-like peptidyl-prolyl cis-trans isomerase family protein	2514752000	Nitratireductor aquibiodomus RA22	NPA	2514755238	36.09
AT1G01940.1	no symbol available	no full name available	Cyclophilin-like peptidyl-prolyl cis-trans isomerase family protein	2515154012	Mycolicibacterium hassiacum DSM 44199	NPA	2515216194	46.746
AT1G01940.1	no symbol available	no full name available	Cyclophilin-like peptidyl-prolyl cis-trans isomerase family protein	2515154079	Martelella mediterranea DSM 17316	NPA	2515458539	35.971
AT1G01940.1	no symbol available	no full name available	Cyclophilin-like peptidyl-prolyl cis-trans isomerase family protein	2515154099	Streptomyces sp. LaPpAH-202	NPA	2515551370	40.698
AT1G01940.1	no symbol available	no full name available	Cyclophilin-like peptidyl-prolyl cis-trans isomerase family protein	2515154099	Streptomyces sp. LaPpAH-202	NPA	2515552946	48.175
AT1G01940.1	no symbol available	no full name available	Cyclophilin-like peptidyl-prolyl cis-trans isomerase family protein	2515154102	Streptomyces sp. ScaeMP-e10	NPA	2515574250	41.279
AT1G01940.1	no symbol available	no full name available	Cyclophilin-like peptidyl-prolyl cis-trans isomerase family protein	2515154106	Streptomyces sp. FxanaD5	NPA	2515606472	41.86
AT1G01940.1	no symbol available	no full name available	Cyclophilin-like peptidyl-prolyl cis-trans isomerase family protein	2516143002	Methylobacterium sp. 77	NPA	2516158532	35.669
AT1G01940.1	no symbol available	no full name available	Cyclophilin-like peptidyl-prolyl cis-trans isomerase family protein	2516143114	Streptomyces sp. PsTaAH-124	NPA	2516428325	41.279
AT1G01940.1	no symbol available	no full name available	Cyclophilin-like peptidyl-prolyl cis-trans isomerase family protein	2516143117	Streptomyces sp. CNR698	NPA	2516449557	41.86
AT1G01940.1	no symbol available	no full name available	Cyclophilin-like peptidyl-prolyl cis-trans isomerase family protein	2516493024	Methylosinus sp. LW4	NPA	2516605187	36.296
AT1G01940.1	no symbol available	no full name available	Cyclophilin-like peptidyl-prolyl cis-trans isomerase family protein	2516653050	Methylopila sp. M107	NPA	2516921522	39.85
AT1G01940.1	no symbol available	no full name available	Cyclophilin-like peptidyl-prolyl cis-trans isomerase family protein	2516653063	Methyloferula stellata AR4	NPA	2516990625	39.259
AT1G01940.1	no symbol available	no full name available	Cyclophilin-like peptidyl-prolyl cis-trans isomerase family protein	2516653076	Hyphomicrobium sp. 802	NPA	2517033069	36.076
AT1G01940.1	no symbol available	no full name available	Cyclophilin-like peptidyl-prolyl cis-trans isomerase family protein	2517093011	Methylosinus sp. LW3	NPA	2517139985	36.296
AT1G01940.1	no symbol available	no full name available	Cyclophilin-like peptidyl-prolyl cis-trans isomerase family protein	2517093040	Xanthobacter sp. 126	NPA	2517232626	36.364
AT1G01940.1	no symbol available	no full name available	Cyclophilin-like peptidyl-prolyl cis-trans isomerase family protein	2517287028	Methylocystis rosea SV97T	NPA	2517403934	37.037
AT1G01940.1	no symbol available	no full name available	Cyclophilin-like peptidyl-prolyl cis-trans isomerase family protein	2517287032	Arthrobacter sp. MA-N2	NPA	2517423984	43.605
AT1G01940.1	no symbol available	no full name available	Cyclophilin-like peptidyl-prolyl cis-trans isomerase family protein	2517434007	Methylobacterium sp. 88A	NPA	2517451950	35.484
AT1G01940.1	no symbol available	no full name available	Cyclophilin-like peptidyl-prolyl cis-trans isomerase family protein	2517572022	Methylocystis sp. SB2	NPA	2517635900	37.778
AT1G01940.1	no symbol available	no full name available	Cyclophilin-like peptidyl-prolyl cis-trans isomerase family protein	2517572122	Arthrobacter sp. 131MFCol6.1	PA	2517825407	41.379
AT1G01940.1	no symbol available	no full name available	Cyclophilin-like peptidyl-prolyl cis-trans isomerase family protein	2517572123	Arthrobacter sp. 135MFCol5.1	PA	2517828874	41.04
AT1G01940.1	no symbol available	no full name available	Cyclophilin-like peptidyl-prolyl cis-trans isomerase family protein	2517572124	Arthrobacter sp. 161MFSha2.1	PA	2517832505	42.775
AT1G01940.1	no symbol available	no full name available	Cyclophilin-like peptidyl-prolyl cis-trans isomerase family protein	2517572147	Amorphus coralli DSM 19760	NPA	2517908376	36.842
AT1G01940.1	no symbol available	no full name available	Cyclophilin-like peptidyl-prolyl cis-trans isomerase family protein	2517572166	Streptomyces sp. CNS335	NPA	2518006763	42.941
AT1G01940.1	no symbol available	no full name available	Cyclophilin-like peptidyl-prolyl cis-trans isomerase family protein	2517572184	Streptomyces sp. CNY228	NPA	2518064841	48.175
AT1G01940.1	no symbol available	no full name available	Cyclophilin-like peptidyl-prolyl cis-trans isomerase family protein	2517572184	Streptomyces sp. CNY228	NPA	2518066917	40.698
AT1G01940.1	no symbol available	no full name available	Cyclophilin-like peptidyl-prolyl cis-trans isomerase family protein	2517572206	Bacillus sp. 105MF	PA	2518123648	43.478
AT1G01940.1	no symbol available	no full name available	Cyclophilin-like peptidyl-prolyl cis-trans isomerase family protein	2517572208	Methylocystis sp. Rockwell, ATCC 49242	NPA	2518133389	35.556
AT1G01940.1	no symbol available	no full name available	Cyclophilin-like peptidyl-prolyl cis-trans isomerase family protein	2517572209	Bacillus sp. 95MFCvi2.1	PA	2518137556	43.478
AT1G01940.1	no symbol available	no full name available	Cyclophilin-like peptidyl-prolyl cis-trans isomerase family protein	2517572214	Arthrobacter sp. 162MFSha1.1	PA	2518163147	41.379
AT1G01940.1	no symbol available	no full name available	Cyclophilin-like peptidyl-prolyl cis-trans isomerase family protein	2517572231	Rhizobium sp. 2MFCol3.1	PA	2518213636	36.25
AT1G01940.1	no symbol available	no full name available	Cyclophilin-like peptidyl-prolyl cis-trans isomerase family protein	2518645543	Bartonella quintana RM-11	NPA	2518789685	35.664
AT1G01940.1	no symbol available	no full name available	Cyclophilin-like peptidyl-prolyl cis-trans isomerase family protein	2518645550	Mycobacterium sp. MOTT36Y	NPA	2518807901	46.746
AT1G01940.1	no symbol available	no full name available	Cyclophilin-like peptidyl-prolyl cis-trans isomerase family protein	2519103017	Arthrobacter sp. Br18	NPA	2519154908	38.286
AT1G01940.1	no symbol available	no full name available	Cyclophilin-like peptidyl-prolyl cis-trans isomerase family protein	2519103154	Bacillus cereus MSX-D12	NPA	2519693792	45.802
AT1G01940.1	no symbol available	no full name available	Cyclophilin-like peptidyl-prolyl cis-trans isomerase family protein	2519103165	Bacillus cereus MSX-A1	NPA	2519749290	42.958
AT1G01940.1	no symbol available	no full name available	Cyclophilin-like peptidyl-prolyl cis-trans isomerase family protein	2519103167	Bacillus cereus ISP3191	NPA	2519761446	42.958
AT1G01940.1	no symbol available	no full name available	Cyclophilin-like peptidyl-prolyl cis-trans isomerase family protein	2519103190	Caldimonas manganoxidans ATCC BAA-369	NPA	2519858015	37.195
AT1G01940.1	no symbol available	no full name available	Cyclophilin-like peptidyl-prolyl cis-trans isomerase family protein	2519899511	Microbacterium sp. 292MF	PA	2519945796	39.13
AT1G01940.1	no symbol available	no full name available	Cyclophilin-like peptidyl-prolyl cis-trans isomerase family protein	2519899517	Xanthobacteraceae bacterium 501b	NPA	2520000412	36.842
AT1G01940.1	no symbol available	no full name available	Cyclophilin-like peptidyl-prolyl cis-trans isomerase family protein	2519899590	Nitratireductor pacificus pht-3B	NPA	2520250112	35.338
AT1G01940.1	no symbol available	no full name available	Cyclophilin-like peptidyl-prolyl cis-trans isomerase family protein	2519899619	Nitratireductor indicus C115	NPA	2520370831	36.842
AT1G01940.1	no symbol available	no full name available	Cyclophilin-like peptidyl-prolyl cis-trans isomerase family protein	2519899633	Variovorax paradoxus 110B	PA	2520436704	36.686
AT1G01940.1	no symbol available	no full name available	Cyclophilin-like peptidyl-prolyl cis-trans isomerase family protein	2519899643	Rhodococcus sp. 29MFTsu3.1	PA	2520483743	49.112
AT1G01940.1	no symbol available	no full name available	Cyclophilin-like peptidyl-prolyl cis-trans isomerase family protein	2519899654	Arthrobacter sp. 49Tsu3.1M3	PA	2520532097	41.379
AT1G01940.1	no symbol available	no full name available	Cyclophilin-like peptidyl-prolyl cis-trans isomerase family protein	2519899686	Arthrobacter sp. 31Cvi3.1E	PA	2520619508	42.775
AT1G01940.1	no symbol available	no full name available	Cyclophilin-like peptidyl-prolyl cis-trans isomerase family protein	2519899712	Arthrobacter sp. H14	NPA	2520713202	38.728
AT1G01940.1	no symbol available	no full name available	Cyclophilin-like peptidyl-prolyl cis-trans isomerase family protein	2519899743	Solibacillus isronensis B3W22	NPA	2520844552	42.458
AT1G01940.1	no symbol available	no full name available	Cyclophilin-like peptidyl-prolyl cis-trans isomerase family protein	2519899787	Bartonella doshiae NCTC 12862	NPA	2521001327	35.461
AT1G01940.1	no symbol available	no full name available	Cyclophilin-like peptidyl-prolyl cis-trans isomerase family protein	2519899790	Bartonella sp. DB5-6	NPA	2521006197	35.172
AT1G01940.1	no symbol available	no full name available	Cyclophilin-like peptidyl-prolyl cis-trans isomerase family protein	2521172612	Curtobacterium sp. 314Chir4.1	PA	2521620390	38.953
AT1G01940.1	no symbol available	no full name available	Cyclophilin-like peptidyl-prolyl cis-trans isomerase family protein	2521172615	Kaistia granuli DSM 23481	NPA	2521630027	35.897
AT1G01940.1	no symbol available	no full name available	Cyclophilin-like peptidyl-prolyl cis-trans isomerase family protein	2521172615	Kaistia granuli DSM 23481	NPA	2521630028	37.594
AT1G01940.1	no symbol available	no full name available	Cyclophilin-like peptidyl-prolyl cis-trans isomerase family protein	2521172624	Agrobacterium sp. 224MFTsu3.1	PA	2521664946	36.184
AT1G01940.1	no symbol available	no full name available	Cyclophilin-like peptidyl-prolyl cis-trans isomerase family protein	2521172625	Paraburkholderia caledonica 376MFSha3.1	PA	2521669534	36.747
AT1G01940.1	no symbol available	no full name available	Cyclophilin-like peptidyl-prolyl cis-trans isomerase family protein	2521172625	Paraburkholderia caledonica 376MFSha3.1	PA	2521669535	39.645
AT1G01940.1	no symbol available	no full name available	Cyclophilin-like peptidyl-prolyl cis-trans isomerase family protein	2521172626	Streptomyces sp. 303MFCol5.2	PA	2521681338	41.04
AT1G01940.1	no symbol available	no full name available	Cyclophilin-like peptidyl-prolyl cis-trans isomerase family protein	2521172627	Bacillus sp. 123MFChir2	PA	2521684447	40.845
AT1G01940.1	no symbol available	no full name available	Cyclophilin-like peptidyl-prolyl cis-trans isomerase family protein	2521172628	Streptomyces sp. 351MFTsu5.1	PA	2521689510	41.279
AT1G01940.1	no symbol available	no full name available	Cyclophilin-like peptidyl-prolyl cis-trans isomerase family protein	2521172628	Streptomyces sp. 351MFTsu5.1	PA	2521692035	35.119
AT1G01940.1	no symbol available	no full name available	Cyclophilin-like peptidyl-prolyl cis-trans isomerase family protein	2521172629	Nocardia sp. 348MFTsu5.1	PA	2521699169	45.562
AT1G01940.1	no symbol available	no full name available	Cyclophilin-like peptidyl-prolyl cis-trans isomerase family protein	2521172630	Mycobacterium sp. 360MFTsu5.1	PA	2521703665	46.154
AT1G01940.1	no symbol available	no full name available	Cyclophilin-like peptidyl-prolyl cis-trans isomerase family protein	2521172631	Rhodococcus sp. 114MFTsu3.1	PA	2521711754	49.112
AT1G01940.1	no symbol available	no full name available	Cyclophilin-like peptidyl-prolyl cis-trans isomerase family protein	2521172632	Methylobacterium sp. 285MFTsu5.1	PA	2521718576	36.306
AT1G01940.1	no symbol available	no full name available	Cyclophilin-like peptidyl-prolyl cis-trans isomerase family protein	2521172643	Streptomyces canus 299MFChir4.1	PA	2521770318	41.279
AT1G01940.1	no symbol available	no full name available	Cyclophilin-like peptidyl-prolyl cis-trans isomerase family protein	2521172686	Burkholderia pseudomallei BPC006	NPA	2521945911	37.791
AT1G01940.1	no symbol available	no full name available	Cyclophilin-like peptidyl-prolyl cis-trans isomerase family protein	2521172686	Burkholderia pseudomallei BPC006	NPA	2521945912	37.241
AT1G01940.1	no symbol available	no full name available	Cyclophilin-like peptidyl-prolyl cis-trans isomerase family protein	2522125057	Caulobacter vibrioides OR37	NPA	2522234714	35.443
AT1G01940.1	no symbol available	no full name available	Cyclophilin-like peptidyl-prolyl cis-trans isomerase family protein	2522125078	Bacillus sp. 278922_107	PA	2522272875	41.304
AT1G01940.1	no symbol available	no full name available	Cyclophilin-like peptidyl-prolyl cis-trans isomerase family protein	2522125080	Ralstonia pickettii OR214 (unscreened)	NPA	2522279887	38.621
AT1G01940.1	no symbol available	no full name available	Cyclophilin-like peptidyl-prolyl cis-trans isomerase family protein	2522125132	Paenarthrobacter nicotinovorans 26Cvi1.1E	PA	2522440454	43.353
AT1G01940.1	no symbol available	no full name available	Cyclophilin-like peptidyl-prolyl cis-trans isomerase family protein	2522125133	Bacillus megaterium 27Col1.1E	PA	2522444354	41.304
AT1G01940.1	no symbol available	no full name available	Cyclophilin-like peptidyl-prolyl cis-trans isomerase family protein	2522125150	Bacillus sp. 171095_106	PA	2522493274	41.304
AT1G01940.1	no symbol available	no full name available	Cyclophilin-like peptidyl-prolyl cis-trans isomerase family protein	2522125155	Terracoccus sp. 273MFTsu3.1	PA	2522506112	41.379
AT1G01940.1	no symbol available	no full name available	Cyclophilin-like peptidyl-prolyl cis-trans isomerase family protein	2522125170	Microbacterium sp. 11MF	PA	2522558089	40.678
AT1G01940.1	no symbol available	no full name available	Cyclophilin-like peptidyl-prolyl cis-trans isomerase family protein	2522125173	Cryocola sp. 340MFSha3.1	PA	2522567433	41.86
AT1G01940.1	no symbol available	no full name available	Cyclophilin-like peptidyl-prolyl cis-trans isomerase family protein	2522572063	Leifsonia sp. 109	PA	2522792494	41.86
AT1G01940.1	no symbol available	no full name available	Cyclophilin-like peptidyl-prolyl cis-trans isomerase family protein	2522572150	Bacillus sp. URHB0009	NPA	2523074730	45.139
AT1G01940.1	no symbol available	no full name available	Cyclophilin-like peptidyl-prolyl cis-trans isomerase family protein	2522572188	Salinarimonas rosea DSM 21201	NPA	2523197361	36.842
AT1G01940.1	no symbol available	no full name available	Cyclophilin-like peptidyl-prolyl cis-trans isomerase family protein	2523533508	Paenarthrobacter nicotinovorans 231Sha2.1M6	PA	2523577168	43.353
AT1G01940.1	no symbol available	no full name available	Cyclophilin-like peptidyl-prolyl cis-trans isomerase family protein	2523533526	Thiomonas sp. FB-6, DSM 25805	NPA	2523653011	35.758
AT1G01940.1	no symbol available	no full name available	Cyclophilin-like peptidyl-prolyl cis-trans isomerase family protein	2523533557	Aurantimonas coralicida DSM 14790	NPA	2523773569	40.132
AT1G01940.1	no symbol available	no full name available	Cyclophilin-like peptidyl-prolyl cis-trans isomerase family protein	2523533557	Aurantimonas coralicida DSM 14790	NPA	2523773570	35.338
AT1G01940.1	no symbol available	no full name available	Cyclophilin-like peptidyl-prolyl cis-trans isomerase family protein	2523533619	Pleomorphomonas koreensis DSM 23070	NPA	2523969741	36.296
AT1G01940.1	no symbol available	no full name available	Cyclophilin-like peptidyl-prolyl cis-trans isomerase family protein	2524023227	Arthrobacter castelli DSM 16402	NPA	2524531667	38.953
AT1G01940.1	no symbol available	no full name available	Cyclophilin-like peptidyl-prolyl cis-trans isomerase family protein	2524614542	Streptomyces sp. ScaeMP-e122	NPA	2524850405	47.917
AT1G01940.1	no symbol available	no full name available	Cyclophilin-like peptidyl-prolyl cis-trans isomerase family protein	2524614542	Streptomyces sp. ScaeMP-e122	NPA	2524852064	38.953
AT1G01940.1	no symbol available	no full name available	Cyclophilin-like peptidyl-prolyl cis-trans isomerase family protein	2524614546	Bradyrhizobium japonicum in8p8	NPA	2524883764	38.849
AT1G01940.1	no symbol available	no full name available	Cyclophilin-like peptidyl-prolyl cis-trans isomerase family protein	2524614552	Streptomyces sp. 142MFCol3.1	PA	2524898836	39.535
AT1G01940.1	no symbol available	no full name available	Cyclophilin-like peptidyl-prolyl cis-trans isomerase family protein	2524614580	Streptomyces sp. PsTaAH-137	NPA	2525034391	39.535
AT1G01940.1	no symbol available	no full name available	Cyclophilin-like peptidyl-prolyl cis-trans isomerase family protein	2524614599	Eisenibacter elegans DSM 3317	NPA	2525127119	40
AT1G01940.1	no symbol available	no full name available	Cyclophilin-like peptidyl-prolyl cis-trans isomerase family protein	2524614608	Maritalea myrionectae DSM 19524	NPA	2525141149	37.037
AT1G01940.1	no symbol available	no full name available	Cyclophilin-like peptidyl-prolyl cis-trans isomerase family protein	2524614649	Sphingomonas jaspsi DSM 18422	NPA	2525268263	39.552
AT1G01940.1	no symbol available	no full name available	Cyclophilin-like peptidyl-prolyl cis-trans isomerase family protein	2524614770	Kaistia adipata DSM 17808	NPA	2525759549	37.594
AT1G01940.1	no symbol available	no full name available	Cyclophilin-like peptidyl-prolyl cis-trans isomerase family protein	2524614770	Kaistia adipata DSM 17808	NPA	2525759550	35.897
AT1G01940.1	no symbol available	no full name available	Cyclophilin-like peptidyl-prolyl cis-trans isomerase family protein	2524614805	Serinicoccus marinus DSM 15273	NPA	2525878511	40.23
AT1G01940.1	no symbol available	no full name available	Cyclophilin-like peptidyl-prolyl cis-trans isomerase family protein	2524614806	Cucumibacter marinus DSM 18995	NPA	2525882000	37.594
AT1G01940.1	no symbol available	no full name available	Cyclophilin-like peptidyl-prolyl cis-trans isomerase family protein	2524614884	Ornithinimicrobium pekingense DSM 21552	NPA	2526162305	41.04
AT1G01940.1	no symbol available	no full name available	Cyclophilin-like peptidyl-prolyl cis-trans isomerase family protein	2526164526	Streptomyces sp. LaPpAH-201	NPA	2526256129	40.698
AT1G01940.1	no symbol available	no full name available	Cyclophilin-like peptidyl-prolyl cis-trans isomerase family protein	2526164526	Streptomyces sp. LaPpAH-201	NPA	2526257457	48.175
AT1G01940.1	no symbol available	no full name available	Cyclophilin-like peptidyl-prolyl cis-trans isomerase family protein	2526164585	Mycobacteroides abscessus 4S-0726-RA	NPA	2526481621	44.97
AT1G01940.1	no symbol available	no full name available	Cyclophilin-like peptidyl-prolyl cis-trans isomerase family protein	2526164587	Mycobacteroides abscessus 4S-0206	NPA	2526491478	44.97
AT1G01940.1	no symbol available	no full name available	Cyclophilin-like peptidyl-prolyl cis-trans isomerase family protein	2526164623	Mycobacteroides abscessus 3A-0122-S	NPA	2526666366	44.97
AT1G01940.1	no symbol available	no full name available	Cyclophilin-like peptidyl-prolyl cis-trans isomerase family protein	2526164626	Mycobacteroides abscessus 3A-0930-S	NPA	2526682758	44.97
AT1G01940.1	no symbol available	no full name available	Cyclophilin-like peptidyl-prolyl cis-trans isomerase family protein	2528311098	Hyphomicrobium nitrativorans NL23	NPA	2528604715	35.338
AT1G01940.1	no symbol available	no full name available	Cyclophilin-like peptidyl-prolyl cis-trans isomerase family protein	2528768012	Comamonas badia DSM 17552	NPA	2528819627	38.298
AT1G01940.1	no symbol available	no full name available	Cyclophilin-like peptidyl-prolyl cis-trans isomerase family protein	2528768222	Bacillus sp. UNC438CL73TsuS30	PA	2529266875	41.481
AT1G01940.1	no symbol available	no full name available	Cyclophilin-like peptidyl-prolyl cis-trans isomerase family protein	2529292555	Bradyrhizobium japonicum 22	NPA	2529388296	39.568
AT1G01940.1	no symbol available	no full name available	Cyclophilin-like peptidyl-prolyl cis-trans isomerase family protein	2529292568	Paenibacillus uliginis N3/975	NPA	2529428067	41.844
AT1G01940.1	no symbol available	no full name available	Cyclophilin-like peptidyl-prolyl cis-trans isomerase family protein	2529292578	Bacillus sp. UNC437CL72CviS29	PA	2529465969	43.478
AT1G01940.1	no symbol available	no full name available	Cyclophilin-like peptidyl-prolyl cis-trans isomerase family protein	2529292583	Agrobacterium sp. UNC420CL41Cvi	PA	2529488435	36.184
AT1G01940.1	no symbol available	no full name available	Cyclophilin-like peptidyl-prolyl cis-trans isomerase family protein	2529293192	Bartonella elizabethae F9251	NPA	2531533600	36.429
AT1G01940.1	no symbol available	no full name available	Cyclophilin-like peptidyl-prolyl cis-trans isomerase family protein	2531839070	Mycobacteroides abscessus bolletii CCUG 48898	NPA	2532134765	45.882
AT1G01940.1	no symbol available	no full name available	Cyclophilin-like peptidyl-prolyl cis-trans isomerase family protein	2531839538	Rhodanobacter denitrificans 116-2	NPA	2533908359	45.985
AT1G01940.1	no symbol available	no full name available	Cyclophilin-like peptidyl-prolyl cis-trans isomerase family protein	2531839539	Microbacterium laevaniformans OR221	NPA	2533913707	40.113
AT1G01940.1	no symbol available	no full name available	Cyclophilin-like peptidyl-prolyl cis-trans isomerase family protein	2534682027	Burkholderiaceae bacterium PBA	NPA	2536359038	35.032
AT1G01940.1	no symbol available	no full name available	Cyclophilin-like peptidyl-prolyl cis-trans isomerase family protein	2534682027	Burkholderiaceae bacterium PBA	NPA	2536359039	35.329
AT1G01940.1	no symbol available	no full name available	Cyclophilin-like peptidyl-prolyl cis-trans isomerase family protein	2537561556	Acinetobacter johnsonii CIP 64.6	NPA	2537772037	36.31
AT1G01940.1	no symbol available	no full name available	Cyclophilin-like peptidyl-prolyl cis-trans isomerase family protein	2537561729	Bacillus cereus K-5975c	NPA	2538430213	43.478
AT1G01940.1	no symbol available	no full name available	Cyclophilin-like peptidyl-prolyl cis-trans isomerase family protein	2537561903	Afipia felis felis ATCC 53690	NPA	2539102988	38.346
AT1G01940.1	no symbol available	no full name available	Cyclophilin-like peptidyl-prolyl cis-trans isomerase family protein	2537561905	Afipia broomeae ATCC 49717	NPA	2539110030	37.778
AT1G01940.1	no symbol available	no full name available	Cyclophilin-like peptidyl-prolyl cis-trans isomerase family protein	2537561926	Paeniglutamicibacter gangotriensis Lz1y	NPA	2539168847	38.636
AT1G01940.1	no symbol available	no full name available	Cyclophilin-like peptidyl-prolyl cis-trans isomerase family protein	2537561997	Bacillus atrophaeus C89	NPA	2539423485	43.939
AT1G01940.1	no symbol available	no full name available	Cyclophilin-like peptidyl-prolyl cis-trans isomerase family protein	2537562000	Bacillus cereus HD73	NPA	2539434448	42.958
AT1G01940.1	no symbol available	no full name available	Cyclophilin-like peptidyl-prolyl cis-trans isomerase family protein	2537562005	Bacillus mycoides CER074	NPA	2539464127	43.478
AT1G01940.1	no symbol available	no full name available	Cyclophilin-like peptidyl-prolyl cis-trans isomerase family protein	2537562054	Acinetobacter baumannii Naval-21	NPA	2539641334	38.621
AT1G01940.1	no symbol available	no full name available	Cyclophilin-like peptidyl-prolyl cis-trans isomerase family protein	2540341127	Methylocystis sp. SC2	NPA	2540715202	38.562
AT1G01940.1	no symbol available	no full name available	Cyclophilin-like peptidyl-prolyl cis-trans isomerase family protein	2540341127	Methylocystis sp. SC2	NPA	2540715203	37.778
AT1G01940.1	no symbol available	no full name available	Cyclophilin-like peptidyl-prolyl cis-trans isomerase family protein	2540341146	Mycobacterium tuberculosis 7199-99	NPA	2540753296	47.337
AT1G01940.1	no symbol available	no full name available	Cyclophilin-like peptidyl-prolyl cis-trans isomerase family protein	2540341199	Microvirga flocculans ATCC BAA-817	NPA	2540901562	37.778
AT1G01940.1	no symbol available	no full name available	Cyclophilin-like peptidyl-prolyl cis-trans isomerase family protein	2540341243	Acidovorax sp. JHL-3	NPA	2541019695	38.776
AT1G01940.1	no symbol available	no full name available	Cyclophilin-like peptidyl-prolyl cis-trans isomerase family protein	2541046934	Methylopila sp. 73B	NPA	2541184052	36.842
AT1G01940.1	no symbol available	no full name available	Cyclophilin-like peptidyl-prolyl cis-trans isomerase family protein	2541047017	Streptomyces sp. HPH0547	NPA	2541459065	44.767
AT1G01940.1	no symbol available	no full name available	Cyclophilin-like peptidyl-prolyl cis-trans isomerase family protein	2541047020	Microbacterium sp. oral taxon 186 F0373	NPA	2541465374	40.113
AT1G01940.1	no symbol available	no full name available	Cyclophilin-like peptidyl-prolyl cis-trans isomerase family protein	2541047045	Mycobacterium canettii CIPT 140070008	NPA	2541568054	47.337
AT1G01940.1	no symbol available	no full name available	Cyclophilin-like peptidyl-prolyl cis-trans isomerase family protein	2541047046	Mycobacterium canettii CIPT 140070017	NPA	2541572165	47.337
AT1G01940.1	no symbol available	no full name available	Cyclophilin-like peptidyl-prolyl cis-trans isomerase family protein	2541047508	Mycobacterium marinum Europe	NPA	2543280092	45.562
AT1G01940.1	no symbol available	no full name available	Cyclophilin-like peptidyl-prolyl cis-trans isomerase family protein	2545555861	Bartonella doshiae ATCC 700133	NPA	2545761763	35.461
AT1G01940.1	no symbol available	no full name available	Cyclophilin-like peptidyl-prolyl cis-trans isomerase family protein	2545555864	Mycobacterium genavense ATCC 51234	NPA	2545772870	45.833
AT1G01940.1	no symbol available	no full name available	Cyclophilin-like peptidyl-prolyl cis-trans isomerase family protein	2545555865	Bartonella elizabethae F9251, ATCC 49927	NPA	2545774499	36.429
AT1G01940.1	no symbol available	no full name available	Cyclophilin-like peptidyl-prolyl cis-trans isomerase family protein	2545555877	Rhizobium selenitireducens ATCC BAA-1503	NPA	2545809387	35.461
AT1G01940.1	no symbol available	no full name available	Cyclophilin-like peptidyl-prolyl cis-trans isomerase family protein	2545555877	Rhizobium selenitireducens ATCC BAA-1503	NPA	2545809388	35.849
AT1G01940.1	no symbol available	no full name available	Cyclophilin-like peptidyl-prolyl cis-trans isomerase family protein	2545824615	Bartonella grahamii ATCC 700132	NPA	2546146674	36.17
AT1G01940.1	no symbol available	no full name available	Cyclophilin-like peptidyl-prolyl cis-trans isomerase family protein	2545824687	Burkholderia pseudomallei MSHR1043	NPA	2546417801	37.791
AT1G01940.1	no symbol available	no full name available	Cyclophilin-like peptidyl-prolyl cis-trans isomerase family protein	2545824687	Burkholderia pseudomallei MSHR1043	NPA	2546417802	37.241
AT1G01940.1	no symbol available	no full name available	Cyclophilin-like peptidyl-prolyl cis-trans isomerase family protein	2545824693	Bacillus sonorensis L12	NPA	2546443031	43.411
AT1G01940.1	no symbol available	no full name available	Cyclophilin-like peptidyl-prolyl cis-trans isomerase family protein	2545824696	Mycobacterium tuberculosis GuangZ0019	NPA	2546456637	47.337
AT1G01940.1	no symbol available	no full name available	Cyclophilin-like peptidyl-prolyl cis-trans isomerase family protein	2546825546	Methylobacterium sp. 10	NPA	2546998460	36.129
AT1G01940.1	no symbol available	no full name available	Cyclophilin-like peptidyl-prolyl cis-trans isomerase family protein	2546826724	Methylobacterium sp. EUR3 AL-11	NPA	2547101758	36.306
AT1G01940.1	no symbol available	no full name available	Cyclophilin-like peptidyl-prolyl cis-trans isomerase family protein	2547132105	Kocuria rhizophila P7-4	NPA	2547382119	40.805
AT1G01940.1	no symbol available	no full name available	Cyclophilin-like peptidyl-prolyl cis-trans isomerase family protein	2547132118	Sphingomonas elodea ATCC 31461	NPA	2547434173	38.686
AT1G01940.1	no symbol available	no full name available	Cyclophilin-like peptidyl-prolyl cis-trans isomerase family protein	2547132167	Bartonella senegalensis OS02	NPA	2547645356	35.616
AT1G01940.1	no symbol available	no full name available	Cyclophilin-like peptidyl-prolyl cis-trans isomerase family protein	2547132177	Bartonella birtlesii IBS 325	NPA	2547684743	35.461
AT1G01940.1	no symbol available	no full name available	Cyclophilin-like peptidyl-prolyl cis-trans isomerase family protein	2547132189	Curtobacterium flaccumfaciens UCD-AKU	NPA	2547723081	38.953
AT1G01940.1	no symbol available	no full name available	Cyclophilin-like peptidyl-prolyl cis-trans isomerase family protein	2547132190	Kocuria sp. UCD-OTCP	NPA	2547727109	39.306
AT1G01940.1	no symbol available	no full name available	Cyclophilin-like peptidyl-prolyl cis-trans isomerase family protein	2547132221	Mycobacterium tuberculosis CTRI-4	NPA	2547883143	47.337
AT1G01940.1	no symbol available	no full name available	Cyclophilin-like peptidyl-prolyl cis-trans isomerase family protein	2547132239	Mycobacterium tuberculosis X122	NPA	2547953759	47.337
AT1G01940.1	no symbol available	no full name available	Cyclophilin-like peptidyl-prolyl cis-trans isomerase family protein	2547132240	Mycobacterium tuberculosis HN878	NPA	2547957972	47.337
AT1G01940.1	no symbol available	no full name available	Cyclophilin-like peptidyl-prolyl cis-trans isomerase family protein	2548876809	Sphingomonas sp. PAMC 26621	NPA	2549934179	38.519
AT1G01940.1	no symbol available	no full name available	Cyclophilin-like peptidyl-prolyl cis-trans isomerase family protein	2548876811	Sphingomonas sp. PAMC 26617	NPA	2549942672	36.842
AT1G01940.1	no symbol available	no full name available	Cyclophilin-like peptidyl-prolyl cis-trans isomerase family protein	2548876819	Methylocystis parvus OBBP	NPA	2549982102	39.85
AT1G01940.1	no symbol available	no full name available	Cyclophilin-like peptidyl-prolyl cis-trans isomerase family protein	2548876929	Paenibacillus polymyxa OSY-DF	NPA	2550369793	43.75
AT1G01940.1	no symbol available	no full name available	Cyclophilin-like peptidyl-prolyl cis-trans isomerase family protein	2548877034	Mycobacteroides abscessus M156	NPA	2550872254	45.882
AT1G01940.1	no symbol available	no full name available	Cyclophilin-like peptidyl-prolyl cis-trans isomerase family protein	2548877036	Mycobacteroides abscessus M24	NPA	2550883328	44.97
AT1G01940.1	no symbol available	no full name available	Cyclophilin-like peptidyl-prolyl cis-trans isomerase family protein	2548877038	Mycobacteroides abscessus M152	NPA	2550894597	44.97
AT1G01940.1	no symbol available	no full name available	Cyclophilin-like peptidyl-prolyl cis-trans isomerase family protein	2551306099	Priestia endophytica 2102	NPA	2551768338	39.855
AT1G01940.1	no symbol available	no full name available	Cyclophilin-like peptidyl-prolyl cis-trans isomerase family protein	2551306124	Bacillus amyloliquefaciens amyloliquefaciens DC-12	NPA	2551880055	45.255
AT1G01940.1	no symbol available	no full name available	Cyclophilin-like peptidyl-prolyl cis-trans isomerase family protein	2551306144	Mycobacteroides abscessus bolletii M18	NPA	2551981745	45.882
AT1G01940.1	no symbol available	no full name available	Cyclophilin-like peptidyl-prolyl cis-trans isomerase family protein	2551306146	Afipia birgiae 34632	NPA	2551989078	35.333
AT1G01940.1	no symbol available	no full name available	Cyclophilin-like peptidyl-prolyl cis-trans isomerase family protein	2551306146	Afipia birgiae 34632	NPA	2551989079	39.098
AT1G01940.1	no symbol available	no full name available	Cyclophilin-like peptidyl-prolyl cis-trans isomerase family protein	2551306149	Burkholderia thailandensis MSMB43	NPA	2552005186	36.552
AT1G01940.1	no symbol available	no full name available	Cyclophilin-like peptidyl-prolyl cis-trans isomerase family protein	2551306149	Burkholderia thailandensis MSMB43	NPA	2552005187	37.209
AT1G01940.1	no symbol available	no full name available	Cyclophilin-like peptidyl-prolyl cis-trans isomerase family protein	2551306152	Sphingomonas sp. ATCC 31555	NPA	2552022017	37.956
AT1G01940.1	no symbol available	no full name available	Cyclophilin-like peptidyl-prolyl cis-trans isomerase family protein	2551306170	Nocardia abscessus NBRC 100374	NPA	2552138781	47.024
AT1G01940.1	no symbol available	no full name available	Cyclophilin-like peptidyl-prolyl cis-trans isomerase family protein	2551306180	Nocardia concava NBRC 100430	NPA	2552196097	44.048
AT1G01940.1	no symbol available	no full name available	Cyclophilin-like peptidyl-prolyl cis-trans isomerase family protein	2551306357	Bartonella florenciae R4	NPA	2552764971	36.879
AT1G01940.1	no symbol available	no full name available	Cyclophilin-like peptidyl-prolyl cis-trans isomerase family protein	2551306423	Mycolicibacterium septicum DSM 44393	NPA	2553037748	45.562
AT1G01940.1	no symbol available	no full name available	Cyclophilin-like peptidyl-prolyl cis-trans isomerase family protein	2551306471	Methylobacterium sp. MB200	NPA	2553197216	39.259
AT1G01940.1	no symbol available	no full name available	Cyclophilin-like peptidyl-prolyl cis-trans isomerase family protein	2551306495	Bacillus licheniformis CGMCC 3963	NPA	2553296732	44.961
AT1G01940.1	no symbol available	no full name available	Cyclophilin-like peptidyl-prolyl cis-trans isomerase family protein	2551306518	Bacillus sp. WBUNB009	NPA	2553386195	42.958
AT1G01940.1	no symbol available	no full name available	Cyclophilin-like peptidyl-prolyl cis-trans isomerase family protein	2554235023	Rhodococcus ruber Chol-4	NPA	2554345541	42.675
AT1G01940.1	no symbol available	no full name available	Cyclophilin-like peptidyl-prolyl cis-trans isomerase family protein	2554235175	Paraburkholderia phenoliruptrix AC1100	NPA	2554972846	36.747
AT1G01940.1	no symbol available	no full name available	Cyclophilin-like peptidyl-prolyl cis-trans isomerase family protein	2554235175	Paraburkholderia phenoliruptrix AC1100	NPA	2554972847	40.828
AT1G01940.1	no symbol available	no full name available	Cyclophilin-like peptidyl-prolyl cis-trans isomerase family protein	2554235210	Mycobacterium tuberculosis PanR0203	NPA	2555146713	47.337
AT1G01940.1	no symbol available	no full name available	Cyclophilin-like peptidyl-prolyl cis-trans isomerase family protein	2554235235	Bacillus sp. NSP9.1	NPA	2555264512	44.186
AT1G01940.1	no symbol available	no full name available	Cyclophilin-like peptidyl-prolyl cis-trans isomerase family protein	2554235237	Mycobacterium tuberculosis PanR0308	NPA	2555272105	47.337
AT1G01940.1	no symbol available	no full name available	Cyclophilin-like peptidyl-prolyl cis-trans isomerase family protein	2554235250	Mycobacterium tuberculosis PanR0316	NPA	2555327558	47.337
AT1G01940.1	no symbol available	no full name available	Cyclophilin-like peptidyl-prolyl cis-trans isomerase family protein	2554235255	Mycobacterium tuberculosis PanR0503	NPA	2555348500	47.337
AT1G01940.1	no symbol available	no full name available	Cyclophilin-like peptidyl-prolyl cis-trans isomerase family protein	2554235263	Mycobacterium tuberculosis PanR0902	NPA	2555382100	47.337
AT1G01940.1	no symbol available	no full name available	Cyclophilin-like peptidyl-prolyl cis-trans isomerase family protein	2554235272	Mycobacterium tuberculosis PanR0908	NPA	2555420068	47.337
AT1G01940.1	no symbol available	no full name available	Cyclophilin-like peptidyl-prolyl cis-trans isomerase family protein	2554235278	Mycobacterium tuberculosis PanR0906	NPA	2555445069	47.337
AT1G01940.1	no symbol available	no full name available	Cyclophilin-like peptidyl-prolyl cis-trans isomerase family protein	2554235286	Mycobacterium sp. UM_CSW	NPA	2555478774	46.746
AT1G01940.1	no symbol available	no full name available	Cyclophilin-like peptidyl-prolyl cis-trans isomerase family protein	2554235293	Mycobacterium tuberculosis PanR0411	NPA	2555518434	47.337
AT1G01940.1	no symbol available	no full name available	Cyclophilin-like peptidyl-prolyl cis-trans isomerase family protein	2554235307	Mycobacterium tuberculosis PanR0409	NPA	2555585442	47.337
AT1G01940.1	no symbol available	no full name available	Cyclophilin-like peptidyl-prolyl cis-trans isomerase family protein	2554235430	Mycobacterium tuberculosis EAI5	NPA	2555958744	47.337
AT1G01940.1	no symbol available	no full name available	Cyclophilin-like peptidyl-prolyl cis-trans isomerase family protein	2554235754	Bradyrhizobium sp. OHSU_III	NPA	2556788083	39.098
AT1G01940.1	no symbol available	no full name available	Cyclophilin-like peptidyl-prolyl cis-trans isomerase family protein	2556921008	Afifella pfennigii DSM 17143	NPA	2556954775	36.538
AT1G01940.1	no symbol available	no full name available	Cyclophilin-like peptidyl-prolyl cis-trans isomerase family protein	2556921097	Arthrobacter sp. 9MFCol3.1	PA	2557409761	41.379
AT1G01940.1	no symbol available	no full name available	Cyclophilin-like peptidyl-prolyl cis-trans isomerase family protein	2556921655	Alkalihalobacillus bogoriensis ATCC BAA-922	NPA	2558223388	43.796
AT1G01940.1	no symbol available	no full name available	Cyclophilin-like peptidyl-prolyl cis-trans isomerase family protein	2558309069	Bacillus toyonensis BCT-7112	NPA	2558568559	43.478
AT1G01940.1	no symbol available	no full name available	Cyclophilin-like peptidyl-prolyl cis-trans isomerase family protein	2558309101	Microbacterium sp. UNC423CL45Tsu	PA	2558675992	41.341
AT1G01940.1	no symbol available	no full name available	Cyclophilin-like peptidyl-prolyl cis-trans isomerase family protein	2558309150	Ralstonia sp. UNC404CL21Col	PA	2558851367	37.931
AT1G01940.1	no symbol available	no full name available	Cyclophilin-like peptidyl-prolyl cis-trans isomerase family protein	2558860231	Burkholderia pseudomallei NCTC 13178	NPA	2559255184	37.241
AT1G01940.1	no symbol available	no full name available	Cyclophilin-like peptidyl-prolyl cis-trans isomerase family protein	2558860231	Burkholderia pseudomallei NCTC 13178	NPA	2559255185	37.791
AT1G01940.1	no symbol available	no full name available	Cyclophilin-like peptidyl-prolyl cis-trans isomerase family protein	2558860284	Rothia aeria F0184	NPA	2559440553	44.048
AT1G01940.1	no symbol available	no full name available	Cyclophilin-like peptidyl-prolyl cis-trans isomerase family protein	2558860630	Mycobacterium tuberculosis WX1	NPA	2560453814	47.337
AT1G01940.1	no symbol available	no full name available	Cyclophilin-like peptidyl-prolyl cis-trans isomerase family protein	2558860632	Mycobacterium tuberculosis WX3	NPA	2560458943	47.337
AT1G01940.1	no symbol available	no full name available	Cyclophilin-like peptidyl-prolyl cis-trans isomerase family protein	2561511073	Bacillus sp. UNC125MFCrub1.1	PA	2561989783	45.736
AT1G01940.1	no symbol available	no full name available	Cyclophilin-like peptidyl-prolyl cis-trans isomerase family protein	2561511112	Streptomyces sp. CNQ-525	NPA	2562121439	42.941
AT1G01940.1	no symbol available	no full name available	Cyclophilin-like peptidyl-prolyl cis-trans isomerase family protein	2561511224	Agrobacterium sp. 33MFTa1.1	PA	2562545004	35.22
AT1G01940.1	no symbol available	no full name available	Cyclophilin-like peptidyl-prolyl cis-trans isomerase family protein	2562617052	Bosea sp. 117	NPA	2562819629	38.346
AT1G01940.1	no symbol available	no full name available	Cyclophilin-like peptidyl-prolyl cis-trans isomerase family protein	2562617109	Brucella melitensis bv. 1 M28-12	NPA	2563044224	35.461
AT1G01940.1	no symbol available	no full name available	Cyclophilin-like peptidyl-prolyl cis-trans isomerase family protein	2562617116	Bacillus sp. CPSM8	NPA	2563088476	44.186
AT1G01940.1	no symbol available	no full name available	Cyclophilin-like peptidyl-prolyl cis-trans isomerase family protein	2563366505	Methylocystis sp. LW5	NPA	2563380757	36.296
AT1G01940.1	no symbol available	no full name available	Cyclophilin-like peptidyl-prolyl cis-trans isomerase family protein	2563366508	Streptomyces sp. 140Col2.1E	PA	2563396013	41.279
AT1G01940.1	no symbol available	no full name available	Cyclophilin-like peptidyl-prolyl cis-trans isomerase family protein	2563366509	Paenibacillus sp. UNC451MF	PA	2563401727	46.923
AT1G01940.1	no symbol available	no full name available	Cyclophilin-like peptidyl-prolyl cis-trans isomerase family protein	2563366510	Rhodococcus sp. UNC23MFCrub1.1	PA	2563409542	48.235
AT1G01940.1	no symbol available	no full name available	Cyclophilin-like peptidyl-prolyl cis-trans isomerase family protein	2563366511	Arthrobacter sp. UNC362MFTsu5.1	PA	2563414692	41.04
AT1G01940.1	no symbol available	no full name available	Cyclophilin-like peptidyl-prolyl cis-trans isomerase family protein	2563366511	Arthrobacter sp. UNC362MFTsu5.1	PA	2563415202	41.04
AT1G01940.1	no symbol available	no full name available	Cyclophilin-like peptidyl-prolyl cis-trans isomerase family protein	2563366512	Rhodococcus sp. UNC363MFTsu5.1	PA	2563419962	47.337
AT1G01940.1	no symbol available	no full name available	Cyclophilin-like peptidyl-prolyl cis-trans isomerase family protein	2563366515	Streptomyces sp. UNC401CLCol	PA	2563438514	43.023
AT1G01940.1	no symbol available	no full name available	Cyclophilin-like peptidyl-prolyl cis-trans isomerase family protein	2563366550	Mycobacterium kansasii ATCC 12478	NPA	2563574692	46.746
AT1G01940.1	no symbol available	no full name available	Cyclophilin-like peptidyl-prolyl cis-trans isomerase family protein	2563366719	Curtobacterium sp. UNCCL17	PA	2563779136	38.953
AT1G01940.1	no symbol available	no full name available	Cyclophilin-like peptidyl-prolyl cis-trans isomerase family protein	2563366751	Bacillus anthracis BF1	NPA	2563922690	42.958
AT1G01940.1	no symbol available	no full name available	Cyclophilin-like peptidyl-prolyl cis-trans isomerase family protein	2563367135	Bacillus weihenstephanensis NBRC 101238	NPA	2565536806	43.478
AT1G01940.1	no symbol available	no full name available	Cyclophilin-like peptidyl-prolyl cis-trans isomerase family protein	2563367146	Bacillus weihenstephanensis FSL H7-687	NPA	2565591146	43.478
AT1G01940.1	no symbol available	no full name available	Cyclophilin-like peptidyl-prolyl cis-trans isomerase family protein	2565956508	Caulobacter sp. UNC358MFTsu5.1	PA	2565990036	38.462
AT1G01940.1	no symbol available	no full name available	Cyclophilin-like peptidyl-prolyl cis-trans isomerase family protein	2565956511	Sphingomonas sp. UNC305MFCol5.2	PA	2565998685	36.774
AT1G01940.1	no symbol available	no full name available	Cyclophilin-like peptidyl-prolyl cis-trans isomerase family protein	2565956582	Mycobacterium tuberculosis BT2	NPA	2566257248	47.337
AT1G01940.1	no symbol available	no full name available	Cyclophilin-like peptidyl-prolyl cis-trans isomerase family protein	2565956783	Mycobacterium avium 2285 (S)	NPA	2567084878	46.746
AT1G01940.1	no symbol available	no full name available	Cyclophilin-like peptidyl-prolyl cis-trans isomerase family protein	2565956815	Mycobacterium kansasii 824	NPA	2567229875	46.746
AT1G01940.1	no symbol available	no full name available	Cyclophilin-like peptidyl-prolyl cis-trans isomerase family protein	2565956816	Mycobacteroides abscessus abscessus 103	NPA	2567237751	44.97
AT1G01940.1	no symbol available	no full name available	Cyclophilin-like peptidyl-prolyl cis-trans isomerase family protein	2565957137	Sphingomonas astaxanthinifaciens DSM 22298	NPA	2568503625	40.299
AT1G01940.1	no symbol available	no full name available	Cyclophilin-like peptidyl-prolyl cis-trans isomerase family protein	2568526046	Bacillus sp. JCM 19047	NPA	2568716065	41.221
AT1G01940.1	no symbol available	no full name available	Cyclophilin-like peptidyl-prolyl cis-trans isomerase family protein	2568526116	Afipia sp. NBIMC_P1-C1	NPA	2568946355	37.778
AT1G01940.1	no symbol available	no full name available	Cyclophilin-like peptidyl-prolyl cis-trans isomerase family protein	2568526126	Mycobacterium intracellulare MIN_052511_1280	NPA	2568982433	46.746
AT1G01940.1	no symbol available	no full name available	Cyclophilin-like peptidyl-prolyl cis-trans isomerase family protein	2568526169	Cupriavidus metallidurans H1130	NPA	2569113056	37.349
AT1G01940.1	no symbol available	no full name available	Cyclophilin-like peptidyl-prolyl cis-trans isomerase family protein	2568526178	Rhodopseudomonas palustris JSC-3b	NPA	2569146192	36.09
AT1G01940.1	no symbol available	no full name available	Cyclophilin-like peptidyl-prolyl cis-trans isomerase family protein	2568526216	Bacillus thuringiensis sv. tolworthi NA205-2	NPA	2569263272	44.203
AT1G01940.1	no symbol available	no full name available	Cyclophilin-like peptidyl-prolyl cis-trans isomerase family protein	2568526233	Cytobacillus firmus DS1	NPA	2569331952	42.336
AT1G01940.1	no symbol available	no full name available	Cyclophilin-like peptidyl-prolyl cis-trans isomerase family protein	2568526481	Mycobacterium intracellulare MIN_061107_1834	NPA	2570132249	46.746
AT1G01940.1	no symbol available	no full name available	Cyclophilin-like peptidyl-prolyl cis-trans isomerase family protein	2568526514	Afipia sp. OHSU_II-C1	NPA	2570239630	39.098
AT1G01940.1	no symbol available	no full name available	Cyclophilin-like peptidyl-prolyl cis-trans isomerase family protein	2568526534	Lutibaculum baratangense AMV1	NPA	2570308862	38.346
AT1G01940.1	no symbol available	no full name available	Cyclophilin-like peptidyl-prolyl cis-trans isomerase family protein	2568526725	Burkholderia pseudomallei MSHR6137	NPA	2570943934	37.241
AT1G01940.1	no symbol available	no full name available	Cyclophilin-like peptidyl-prolyl cis-trans isomerase family protein	2571042743	Mycobacterium tuberculosis INS_XDR	NPA	2573558418	47.337
AT1G01940.1	no symbol available	no full name available	Cyclophilin-like peptidyl-prolyl cis-trans isomerase family protein	2571042747	Mycobacterium tuberculosis MTB-476	NPA	2573573925	47.337
AT1G01940.1	no symbol available	no full name available	Cyclophilin-like peptidyl-prolyl cis-trans isomerase family protein	2571042840	Asticcacaulis sp. AC466	NPA	2573895442	39.098
AT1G01940.1	no symbol available	no full name available	Cyclophilin-like peptidyl-prolyl cis-trans isomerase family protein	2574179739	Caulobacteraceae sp. PMMR1	NPA	2574329819	37.778
AT1G01940.1	no symbol available	no full name available	Cyclophilin-like peptidyl-prolyl cis-trans isomerase family protein	2574179747	Bacillus sp. UNC69MF	PA	2574354403	45.255
AT1G01940.1	no symbol available	no full name available	Cyclophilin-like peptidyl-prolyl cis-trans isomerase family protein	2574179748	Bacillus sp. UNC322MFChir4.1	PA	2574356270	42.754
AT1G01940.1	no symbol available	no full name available	Cyclophilin-like peptidyl-prolyl cis-trans isomerase family protein	2574179791	Xanthobacter sp. 91	NPA	2574521338	37.121
AT1G01940.1	no symbol available	no full name available	Cyclophilin-like peptidyl-prolyl cis-trans isomerase family protein	2574179819	Mycobacterium tuberculosis TKK_04_0120	NPA	2574639639	47.337
AT1G01940.1	no symbol available	no full name available	Cyclophilin-like peptidyl-prolyl cis-trans isomerase family protein	2574179830	Mycobacterium tuberculosis TRUG0004	NPA	2574673929	47.337
AT1G01940.1	no symbol available	no full name available	Cyclophilin-like peptidyl-prolyl cis-trans isomerase family protein	2574179838	Mycobacterium tuberculosis KT-0067	NPA	2574702953	47.337
AT1G01940.1	no symbol available	no full name available	Cyclophilin-like peptidyl-prolyl cis-trans isomerase family protein	2574179845	Mycobacterium tuberculosis TKK_04_0080	NPA	2574732296	47.337
AT1G01940.1	no symbol available	no full name available	Cyclophilin-like peptidyl-prolyl cis-trans isomerase family protein	2574179851	Mycobacterium tuberculosis T46	NPA	2574759710	47.337
AT1G01940.1	no symbol available	no full name available	Cyclophilin-like peptidyl-prolyl cis-trans isomerase family protein	2574179852	Mycobacterium tuberculosis MD19043	NPA	2574762645	47.337
AT1G01940.1	no symbol available	no full name available	Cyclophilin-like peptidyl-prolyl cis-trans isomerase family protein	2574179855	Mycobacterium tuberculosis M1848	NPA	2574774210	47.337
AT1G01940.1	no symbol available	no full name available	Cyclophilin-like peptidyl-prolyl cis-trans isomerase family protein	2574179861	Mycobacterium tuberculosis XTB13-114	NPA	2574795896	47.337
AT1G01940.1	no symbol available	no full name available	Cyclophilin-like peptidyl-prolyl cis-trans isomerase family protein	2574179873	Mycobacterium tuberculosis M2416	NPA	2574832171	47.337
AT1G01940.1	no symbol available	no full name available	Cyclophilin-like peptidyl-prolyl cis-trans isomerase family protein	2574179886	Mycobacterium tuberculosis TB_RSA68	NPA	2574874397	47.337
AT1G01940.1	no symbol available	no full name available	Cyclophilin-like peptidyl-prolyl cis-trans isomerase family protein	2574179894	Mycobacterium tuberculosis M1762	NPA	2574903774	47.337
AT1G01940.1	no symbol available	no full name available	Cyclophilin-like peptidyl-prolyl cis-trans isomerase family protein	2574179897	Mycobacterium tuberculosis KT-0069	NPA	2574913048	47.337
AT1G01940.1	no symbol available	no full name available	Cyclophilin-like peptidyl-prolyl cis-trans isomerase family protein	2574179905	Mycobacterium tuberculosis TB_RSA173	NPA	2574939338	47.337
AT1G01940.1	no symbol available	no full name available	Cyclophilin-like peptidyl-prolyl cis-trans isomerase family protein	2574179914	Mycobacterium africanum MAL010100	NPA	2574970725	47.337
AT1G01940.1	no symbol available	no full name available	Cyclophilin-like peptidyl-prolyl cis-trans isomerase family protein	2574179949	Mycobacterium tuberculosis MD17888	NPA	2575086113	47.337
AT1G01940.1	no symbol available	no full name available	Cyclophilin-like peptidyl-prolyl cis-trans isomerase family protein	2574179955	Mycobacterium tuberculosis 16955	NPA	2575108304	47.337
AT1G01940.1	no symbol available	no full name available	Cyclophilin-like peptidyl-prolyl cis-trans isomerase family protein	2574180005	Mycobacterium tuberculosis TRUG0070	NPA	2575283911	47.337
AT1G01940.1	no symbol available	no full name available	Cyclophilin-like peptidyl-prolyl cis-trans isomerase family protein	2574180007	Mycobacterium tuberculosis TB_RSA148	NPA	2575297503	47.337
AT1G01940.1	no symbol available	no full name available	Cyclophilin-like peptidyl-prolyl cis-trans isomerase family protein	2574180016	Mycobacterium tuberculosis OFXR-6	NPA	2575327155	47.337
AT1G01940.1	no symbol available	no full name available	Cyclophilin-like peptidyl-prolyl cis-trans isomerase family protein	2574180032	Mycobacterium tuberculosis NRITLD57	NPA	2575384881	47.337
AT1G01940.1	no symbol available	no full name available	Cyclophilin-like peptidyl-prolyl cis-trans isomerase family protein	2574180058	Mycobacterium tuberculosis KT-0091	NPA	2575470447	47.337
AT1G01940.1	no symbol available	no full name available	Cyclophilin-like peptidyl-prolyl cis-trans isomerase family protein	2574180066	Mycobacterium tuberculosis TKK-01-0010	NPA	2575493922	47.337
AT1G01940.1	no symbol available	no full name available	Cyclophilin-like peptidyl-prolyl cis-trans isomerase family protein	2574180110	Mycobacterium tuberculosis TRUG0088	NPA	2575638261	47.337
AT1G01940.1	no symbol available	no full name available	Cyclophilin-like peptidyl-prolyl cis-trans isomerase family protein	2574180196	Mycobacterium africanum MAL010111	NPA	2575942056	47.337
AT1G01940.1	no symbol available	no full name available	Cyclophilin-like peptidyl-prolyl cis-trans isomerase family protein	2574180209	Mycobacterium tuberculosis M2136	NPA	2575985999	47.337
AT1G01940.1	no symbol available	no full name available	Cyclophilin-like peptidyl-prolyl cis-trans isomerase family protein	2574180210	Mycobacterium tuberculosis MD16775	NPA	2575989645	47.337
AT1G01940.1	no symbol available	no full name available	Cyclophilin-like peptidyl-prolyl cis-trans isomerase family protein	2574180216	Mycobacterium tuberculosis M1444	NPA	2576018087	47.337
AT1G01940.1	no symbol available	no full name available	Cyclophilin-like peptidyl-prolyl cis-trans isomerase family protein	2574180239	Mycobacterium tuberculosis KT-0072	NPA	2576103886	47.337
AT1G01940.1	no symbol available	no full name available	Cyclophilin-like peptidyl-prolyl cis-trans isomerase family protein	2574180278	Mycobacterium tuberculosis KT-0110	NPA	2576251450	47.337
AT1G01940.1	no symbol available	no full name available	Cyclophilin-like peptidyl-prolyl cis-trans isomerase family protein	2574180310	Bacillus licheniformis CG-B52	NPA	2576357248	44.961
AT1G01940.1	no symbol available	no full name available	Cyclophilin-like peptidyl-prolyl cis-trans isomerase family protein	2574180315	Mycobacterium tuberculosis 2541MS	NPA	2576373917	47.337
AT1G01940.1	no symbol available	no full name available	Cyclophilin-like peptidyl-prolyl cis-trans isomerase family protein	2574180376	Mycobacterium tuberculosis TB_RSA18	NPA	2576591980	47.337
AT1G01940.1	no symbol available	no full name available	Cyclophilin-like peptidyl-prolyl cis-trans isomerase family protein	2574180393	Mycobacterium tuberculosis XTB13-156	NPA	2576649914	47.337
AT1G01940.1	no symbol available	no full name available	Cyclophilin-like peptidyl-prolyl cis-trans isomerase family protein	2574180401	Mycobacterium tuberculosis TRUG0101	NPA	2576676197	47.337
AT1G01940.1	no symbol available	no full name available	Cyclophilin-like peptidyl-prolyl cis-trans isomerase family protein	2574180403	Mycobacterium tuberculosis BTB12-400	NPA	2576684953	47.337
AT1G01940.1	no symbol available	no full name available	Cyclophilin-like peptidyl-prolyl cis-trans isomerase family protein	2574180410	Mycobacterium tuberculosis TKK_03_0090	NPA	2576707112	47.337
AT1G01940.1	no symbol available	no full name available	Cyclophilin-like peptidyl-prolyl cis-trans isomerase family protein	2574180419	Mycobacterium tuberculosis SK-B	NPA	2576737844	47.337
AT1G01940.1	no symbol available	no full name available	Cyclophilin-like peptidyl-prolyl cis-trans isomerase family protein	2574180422	Mycobacterium tuberculosis XTB13-136	NPA	2576744803	47.337
AT1G01940.1	no symbol available	no full name available	Cyclophilin-like peptidyl-prolyl cis-trans isomerase family protein	2574180438	Methylobacterium sp. UNCCL110	PA	2576799013	36.306
AT1G01940.1	no symbol available	no full name available	Cyclophilin-like peptidyl-prolyl cis-trans isomerase family protein	2576861001	Mycobacterium tuberculosis OFXR-19	NPA	2576862948	47.337
AT1G01940.1	no symbol available	no full name available	Cyclophilin-like peptidyl-prolyl cis-trans isomerase family protein	2576861006	Mycobacterium tuberculosis TB_RSA09	NPA	2576884639	47.337
AT1G01940.1	no symbol available	no full name available	Cyclophilin-like peptidyl-prolyl cis-trans isomerase family protein	2576861018	Mycobacterium tuberculosis TKK_03_0116	NPA	2576934636	47.337
AT1G01940.1	no symbol available	no full name available	Cyclophilin-like peptidyl-prolyl cis-trans isomerase family protein	2576861026	Mycobacterium tuberculosis BTB10-487	NPA	2576965630	47.337
AT1G01940.1	no symbol available	no full name available	Cyclophilin-like peptidyl-prolyl cis-trans isomerase family protein	2576861038	Mycobacterium tuberculosis M1418	NPA	2577011949	47.337
AT1G01940.1	no symbol available	no full name available	Cyclophilin-like peptidyl-prolyl cis-trans isomerase family protein	2576861059	Mycobacterium tuberculosis CPHL_A	NPA	2577094879	47.337
AT1G01940.1	no symbol available	no full name available	Cyclophilin-like peptidyl-prolyl cis-trans isomerase family protein	2576861060	Mycobacterium tuberculosis BTB12-449	NPA	2577096672	47.337
AT1G01940.1	no symbol available	no full name available	Cyclophilin-like peptidyl-prolyl cis-trans isomerase family protein	2576861064	Mycobacterium tuberculosis KT-0024	NPA	2577111593	47.337
AT1G01940.1	no symbol available	no full name available	Cyclophilin-like peptidyl-prolyl cis-trans isomerase family protein	2576861163	Mycobacterium tuberculosis BTB07-034	NPA	2577453246	47.337
AT1G01940.1	no symbol available	no full name available	Cyclophilin-like peptidyl-prolyl cis-trans isomerase family protein	2576861217	Mycobacterium tuberculosis TB_RSA70	NPA	2577640209	47.337
AT1G01940.1	no symbol available	no full name available	Cyclophilin-like peptidyl-prolyl cis-trans isomerase family protein	2576861228	Mycobacterium tuberculosis H2398	NPA	2577686258	47.337
AT1G01940.1	no symbol available	no full name available	Cyclophilin-like peptidyl-prolyl cis-trans isomerase family protein	2576861239	Mycobacterium tuberculosis M2479	NPA	2577723577	47.337
AT1G01940.1	no symbol available	no full name available	Cyclophilin-like peptidyl-prolyl cis-trans isomerase family protein	2576861286	Mycobacterium tuberculosis M1017	NPA	2577885316	47.337
AT1G01940.1	no symbol available	no full name available	Cyclophilin-like peptidyl-prolyl cis-trans isomerase family protein	2576861289	Mycobacterium tuberculosis GM 1503	NPA	2577895028	47.337
AT1G01940.1	no symbol available	no full name available	Cyclophilin-like peptidyl-prolyl cis-trans isomerase family protein	2576861292	Mycobacterium tuberculosis M2085	NPA	2577905320	47.337
AT1G01940.1	no symbol available	no full name available	Cyclophilin-like peptidyl-prolyl cis-trans isomerase family protein	2576861324	Mycobacterium tuberculosis TKK-01-0026	NPA	2578006554	47.337
AT1G01940.1	no symbol available	no full name available	Cyclophilin-like peptidyl-prolyl cis-trans isomerase family protein	2576861332	Mycobacterium tuberculosis TKK_05SA_0017	NPA	2578041381	47.337
AT1G01940.1	no symbol available	no full name available	Cyclophilin-like peptidyl-prolyl cis-trans isomerase family protein	2576861336	Mycobacterium tuberculosis TB_RSA78	NPA	2578051657	47.337
AT1G01940.1	no symbol available	no full name available	Cyclophilin-like peptidyl-prolyl cis-trans isomerase family protein	2576861338	Mycobacterium tuberculosis BTB09-565	NPA	2578064526	47.337
AT1G01940.1	no symbol available	no full name available	Cyclophilin-like peptidyl-prolyl cis-trans isomerase family protein	2576861345	Mycobacterium tuberculosis KT-0001	NPA	2578081225	47.337
AT1G01940.1	no symbol available	no full name available	Cyclophilin-like peptidyl-prolyl cis-trans isomerase family protein	2576861348	Mycobacterium tuberculosis NRITLD15	NPA	2578094202	47.337
AT1G01940.1	no symbol available	no full name available	Cyclophilin-like peptidyl-prolyl cis-trans isomerase family protein	2576861352	Mycobacterium tuberculosis BTB06-001	NPA	2578105499	47.337
AT1G01940.1	no symbol available	no full name available	Cyclophilin-like peptidyl-prolyl cis-trans isomerase family protein	2576861353	Mycobacterium tuberculosis BTB09-058	NPA	2578109560	47.337
AT1G01940.1	no symbol available	no full name available	Cyclophilin-like peptidyl-prolyl cis-trans isomerase family protein	2576861377	Mycobacterium tuberculosis KT-0096	NPA	2578191498	47.337
AT1G01940.1	no symbol available	no full name available	Cyclophilin-like peptidyl-prolyl cis-trans isomerase family protein	2576861378	Mycobacterium tuberculosis TKK_03_0096	NPA	2578193522	47.337
AT1G01940.1	no symbol available	no full name available	Cyclophilin-like peptidyl-prolyl cis-trans isomerase family protein	2576861384	Mycobacterium tuberculosis XTB13-255	NPA	2578211404	47.337
AT1G01940.1	no symbol available	no full name available	Cyclophilin-like peptidyl-prolyl cis-trans isomerase family protein	2576861656	Asticcacaulis sp. YBE204	NPA	2579119995	36.538
AT1G01940.1	no symbol available	no full name available	Cyclophilin-like peptidyl-prolyl cis-trans isomerase family protein	2576861669	Asticcacaulis sp. AC402	NPA	2579161681	37.594
AT1G01940.1	no symbol available	no full name available	Cyclophilin-like peptidyl-prolyl cis-trans isomerase family protein	2576861809	Bacillus cereus BcFL2013	NPA	2579684391	42.958
AT1G01940.1	no symbol available	no full name available	Cyclophilin-like peptidyl-prolyl cis-trans isomerase family protein	2579778519	Mycobacterium sp. UNC280MFTsu5.1	PA	2579844088	46.154
AT1G01940.1	no symbol available	no full name available	Cyclophilin-like peptidyl-prolyl cis-trans isomerase family protein	2579778584	Mycobacterium bovis Kc 9614	NPA	2580125359	47.337
AT1G01940.1	no symbol available	no full name available	Cyclophilin-like peptidyl-prolyl cis-trans isomerase family protein	2579778639	Mycobacterium africanum MAL010120	NPA	2580364402	47.337
AT1G01940.1	no symbol available	no full name available	Cyclophilin-like peptidyl-prolyl cis-trans isomerase family protein	2579778729	Mycobacterium bovis D 4155	NPA	2580746648	47.337
AT1G01940.1	no symbol available	no full name available	Cyclophilin-like peptidyl-prolyl cis-trans isomerase family protein	2579778734	Mycobacterium bovis Mr 4387	NPA	2580769748	47.337
AT1G01940.1	no symbol available	no full name available	Cyclophilin-like peptidyl-prolyl cis-trans isomerase family protein	2579778875	Mycobacterium bovis Wt 21419	NPA	2581355194	47.337
AT1G01940.1	no symbol available	no full name available	Cyclophilin-like peptidyl-prolyl cis-trans isomerase family protein	2579778878	Mycobacterium africanum MAL020173	NPA	2581364854	47.337
AT1G01940.1	no symbol available	no full name available	Cyclophilin-like peptidyl-prolyl cis-trans isomerase family protein	2579778928	Mycobacterium bovis Bz 31150	NPA	2581586978	47.337
AT1G01940.1	no symbol available	no full name available	Cyclophilin-like peptidyl-prolyl cis-trans isomerase family protein	2579779081	Mycobacterium sp. MAC_011194_8550	NPA	2582205396	46.746
AT1G01940.1	no symbol available	no full name available	Cyclophilin-like peptidyl-prolyl cis-trans isomerase family protein	2579779088	Sphingobacterium paucimobilis HER1398	NPA	2582238216	38.356
AT1G01940.1	no symbol available	no full name available	Cyclophilin-like peptidyl-prolyl cis-trans isomerase family protein	2579779115	Mycobacteroides abscessus MAB_082312_2258	NPA	2582362039	45.882
AT1G01940.1	no symbol available	no full name available	Cyclophilin-like peptidyl-prolyl cis-trans isomerase family protein	2579779122	Mycobacterium avium MAV_120709_2344	NPA	2582388922	46.746
AT1G01940.1	no symbol available	no full name available	Cyclophilin-like peptidyl-prolyl cis-trans isomerase family protein	2579779168	Bosea sp. UNC402CLCol	PA	2582561360	36.296
AT1G01940.1	no symbol available	no full name available	Cyclophilin-like peptidyl-prolyl cis-trans isomerase family protein	2582580751	Nocardioides sp. UNC345MFTsu5.1	PA	2583211744	39.08
AT1G01940.1	no symbol available	no full name available	Cyclophilin-like peptidyl-prolyl cis-trans isomerase family protein	2582580974	Mycobacterium bovis Kc 32216	NPA	2584104650	47.337
AT1G01940.1	no symbol available	no full name available	Cyclophilin-like peptidyl-prolyl cis-trans isomerase family protein	2582580991	Mesorhizobium sp. NBIMC_P2-C3	NPA	2584187818	35.976
AT1G01940.1	no symbol available	no full name available	Cyclophilin-like peptidyl-prolyl cis-trans isomerase family protein	2582580991	Mesorhizobium sp. NBIMC_P2-C3	NPA	2584187819	35.811
AT1G01940.1	no symbol available	no full name available	Cyclophilin-like peptidyl-prolyl cis-trans isomerase family protein	2582581241	Methylosinus sp. PW1	NPA	2585027093	36.296
AT1G01940.1	no symbol available	no full name available	Cyclophilin-like peptidyl-prolyl cis-trans isomerase family protein	2585427647	Brucella suis bv. 2 Bs143CITA	NPA	2586052539	35.461
AT1G01940.1	no symbol available	no full name available	Cyclophilin-like peptidyl-prolyl cis-trans isomerase family protein	2585427651	Brucella suis bv. 2 Bs364CITA	NPA	2586069917	35.461
AT1G01940.1	no symbol available	no full name available	Cyclophilin-like peptidyl-prolyl cis-trans isomerase family protein	2585427652	Brucella suis bv. 2 PT09143	NPA	2586072840	35.461
AT1G01940.1	no symbol available	no full name available	Cyclophilin-like peptidyl-prolyl cis-trans isomerase family protein	2585427653	Brucella suis bv. 2 PT09172	NPA	2586076266	35.461
AT1G01940.1	no symbol available	no full name available	Cyclophilin-like peptidyl-prolyl cis-trans isomerase family protein	2585427673	Bartonella henselae BM1374163	NPA	2586152550	36.735
AT1G01940.1	no symbol available	no full name available	Cyclophilin-like peptidyl-prolyl cis-trans isomerase family protein	2585427675	Bacillus zhangzhouensis DW5-4	NPA	2586159570	45.736
AT1G01940.1	no symbol available	no full name available	Cyclophilin-like peptidyl-prolyl cis-trans isomerase family protein	2585427803	Brucella rhizosphaerae SJY1	NPA	2586776215	35.461
AT1G01940.1	no symbol available	no full name available	Cyclophilin-like peptidyl-prolyl cis-trans isomerase family protein	2585427825	Pedobacter sp. R20-19	NPA	2586878651	40.458
AT1G01940.1	no symbol available	no full name available	Cyclophilin-like peptidyl-prolyl cis-trans isomerase family protein	2585427945	Streptomyces sp. NTK 937	NPA	2587285236	39.535
AT1G01940.1	no symbol available	no full name available	Cyclophilin-like peptidyl-prolyl cis-trans isomerase family protein	2585428000	Nocardia otitidiscaviarum IFM 11049	NPA	2587519244	47.024
AT1G01940.1	no symbol available	no full name available	Cyclophilin-like peptidyl-prolyl cis-trans isomerase family protein	2585428041	Brucella canis Oliveri	NPA	2587663408	35.461
AT1G01940.1	no symbol available	no full name available	Cyclophilin-like peptidyl-prolyl cis-trans isomerase family protein	2588253759	Mycobacterium marinum E11	NPA	2588626844	45.562
AT1G01940.1	no symbol available	no full name available	Cyclophilin-like peptidyl-prolyl cis-trans isomerase family protein	2588253861	Bartonella koehlerae C-29	NPA	2589017011	36.054
AT1G01940.1	no symbol available	no full name available	Cyclophilin-like peptidyl-prolyl cis-trans isomerase family protein	2588253862	Bartonella rochalimae ATCC BAA-1498	NPA	2589018061	35.915
AT1G01940.1	no symbol available	no full name available	Cyclophilin-like peptidyl-prolyl cis-trans isomerase family protein	2590828854	Methylobacterium sp. 13MFTsu3.1M2	PA	2593296004	36.306
AT1G01940.1	no symbol available	no full name available	Cyclophilin-like peptidyl-prolyl cis-trans isomerase family protein	2590828855	Methylobacterium brachiatum 111MFTsu3.1M4	PA	2593302080	39.259
AT1G01940.1	no symbol available	no full name available	Cyclophilin-like peptidyl-prolyl cis-trans isomerase family protein	2590828855	Methylobacterium brachiatum 111MFTsu3.1M4	PA	2593302082	38.961
AT1G01940.1	no symbol available	no full name available	Cyclophilin-like peptidyl-prolyl cis-trans isomerase family protein	2590828856	Methylobacterium sp. 174MFSha1.1	PA	2593310455	38.806
AT1G01940.1	no symbol available	no full name available	Cyclophilin-like peptidyl-prolyl cis-trans isomerase family protein	2590828857	Methylobacterium sp. 275MFSha3.1	PA	2593316182	36.306
AT1G01940.1	no symbol available	no full name available	Cyclophilin-like peptidyl-prolyl cis-trans isomerase family protein	2590828858	Caulobacter sp. UNC279MFTsu5.1	PA	2593323905	38.462
AT1G01940.1	no symbol available	no full name available	Cyclophilin-like peptidyl-prolyl cis-trans isomerase family protein	2590828860	Methylobacterium sp. UNC300MFChir4.1	PA	2593329465	36.306
AT1G01940.1	no symbol available	no full name available	Cyclophilin-like peptidyl-prolyl cis-trans isomerase family protein	2590828861	Methylobacterium sp. UNC378MF	PA	2593335401	36.129
AT1G01940.1	no symbol available	no full name available	Cyclophilin-like peptidyl-prolyl cis-trans isomerase family protein	2593339130		PA	2595084134	43.353
AT1G01940.1	no symbol available	no full name available	Cyclophilin-like peptidyl-prolyl cis-trans isomerase family protein	2593339131	Bacillus sp. UNCCL81	PA	2595087685	44.697
AT1G01940.1	no symbol available	no full name available	Cyclophilin-like peptidyl-prolyl cis-trans isomerase family protein	2593339195	Rhodococcus sp. 164Chir2E	PA	2595303823	47.337
AT1G01940.1	no symbol available	no full name available	Cyclophilin-like peptidyl-prolyl cis-trans isomerase family protein	2593339199	Paenibacillus sp. UNC496MF	PA	2595322626	43.511
AT1G01940.1	no symbol available	no full name available	Cyclophilin-like peptidyl-prolyl cis-trans isomerase family protein	2593339239	Luteibacter sp. UNCMF331Sha3.1	PA	2595452521	45.652
AT1G01940.1	no symbol available	no full name available	Cyclophilin-like peptidyl-prolyl cis-trans isomerase family protein	2593339259	Mycobacterium sp. UNC267MFSha1.1M11	PA	2595526178	45.562
AT1G01940.1	no symbol available	no full name available	Cyclophilin-like peptidyl-prolyl cis-trans isomerase family protein	2595698215	Curtobacterium sp. UNCCL20	PA	2596276446	39.181
AT1G01940.1	no symbol available	no full name available	Cyclophilin-like peptidyl-prolyl cis-trans isomerase family protein	2596583545	Cytobacillus oceanisediminis CGMCC 1.10115	NPA	2596817395	44.275
AT1G01940.1	no symbol available	no full name available	Cyclophilin-like peptidyl-prolyl cis-trans isomerase family protein	2596583586	Alkalihalobacillus nanhaiisediminis CGMCC 1.10116	NPA	2596972754	37.405
AT1G01940.1	no symbol available	no full name available	Cyclophilin-like peptidyl-prolyl cis-trans isomerase family protein	2596583598	Ralstonia sp. UNCCL144	PA	2597028762	35.758
AT1G01940.1	no symbol available	no full name available	Cyclophilin-like peptidyl-prolyl cis-trans isomerase family protein	2596583649	Brevundimonas sp. 374	PA	2597235780	36.709
AT1G01940.1	no symbol available	no full name available	Cyclophilin-like peptidyl-prolyl cis-trans isomerase family protein	2596583650	Asticcacaulis taihuensis CGMCC 1.3431	NPA	2597239151	37.405
AT1G01940.1	no symbol available	no full name available	Cyclophilin-like peptidyl-prolyl cis-trans isomerase family protein	2597489936	Agrococcus pavilionensis RW1	NPA	2598034064	40.936
AT1G01940.1	no symbol available	no full name available	Cyclophilin-like peptidyl-prolyl cis-trans isomerase family protein	2597490093	Burkholderia pseudomallei BEO	NPA	2598270733	37.241
AT1G01940.1	no symbol available	no full name available	Cyclophilin-like peptidyl-prolyl cis-trans isomerase family protein	2597490093	Burkholderia pseudomallei BEO	NPA	2598270734	37.791
AT1G01940.1	no symbol available	no full name available	Cyclophilin-like peptidyl-prolyl cis-trans isomerase family protein	2597490104	Burkholderia mallei 23344	NPA	2598314432	37.791
AT1G01940.1	no symbol available	no full name available	Cyclophilin-like peptidyl-prolyl cis-trans isomerase family protein	2597490104	Burkholderia mallei 23344	NPA	2598314433	37.241
AT1G01940.1	no symbol available	no full name available	Cyclophilin-like peptidyl-prolyl cis-trans isomerase family protein	2597490123	Burkholderia pseudomallei MSHR5848	NPA	2598395500	37.241
AT1G01940.1	no symbol available	no full name available	Cyclophilin-like peptidyl-prolyl cis-trans isomerase family protein	2597490124	Burkholderia oklahomensis BDU	NPA	2598401610	38.621
AT1G01940.1	no symbol available	no full name available	Cyclophilin-like peptidyl-prolyl cis-trans isomerase family protein	2597490136	Burkholderia cenocepacia DDS 22E-1	NPA	2598453117	37.267
AT1G01940.1	no symbol available	no full name available	Cyclophilin-like peptidyl-prolyl cis-trans isomerase family protein	2597490165	Bacillus anthracis Han	NPA	2598569341	42.958
AT1G01940.1	no symbol available	no full name available	Cyclophilin-like peptidyl-prolyl cis-trans isomerase family protein	2597490364	Novosphingobium aromaticivorans ATCC 700280	NPA	2599126709	39.706
AT1G01940.1	no symbol available	no full name available	Cyclophilin-like peptidyl-prolyl cis-trans isomerase family protein	2597490370	Bauldia litoralis ATCC 35022	NPA	2599150323	37.778
AT1G01940.1	no symbol available	no full name available	Cyclophilin-like peptidyl-prolyl cis-trans isomerase family protein	2600255072	Sphingomonas paucimobilis NBRC 13935	NPA	2600838431	37.879
AT1G01940.1	no symbol available	no full name available	Cyclophilin-like peptidyl-prolyl cis-trans isomerase family protein	2600255126	Rhodococcus sp. AW25M09	NPA	2601034880	48.824
AT1G01940.1	no symbol available	no full name available	Cyclophilin-like peptidyl-prolyl cis-trans isomerase family protein	2600255394	Brevundimonas nasdae TPW30	NPA	2602029513	36.709
AT1G01940.1	no symbol available	no full name available	Cyclophilin-like peptidyl-prolyl cis-trans isomerase family protein	2606217744	Bacillus sp. RU9509.4	NPA	2608423749	45.736
AT1G01940.1	no symbol available	no full name available	Cyclophilin-like peptidyl-prolyl cis-trans isomerase family protein	2606217774	Methylobacterium sp. UNCCL126	PA	2608525374	36.306
AT1G01940.1	no symbol available	no full name available	Cyclophilin-like peptidyl-prolyl cis-trans isomerase family protein	2606217775	Methylobacterium sp. UNCCL136	PA	2608531820	36.129
AT1G01940.1	no symbol available	no full name available	Cyclophilin-like peptidyl-prolyl cis-trans isomerase family protein	2606217776	Methylobacterium sp. UNCCL143	PA	2608534962	36.306
AT1G01940.1	no symbol available	no full name available	Cyclophilin-like peptidyl-prolyl cis-trans isomerase family protein	2608642209	Hyphomicrobiales bacterium HL-109	NPA	2609134377	35.338
AT1G01940.1	no symbol available	no full name available	Cyclophilin-like peptidyl-prolyl cis-trans isomerase family protein	2609460200	Devosia sp. LC5	NPA	2611903320	36.296
AT1G01940.1	no symbol available	no full name available	Cyclophilin-like peptidyl-prolyl cis-trans isomerase family protein	2609460206	Bosea sp. LC85	NPA	2611934212	37.037
AT1G01940.1	no symbol available	no full name available	Cyclophilin-like peptidyl-prolyl cis-trans isomerase family protein	2609460206	Bosea sp. LC85	NPA	2611934214	35.256
AT1G01940.1	no symbol available	no full name available	Cyclophilin-like peptidyl-prolyl cis-trans isomerase family protein	2609460297	Brucella abortus 544	NPA	2612329691	35.461
AT1G01940.1	no symbol available	no full name available	Cyclophilin-like peptidyl-prolyl cis-trans isomerase family protein	2609460298	Brucella abortus LMN1	NPA	2612334238	35.461
AT1G01940.1	no symbol available	no full name available	Cyclophilin-like peptidyl-prolyl cis-trans isomerase family protein	2609460307	Brucella abortus LMN2	NPA	2612375503	35.461
AT1G01940.1	no symbol available	no full name available	Cyclophilin-like peptidyl-prolyl cis-trans isomerase family protein	2615840601	Cohaesibacter sp. ES.047	NPA	2616206983	38.346
AT1G01940.1	no symbol available	no full name available	Cyclophilin-like peptidyl-prolyl cis-trans isomerase family protein	2615840613	Chelatococcus sambhunathii DSM 18167	NPA	2616249807	36.296
AT1G01940.1	no symbol available	no full name available	Cyclophilin-like peptidyl-prolyl cis-trans isomerase family protein	2615840613	Chelatococcus sambhunathii DSM 18167	NPA	2616249808	36.364
AT1G01940.1	no symbol available	no full name available	Cyclophilin-like peptidyl-prolyl cis-trans isomerase family protein	2615840658	Bacillus sp. ES.034	NPA	2616446502	41.985
AT1G01940.1	no symbol available	no full name available	Cyclophilin-like peptidyl-prolyl cis-trans isomerase family protein	2619619096	Sphingomonas sp. PR090111-T3T-6A	NPA	2620674635	38.514
AT1G01940.1	no symbol available	no full name available	Cyclophilin-like peptidyl-prolyl cis-trans isomerase family protein	2623620575	Bacillus cereus B4077	NPA	2625000494	43.478
AT1G01940.1	no symbol available	no full name available	Cyclophilin-like peptidyl-prolyl cis-trans isomerase family protein	2627853653	Acinetobacter sp. Ag2	NPA	2628387754	37.423
AT1G01940.1	no symbol available	no full name available	Cyclophilin-like peptidyl-prolyl cis-trans isomerase family protein	2627853654	Bacillus sp. L_1B0_5	NPA	2628395785	43.478
AT1G01940.1	no symbol available	no full name available	Cyclophilin-like peptidyl-prolyl cis-trans isomerase family protein	2627853674	Brevundimonas sp. KM4	NPA	2628480429	36.709
AT1G01940.1	no symbol available	no full name available	Cyclophilin-like peptidyl-prolyl cis-trans isomerase family protein	2627854221	Sphingomonas sp. ERG5	NPA	2630692382	38.346
AT1G01940.1	no symbol available	no full name available	Cyclophilin-like peptidyl-prolyl cis-trans isomerase family protein	2630968314	Sphingomonas parapaucimobilis NBRC 15100	NPA	2631299347	37.879
AT1G01940.1	no symbol available	no full name available	Cyclophilin-like peptidyl-prolyl cis-trans isomerase family protein	2630968446	Knoellia flava TL1	NPA	2631832970	40.805
AT1G01940.1	no symbol available	no full name available	Cyclophilin-like peptidyl-prolyl cis-trans isomerase family protein	2630968771	Mycobacterium nebraskense AKUC2	NPA	2633183472	46.154
AT1G01940.1	no symbol available	no full name available	Cyclophilin-like peptidyl-prolyl cis-trans isomerase family protein	2630968820	Sphingomonas paucimobilis LCT-SP1	NPA	2633376592	37.879
AT1G01940.1	no symbol available	no full name available	Cyclophilin-like peptidyl-prolyl cis-trans isomerase family protein	2630968880	Sphingopyxis sp. LC81	NPA	2633610399	38.519
AT1G01940.1	no symbol available	no full name available	Cyclophilin-like peptidyl-prolyl cis-trans isomerase family protein	2634166301	Sphingobacterium mizutaii DSM 11724	NPA	2635095965	40.69
AT1G01940.1	no symbol available	no full name available	Cyclophilin-like peptidyl-prolyl cis-trans isomerase family protein	2636415843	Mycolicibacterium obuense DSM 44075	NPA	2638242686	46.746
AT1G01940.1	no symbol available	no full name available	Cyclophilin-like peptidyl-prolyl cis-trans isomerase family protein	2636416051	Methylobacterium sp. 190MF	PA	2639071141	36.306
AT1G01940.1	no symbol available	no full name available	Cyclophilin-like peptidyl-prolyl cis-trans isomerase family protein	2636416058	Mycobacterium sp. 283MFTsu	PA	2639091735	46.154
AT1G01940.1	no symbol available	no full name available	Cyclophilin-like peptidyl-prolyl cis-trans isomerase family protein	2636416059	Streptomyces sp. 136MFCol5.1	PA	2639096593	41.279
AT1G01940.1	no symbol available	no full name available	Cyclophilin-like peptidyl-prolyl cis-trans isomerase family protein	2636416069	Paenibacillus sp. CL130	PA	2639143112	43.75
AT1G01940.1	no symbol available	no full name available	Cyclophilin-like peptidyl-prolyl cis-trans isomerase family protein	2636416070	Paenibacillus sp. CL141A	PA	2639150659	44.697
AT1G01940.1	no symbol available	no full name available	Cyclophilin-like peptidyl-prolyl cis-trans isomerase family protein	2636416080	Pedobacter metabolipauper DSM 19035	NPA	2639196909	36.242
AT1G01940.1	no symbol available	no full name available	Cyclophilin-like peptidyl-prolyl cis-trans isomerase family protein	2636416083	Bacillus sp. 491MF	PA	2639206614	42.754
AT1G01940.1	no symbol available	no full name available	Cyclophilin-like peptidyl-prolyl cis-trans isomerase family protein	2636416171	Bacillus sp. 5MFCol3.1	PA	2639634299	43.478
AT1G01940.1	no symbol available	no full name available	Cyclophilin-like peptidyl-prolyl cis-trans isomerase family protein	2636416173	Bacillus sp. 166AMFTsu	PA	2639643308	43.478
AT1G01940.1	no symbol available	no full name available	Cyclophilin-like peptidyl-prolyl cis-trans isomerase family protein	2636416174	Bacillus sp. 71MF	PA	2639649818	42.254
AT1G01940.1	no symbol available	no full name available	Cyclophilin-like peptidyl-prolyl cis-trans isomerase family protein	2639762524	Paenibacillus sp. 181MFCol5.1	PA	2639843259	43.75
AT1G01940.1	no symbol available	no full name available	Cyclophilin-like peptidyl-prolyl cis-trans isomerase family protein	2639762526	Leifsonia sp. CL147	PA	2639851979	40.116
AT1G01940.1	no symbol available	no full name available	Cyclophilin-like peptidyl-prolyl cis-trans isomerase family protein	2639762527	Bacillus sp. CL115	PA	2639856830	42.958
AT1G01940.1	no symbol available	no full name available	Cyclophilin-like peptidyl-prolyl cis-trans isomerase family protein	2639762528	Bacillus sp. CL96	PA	2639862664	42.958
AT1G01940.1	no symbol available	no full name available	Cyclophilin-like peptidyl-prolyl cis-trans isomerase family protein	2639762559	Mycobacterium sp. 365MFTsu	PA	2639994643	45.562
AT1G01940.1	no symbol available	no full name available	Cyclophilin-like peptidyl-prolyl cis-trans isomerase family protein	2639762568	Bacillus sp. 112MF	PA	2640026145	43.478
AT1G01940.1	no symbol available	no full name available	Cyclophilin-like peptidyl-prolyl cis-trans isomerase family protein	2639762580	Microbacterium sp. CL127	PA	2640074959	42.222
AT1G01940.1	no symbol available	no full name available	Cyclophilin-like peptidyl-prolyl cis-trans isomerase family protein	2639762581	Stenotrophomonas sp. 92MFCol6.1	PA	2640079610	49.624
AT1G01940.1	no symbol available	no full name available	Cyclophilin-like peptidyl-prolyl cis-trans isomerase family protein	2639762616	Nocardioides exalbidus DSM 22017	NPA	2640219161	43.713
AT1G01940.1	no symbol available	no full name available	Cyclophilin-like peptidyl-prolyl cis-trans isomerase family protein	2639762621	Bacillus sp. UNCCL13	PA	2640245683	45.038
AT1G01940.1	no symbol available	no full name available	Cyclophilin-like peptidyl-prolyl cis-trans isomerase family protein	2639762622	Bacillus sp. CL25	PA	2640250305	42.958
AT1G01940.1	no symbol available	no full name available	Cyclophilin-like peptidyl-prolyl cis-trans isomerase family protein	2639762631	Microbacterium sp. 77MFTsu3.1	PA	2640268446	40.678
AT1G01940.1	no symbol available	no full name available	Cyclophilin-like peptidyl-prolyl cis-trans isomerase family protein	2639762634	Bacillus sp. 196MF	PA	2640283294	43.478
AT1G01940.1	no symbol available	no full name available	Cyclophilin-like peptidyl-prolyl cis-trans isomerase family protein	2639762659	Ralstonia sp. 25MFCol4.1	PA	2640391354	35.542
AT1G01940.1	no symbol available	no full name available	Cyclophilin-like peptidyl-prolyl cis-trans isomerase family protein	2639762661	Leifsonia sp. 21MFCrub1.1	PA	2640401274	41.86
AT1G01940.1	no symbol available	no full name available	Cyclophilin-like peptidyl-prolyl cis-trans isomerase family protein	2639762662	Leifsonia sp. 197AMF	PA	2640401611	41.86
AT1G01940.1	no symbol available	no full name available	Cyclophilin-like peptidyl-prolyl cis-trans isomerase family protein	2639762777	Pedobacter lusitanus NL19	NPA	2640670947	36.029
AT1G01940.1	no symbol available	no full name available	Cyclophilin-like peptidyl-prolyl cis-trans isomerase family protein	2639762785	Knoellia aerolata DSM 18566	NPA	2640704301	40
AT1G01940.1	no symbol available	no full name available	Cyclophilin-like peptidyl-prolyl cis-trans isomerase family protein	2642422555	Mycobacterium sp. 88MF	PA	2642658426	46.154
AT1G01940.1	no symbol available	no full name available	Cyclophilin-like peptidyl-prolyl cis-trans isomerase family protein	2643221485	Variovorax sp. 160MFSha2.1	PA	2643488981	36.686
AT1G01940.1	no symbol available	no full name available	Cyclophilin-like peptidyl-prolyl cis-trans isomerase family protein	2643221485	Variovorax sp. 160MFSha2.1	PA	2643488982	35.503
AT1G01940.1	no symbol available	no full name available	Cyclophilin-like peptidyl-prolyl cis-trans isomerase family protein	2643221487	Bacillus sp. 212MF	PA	2643498953	45.255
AT1G01940.1	no symbol available	no full name available	Cyclophilin-like peptidyl-prolyl cis-trans isomerase family protein	2643221488	Bacillus sp. 215MF	PA	2643506028	41.304
AT1G01940.1	no symbol available	no full name available	Cyclophilin-like peptidyl-prolyl cis-trans isomerase family protein	2643221490	Paenarthrobacter nicotinovorans 254MFSha2.1	PA	2643518570	42.775
AT1G01940.1	no symbol available	no full name available	Cyclophilin-like peptidyl-prolyl cis-trans isomerase family protein	2643221491	Rhodococcus maanshanensis 259MFSha1.1	PA	2643522073	46.746
AT1G01940.1	no symbol available	no full name available	Cyclophilin-like peptidyl-prolyl cis-trans isomerase family protein	2643221492	Variovorax sp. 278MFTsu5.1	PA	2643525848	35.503
AT1G01940.1	no symbol available	no full name available	Cyclophilin-like peptidyl-prolyl cis-trans isomerase family protein	2643221492	Variovorax sp. 278MFTsu5.1	PA	2643525849	36.686
AT1G01940.1	no symbol available	no full name available	Cyclophilin-like peptidyl-prolyl cis-trans isomerase family protein	2643221496	Rhodococcus erythropolis 339MFSha3.1	PA	2643544403	47.337
AT1G01940.1	no symbol available	no full name available	Cyclophilin-like peptidyl-prolyl cis-trans isomerase family protein	2643221498	Variovorax sp. 350MFTsu5.1	PA	2643554098	36.686
AT1G01940.1	no symbol available	no full name available	Cyclophilin-like peptidyl-prolyl cis-trans isomerase family protein	2643221498	Variovorax sp. 350MFTsu5.1	PA	2643554099	35.503
AT1G01940.1	no symbol available	no full name available	Cyclophilin-like peptidyl-prolyl cis-trans isomerase family protein	2643221501	Variovorax sp. 375MFSha3.1	PA	2643572078	36.686
AT1G01940.1	no symbol available	no full name available	Cyclophilin-like peptidyl-prolyl cis-trans isomerase family protein	2643221501	Variovorax sp. 375MFSha3.1	PA	2643572079	35.503
AT1G01940.1	no symbol available	no full name available	Cyclophilin-like peptidyl-prolyl cis-trans isomerase family protein	2643221504	Mycobacterium sp. 501AMF	PA	2643593475	46.154
AT1G01940.1	no symbol available	no full name available	Cyclophilin-like peptidyl-prolyl cis-trans isomerase family protein	2643221505	Brevundimonas sp. CL04Tsu	PA	2643598571	36.709
AT1G01940.1	no symbol available	no full name available	Cyclophilin-like peptidyl-prolyl cis-trans isomerase family protein	2643221507	Methylobacterium sp. CL129	PA	2643609408	36.306
AT1G01940.1	no symbol available	no full name available	Cyclophilin-like peptidyl-prolyl cis-trans isomerase family protein	2643221510	Arthrobacter sp. CL63Tsu	PA	2643624576	41.379
AT1G01940.1	no symbol available	no full name available	Cyclophilin-like peptidyl-prolyl cis-trans isomerase family protein	2643221511	Microbacterium azadirachtae CL89	PA	2643629552	42.222
AT1G01940.1	no symbol available	no full name available	Cyclophilin-like peptidyl-prolyl cis-trans isomerase family protein	2643221532	Sphingomonas sp. 220AMFTsu3.1	PA	2643690392	40.152
AT1G01940.1	no symbol available	no full name available	Cyclophilin-like peptidyl-prolyl cis-trans isomerase family protein	2643221534	Microbacterium sp. CL22	PA	2643699326	42.222
AT1G01940.1	no symbol available	no full name available	Cyclophilin-like peptidyl-prolyl cis-trans isomerase family protein	2643221535	Paenibacillus sp. CL91	PA	2643702348	43.75
AT1G01940.1	no symbol available	no full name available	Cyclophilin-like peptidyl-prolyl cis-trans isomerase family protein	2643221542	Microbacterium sp. Root1433D1	PA	2643735290	42.458
AT1G01940.1	no symbol available	no full name available	Cyclophilin-like peptidyl-prolyl cis-trans isomerase family protein	2643221544	Pelomonas sp. Root1444	PA	2643746157	35.583
AT1G01940.1	no symbol available	no full name available	Cyclophilin-like peptidyl-prolyl cis-trans isomerase family protein	2643221546	Microbacterium sp. Root53	PA	2643752359	43.889
AT1G01940.1	no symbol available	no full name available	Cyclophilin-like peptidyl-prolyl cis-trans isomerase family protein	2643221547	Pseudolabrys sp. Root1462	PA	2643756454	39.098
AT1G01940.1	no symbol available	no full name available	Cyclophilin-like peptidyl-prolyl cis-trans isomerase family protein	2643221548	Streptomyces sp. Root55	PA	2643763189	40.698
AT1G01940.1	no symbol available	no full name available	Cyclophilin-like peptidyl-prolyl cis-trans isomerase family protein	2643221549	Agromyces sp. Root1464	PA	2643767151	41.86
AT1G01940.1	no symbol available	no full name available	Cyclophilin-like peptidyl-prolyl cis-trans isomerase family protein	2643221550	Mesorhizobium sp. Root552	PA	2643773752	35.135
AT1G01940.1	no symbol available	no full name available	Cyclophilin-like peptidyl-prolyl cis-trans isomerase family protein	2643221553	Microbacterium sp. Root553	PA	2643784427	40.223
AT1G01940.1	no symbol available	no full name available	Cyclophilin-like peptidyl-prolyl cis-trans isomerase family protein	2643221556	Massilia sp. Root1485	PA	2643802871	35.542
AT1G01940.1	no symbol available	no full name available	Cyclophilin-like peptidyl-prolyl cis-trans isomerase family protein	2643221559	Lysobacter sp. Root559	PA	2643816160	48.872
AT1G01940.1	no symbol available	no full name available	Cyclophilin-like peptidyl-prolyl cis-trans isomerase family protein	2643221561	Nocardioides sp. Root151	PA	2643825189	42.857
AT1G01940.1	no symbol available	no full name available	Cyclophilin-like peptidyl-prolyl cis-trans isomerase family protein	2643221562	Rhodanobacter sp. Root561	PA	2643829892	47.445
AT1G01940.1	no symbol available	no full name available	Cyclophilin-like peptidyl-prolyl cis-trans isomerase family protein	2643221566	Microbacterium sp. Root166	PA	2643847370	39.13
AT1G01940.1	no symbol available	no full name available	Cyclophilin-like peptidyl-prolyl cis-trans isomerase family protein	2643221567	Phycicoccus sp. Root563	PA	2643851926	41.379
AT1G01940.1	no symbol available	no full name available	Cyclophilin-like peptidyl-prolyl cis-trans isomerase family protein	2643221570	Acidovorax sp. Root568	PA	2643867479	39.189
AT1G01940.1	no symbol available	no full name available	Cyclophilin-like peptidyl-prolyl cis-trans isomerase family protein	2643221570	Acidovorax sp. Root568	PA	2643867480	36.527
AT1G01940.1	no symbol available	no full name available	Cyclophilin-like peptidyl-prolyl cis-trans isomerase family protein	2643221571	Pseudomonas sp. Root569	PA	2643872480	52.899
AT1G01940.1	no symbol available	no full name available	Cyclophilin-like peptidyl-prolyl cis-trans isomerase family protein	2643221573	Lysobacter sp. Root604	PA	2643877965	48.12
AT1G01940.1	no symbol available	no full name available	Cyclophilin-like peptidyl-prolyl cis-trans isomerase family protein	2643221575	Microbacterium sp. Root61	PA	2643887518	41.243
AT1G01940.1	no symbol available	no full name available	Cyclophilin-like peptidyl-prolyl cis-trans isomerase family protein	2643221577	Rhodanobacter sp. Root627	PA	2643895129	45.833
AT1G01940.1	no symbol available	no full name available	Cyclophilin-like peptidyl-prolyl cis-trans isomerase family protein	2643221579	Pseudoxanthomonas sp. Root630	PA	2643906234	47.368
AT1G01940.1	no symbol available	no full name available	Cyclophilin-like peptidyl-prolyl cis-trans isomerase family protein	2643221581	Pseudoxanthomonas sp. Root65	PA	2643915253	47.368
AT1G01940.1	no symbol available	no full name available	Cyclophilin-like peptidyl-prolyl cis-trans isomerase family protein	2643221585	Pelomonas sp. Root662	PA	2643937076	37.423
AT1G01940.1	no symbol available	no full name available	Cyclophilin-like peptidyl-prolyl cis-trans isomerase family protein	2643221586	Lysobacter sp. Root667	PA	2643938188	48.872
AT1G01940.1	no symbol available	no full name available	Cyclophilin-like peptidyl-prolyl cis-trans isomerase family protein	2643221590	Nocardioides sp. Root682	PA	2643960092	41.104
AT1G01940.1	no symbol available	no full name available	Cyclophilin-like peptidyl-prolyl cis-trans isomerase family protein	2643221592	Rhizobacter sp. Root16D2	PA	2643969078	36.552
AT1G01940.1	no symbol available	no full name available	Cyclophilin-like peptidyl-prolyl cis-trans isomerase family protein	2643221592	Rhizobacter sp. Root16D2	PA	2643969079	37.87
AT1G01940.1	no symbol available	no full name available	Cyclophilin-like peptidyl-prolyl cis-trans isomerase family protein	2643221596	Acidovorax sp. Root70	PA	2643991285	37.126
AT1G01940.1	no symbol available	no full name available	Cyclophilin-like peptidyl-prolyl cis-trans isomerase family protein	2643221597	Microbacterium sp. Root180	PA	2643997360	39.459
AT1G01940.1	no symbol available	no full name available	Cyclophilin-like peptidyl-prolyl cis-trans isomerase family protein	2643221603	Noviherbaspirillum sp. Root189	PA	2644028860	35.152
AT1G01940.1	no symbol available	no full name available	Cyclophilin-like peptidyl-prolyl cis-trans isomerase family protein	2643221604	Nocardioides sp. Root190	PA	2644035034	42.945
AT1G01940.1	no symbol available	no full name available	Cyclophilin-like peptidyl-prolyl cis-trans isomerase family protein	2643221605	Sphingomonas sp. Root710	PA	2644038305	37.838
AT1G01940.1	no symbol available	no full name available	Cyclophilin-like peptidyl-prolyl cis-trans isomerase family protein	2643221606	Sphingomonas sp. Root720	PA	2644043255	37.162
AT1G01940.1	no symbol available	no full name available	Cyclophilin-like peptidyl-prolyl cis-trans isomerase family protein	2643221609	Acidovorax sp. Root217	PA	2644057017	39.189
AT1G01940.1	no symbol available	no full name available	Cyclophilin-like peptidyl-prolyl cis-trans isomerase family protein	2643221609	Acidovorax sp. Root217	PA	2644057018	35.802
AT1G01940.1	no symbol available	no full name available	Cyclophilin-like peptidyl-prolyl cis-trans isomerase family protein	2643221611	Acidovorax sp. Root219	PA	2644070851	35.802
AT1G01940.1	no symbol available	no full name available	Cyclophilin-like peptidyl-prolyl cis-trans isomerase family protein	2643221611	Acidovorax sp. Root219	PA	2644070852	39.189
AT1G01940.1	no symbol available	no full name available	Cyclophilin-like peptidyl-prolyl cis-trans isomerase family protein	2643221616	Leifsonia sp. Root227	PA	2644097382	41.52
AT1G01940.1	no symbol available	no full name available	Cyclophilin-like peptidyl-prolyl cis-trans isomerase family protein	2643221617	Nocardioides sp. Root79	PA	2644101130	36.517
AT1G01940.1	no symbol available	no full name available	Cyclophilin-like peptidyl-prolyl cis-trans isomerase family protein	2643221619	Agromyces sp. Root81	PA	2644112931	40.698
AT1G01940.1	no symbol available	no full name available	Cyclophilin-like peptidyl-prolyl cis-trans isomerase family protein	2643221620	Nocardioides sp. Root240	PA	2644118011	36.517
AT1G01940.1	no symbol available	no full name available	Cyclophilin-like peptidyl-prolyl cis-trans isomerase family protein	2643221622	Sphingomonas sp. Root241	PA	2644127373	36.774
AT1G01940.1	no symbol available	no full name available	Cyclophilin-like peptidyl-prolyl cis-trans isomerase family protein	2643221623	Aminobacter sp. Root100	PA	2644132068	35.811
AT1G01940.1	no symbol available	no full name available	Cyclophilin-like peptidyl-prolyl cis-trans isomerase family protein	2643221624	Phycicoccus sp. Root101	PA	2644136644	41.379
AT1G01940.1	no symbol available	no full name available	Cyclophilin-like peptidyl-prolyl cis-trans isomerase family protein	2643221625	Rhizobacter sp. Root29	PA	2644139678	36.552
AT1G01940.1	no symbol available	no full name available	Cyclophilin-like peptidyl-prolyl cis-trans isomerase family protein	2643221625	Rhizobacter sp. Root29	PA	2644139679	37.87
AT1G01940.1	no symbol available	no full name available	Cyclophilin-like peptidyl-prolyl cis-trans isomerase family protein	2643221629	Devosia sp. Root105	PA	2644167873	35.556
AT1G01940.1	no symbol available	no full name available	Cyclophilin-like peptidyl-prolyl cis-trans isomerase family protein	2643221630	Microbacterium sp. Root322	PA	2644172130	42.458
AT1G01940.1	no symbol available	no full name available	Cyclophilin-like peptidyl-prolyl cis-trans isomerase family protein	2643221632	Leifsonia sp. Root112D2	PA	2644181818	40.936
AT1G01940.1	no symbol available	no full name available	Cyclophilin-like peptidyl-prolyl cis-trans isomerase family protein	2643221634	Rhizobium sp. Root1203	PA	2644192899	35.542
AT1G01940.1	no symbol available	no full name available	Cyclophilin-like peptidyl-prolyl cis-trans isomerase family protein	2643221635	Yonghaparkia sp. Root332	PA	2644197603	40.351
AT1G01940.1	no symbol available	no full name available	Cyclophilin-like peptidyl-prolyl cis-trans isomerase family protein	2643221639	Pelomonas sp. Root1217	PA	2644217946	36.81
AT1G01940.1	no symbol available	no full name available	Cyclophilin-like peptidyl-prolyl cis-trans isomerase family protein	2643221641	Nocardioides sp. Root122	PA	2644231782	43.713
AT1G01940.1	no symbol available	no full name available	Cyclophilin-like peptidyl-prolyl cis-trans isomerase family protein	2643221644	Rhizobacter sp. Root1221	PA	2644247857	38.129
AT1G01940.1	no symbol available	no full name available	Cyclophilin-like peptidyl-prolyl cis-trans isomerase family protein	2643221646	Pelomonas sp. Root1237	PA	2644258311	37.423
AT1G01940.1	no symbol available	no full name available	Cyclophilin-like peptidyl-prolyl cis-trans isomerase family protein	2643221649	Leifsonia sp. Root4	PA	2644280143	39.306
AT1G01940.1	no symbol available	no full name available	Cyclophilin-like peptidyl-prolyl cis-trans isomerase family protein	2643221651	Afipia sp. Root123D2	PA	2644288475	38.346
AT1G01940.1	no symbol available	no full name available	Cyclophilin-like peptidyl-prolyl cis-trans isomerase family protein	2643221652	Acidovorax sp. Root402	PA	2644295089	36.364
AT1G01940.1	no symbol available	no full name available	Cyclophilin-like peptidyl-prolyl cis-trans isomerase family protein	2643221652	Acidovorax sp. Root402	PA	2644295090	39.189
AT1G01940.1	no symbol available	no full name available	Cyclophilin-like peptidyl-prolyl cis-trans isomerase family protein	2643221654	Rhizobacter sp. Root404	PA	2644304520	38.182
AT1G01940.1	no symbol available	no full name available	Cyclophilin-like peptidyl-prolyl cis-trans isomerase family protein	2643221654	Rhizobacter sp. Root404	PA	2644304521	37.195
AT1G01940.1	no symbol available	no full name available	Cyclophilin-like peptidyl-prolyl cis-trans isomerase family protein	2643221657	Nocardioides sp. Root1257	PA	2644322074	42.945
AT1G01940.1	no symbol available	no full name available	Cyclophilin-like peptidyl-prolyl cis-trans isomerase family protein	2643221658	Variovorax sp. Root411	PA	2644328144	36.471
AT1G01940.1	no symbol available	no full name available	Cyclophilin-like peptidyl-prolyl cis-trans isomerase family protein	2643221660	Methylibium sp. Root1272	PA	2644341329	35.366
AT1G01940.1	no symbol available	no full name available	Cyclophilin-like peptidyl-prolyl cis-trans isomerase family protein	2643221662	Devosia sp. Root413D1	PA	2644349333	35.556
AT1G01940.1	no symbol available	no full name available	Cyclophilin-like peptidyl-prolyl cis-trans isomerase family protein	2643221664	Massilia sp. Root418	PA	2644360472	35.26
AT1G01940.1	no symbol available	no full name available	Cyclophilin-like peptidyl-prolyl cis-trans isomerase family protein	2643221669	Leifsonia sp. Root1293	PA	2644384220	38.372
AT1G01940.1	no symbol available	no full name available	Cyclophilin-like peptidyl-prolyl cis-trans isomerase family protein	2643221670	Streptomyces sp. Root431	PA	2644390606	40.698
AT1G01940.1	no symbol available	no full name available	Cyclophilin-like peptidyl-prolyl cis-trans isomerase family protein	2643221672	Variovorax sp. Root434	PA	2644398542	37.059
AT1G01940.1	no symbol available	no full name available	Cyclophilin-like peptidyl-prolyl cis-trans isomerase family protein	2643221672	Variovorax sp. Root434	PA	2644398543	37.278
AT1G01940.1	no symbol available	no full name available	Cyclophilin-like peptidyl-prolyl cis-trans isomerase family protein	2643221673	Streptomyces sp. Root1295	PA	2644405544	41.279
AT1G01940.1	no symbol available	no full name available	Cyclophilin-like peptidyl-prolyl cis-trans isomerase family protein	2643221676	Paenibacillus sp. Root444D2	PA	2644426831	45.113
AT1G01940.1	no symbol available	no full name available	Cyclophilin-like peptidyl-prolyl cis-trans isomerase family protein	2643221677	Streptomyces sp. Root1304	PA	2644433824	41.916
AT1G01940.1	no symbol available	no full name available	Cyclophilin-like peptidyl-prolyl cis-trans isomerase family protein	2643221678	Streptomyces sp. Root1310	PA	2644443037	41.04
AT1G01940.1	no symbol available	no full name available	Cyclophilin-like peptidyl-prolyl cis-trans isomerase family protein	2643221681	Aeromicrobium sp. Root472D3	PA	2644455212	41.176
AT1G01940.1	no symbol available	no full name available	Cyclophilin-like peptidyl-prolyl cis-trans isomerase family protein	2643221682	Streptomyces sp. Root1319	PA	2644463941	40.698
AT1G01940.1	no symbol available	no full name available	Cyclophilin-like peptidyl-prolyl cis-trans isomerase family protein	2643221683	Variovorax sp. Root473	PA	2644468717	35.119
AT1G01940.1	no symbol available	no full name available	Cyclophilin-like peptidyl-prolyl cis-trans isomerase family protein	2643221684	Massilia sp. Root133	PA	2644472380	35.542
AT1G01940.1	no symbol available	no full name available	Cyclophilin-like peptidyl-prolyl cis-trans isomerase family protein	2643221685	Rhodanobacter sp. Root480	PA	2644477288	45.833
AT1G01940.1	no symbol available	no full name available	Cyclophilin-like peptidyl-prolyl cis-trans isomerase family protein	2643221687	Mycobacterium sp. Root135	PA	2644488004	47.337
AT1G01940.1	no symbol available	no full name available	Cyclophilin-like peptidyl-prolyl cis-trans isomerase family protein	2643221688	Rhizobium sp. Root482	PA	2644494479	35.862
AT1G01940.1	no symbol available	no full name available	Cyclophilin-like peptidyl-prolyl cis-trans isomerase family protein	2643221692	Nocardia sp. Root136	PA	2644517494	41.765
AT1G01940.1	no symbol available	no full name available	Cyclophilin-like peptidyl-prolyl cis-trans isomerase family protein	2643221696	Nocardioides sp. Root140	PA	2644534509	42.857
AT1G01940.1	no symbol available	no full name available	Cyclophilin-like peptidyl-prolyl cis-trans isomerase family protein	2643221697	Aeromicrobium sp. Root495	PA	2644539335	41.765
AT1G01940.1	no symbol available	no full name available	Cyclophilin-like peptidyl-prolyl cis-trans isomerase family protein	2643221711	Terrabacter sp. Root85	PA	2644608475	41.379
AT1G01940.1	no symbol available	no full name available	Cyclophilin-like peptidyl-prolyl cis-trans isomerase family protein	2643221714	Streptomyces sp. Root264	PA	2644627151	41.279
AT1G01940.1	no symbol available	no full name available	Cyclophilin-like peptidyl-prolyl cis-trans isomerase family protein	2643221715	Mycobacterium sp. Root265	PA	2644637871	45.562
AT1G01940.1	no symbol available	no full name available	Cyclophilin-like peptidyl-prolyl cis-trans isomerase family protein	2643221717	Acidovorax sp. Root267	PA	2644648731	36.486
AT1G01940.1	no symbol available	no full name available	Cyclophilin-like peptidyl-prolyl cis-trans isomerase family protein	2643221720	Lysobacter sp. Root916	PA	2644659275	48.12
AT1G01940.1	no symbol available	no full name available	Cyclophilin-like peptidyl-prolyl cis-trans isomerase family protein	2643221724	Microbacterium sp. Root280D1	PA	2644678398	41.341
AT1G01940.1	no symbol available	no full name available	Cyclophilin-like peptidyl-prolyl cis-trans isomerase family protein	2643221727	Lysobacter sp. Root96	PA	2644695947	48.872
AT1G01940.1	no symbol available	no full name available	Cyclophilin-like peptidyl-prolyl cis-trans isomerase family protein	2643221728	Lysobacter sp. Root983	PA	2644698613	48.12
AT1G01940.1	no symbol available	no full name available	Cyclophilin-like peptidyl-prolyl cis-trans isomerase family protein	2643221729	Bacillus sp. Root11	PA	2644705039	43.478
AT1G01940.1	no symbol available	no full name available	Cyclophilin-like peptidyl-prolyl cis-trans isomerase family protein	2643221730	Bacillus sp. Root131	PA	2644709732	43.478
AT1G01940.1	no symbol available	no full name available	Cyclophilin-like peptidyl-prolyl cis-trans isomerase family protein	2643221731	Bacillus sp. Root147	PA	2644715933	41.304
AT1G01940.1	no symbol available	no full name available	Cyclophilin-like peptidyl-prolyl cis-trans isomerase family protein	2643221732	Bacillus sp. Root239	PA	2644724196	41.304
AT1G01940.1	no symbol available	no full name available	Cyclophilin-like peptidyl-prolyl cis-trans isomerase family protein	2643221733	Bosea sp. Root381	PA	2644728736	37.778
AT1G01940.1	no symbol available	no full name available	Cyclophilin-like peptidyl-prolyl cis-trans isomerase family protein	2643221734	Bosea sp. Root670	PA	2644735951	35.556
AT1G01940.1	no symbol available	no full name available	Cyclophilin-like peptidyl-prolyl cis-trans isomerase family protein	2643221735	Bacillus sp. Root920	PA	2644740681	45.736
AT1G01940.1	no symbol available	no full name available	Cyclophilin-like peptidyl-prolyl cis-trans isomerase family protein	2643221736	Bosea sp. Root483D1	PA	2644747182	37.778
AT1G01940.1	no symbol available	no full name available	Cyclophilin-like peptidyl-prolyl cis-trans isomerase family protein	2643221741	Frigoribacterium sp. Leaf8	PA	2644763868	43.86
AT1G01940.1	no symbol available	no full name available	Cyclophilin-like peptidyl-prolyl cis-trans isomerase family protein	2643221744	Sphingomonas sp. Leaf10	PA	2644776339	35.075
AT1G01940.1	no symbol available	no full name available	Cyclophilin-like peptidyl-prolyl cis-trans isomerase family protein	2643221745	Microbacterium sp. Leaf203	PA	2644779034	40.678
AT1G01940.1	no symbol available	no full name available	Cyclophilin-like peptidyl-prolyl cis-trans isomerase family protein	2643221748	Agreia sp. Leaf210	PA	2644794734	41.379
AT1G01940.1	no symbol available	no full name available	Cyclophilin-like peptidyl-prolyl cis-trans isomerase family protein	2643221749	Sphingomonas sp. Leaf17	PA	2644796848	37.313
AT1G01940.1	no symbol available	no full name available	Cyclophilin-like peptidyl-prolyl cis-trans isomerase family protein	2643221751	Sphingomonas sp. Leaf20	PA	2644804478	39.85
AT1G01940.1	no symbol available	no full name available	Cyclophilin-like peptidyl-prolyl cis-trans isomerase family protein	2643221752	Xylophilus sp. Leaf220	PA	2644807015	37.671
AT1G01940.1	no symbol available	no full name available	Cyclophilin-like peptidyl-prolyl cis-trans isomerase family protein	2643221753	Sphingomonas sp. Leaf22	PA	2644812566	35.075
AT1G01940.1	no symbol available	no full name available	Cyclophilin-like peptidyl-prolyl cis-trans isomerase family protein	2643221754	Agromyces sp. Leaf222	PA	2644814999	38.953
AT1G01940.1	no symbol available	no full name available	Cyclophilin-like peptidyl-prolyl cis-trans isomerase family protein	2643221756	Sphingomonas sp. Leaf24	PA	2644823451	35.075
AT1G01940.1	no symbol available	no full name available	Cyclophilin-like peptidyl-prolyl cis-trans isomerase family protein	2643221757	Sphingomonas sp. Leaf226	PA	2644827997	39.85
AT1G01940.1	no symbol available	no full name available	Cyclophilin-like peptidyl-prolyl cis-trans isomerase family protein	2643221758	Sphingomonas sp. Leaf25	PA	2644833170	36.765
AT1G01940.1	no symbol available	no full name available	Cyclophilin-like peptidyl-prolyl cis-trans isomerase family protein	2643221760	Sphingomonas sp. Leaf230	PA	2644840944	38.806
AT1G01940.1	no symbol available	no full name available	Cyclophilin-like peptidyl-prolyl cis-trans isomerase family protein	2643221761	Sphingomonas sp. Leaf28	PA	2644845345	38.235
AT1G01940.1	no symbol available	no full name available	Cyclophilin-like peptidyl-prolyl cis-trans isomerase family protein	2643221763	Sphingomonas sp. Leaf30	PA	2644850153	39.85
AT1G01940.1	no symbol available	no full name available	Cyclophilin-like peptidyl-prolyl cis-trans isomerase family protein	2643221765	Sphingomonas sp. Leaf33	PA	2644857873	38.346
AT1G01940.1	no symbol available	no full name available	Cyclophilin-like peptidyl-prolyl cis-trans isomerase family protein	2643221766	Sphingomonas sp. Leaf34	PA	2644864303	38.06
AT1G01940.1	no symbol available	no full name available	Cyclophilin-like peptidyl-prolyl cis-trans isomerase family protein	2643221767	Sphingomonas sp. Leaf38	PA	2644864522	38.806
AT1G01940.1	no symbol available	no full name available	Cyclophilin-like peptidyl-prolyl cis-trans isomerase family protein	2643221768	Pedobacter sp. Leaf41	PA	2644868743	38.931
AT1G01940.1	no symbol available	no full name available	Cyclophilin-like peptidyl-prolyl cis-trans isomerase family protein	2643221770	Frigoribacterium sp. Leaf44	PA	2644877808	43.275
AT1G01940.1	no symbol available	no full name available	Cyclophilin-like peptidyl-prolyl cis-trans isomerase family protein	2643221777	Sphingomonas sp. Leaf62	PA	2644910785	35.075
AT1G01940.1	no symbol available	no full name available	Cyclophilin-like peptidyl-prolyl cis-trans isomerase family protein	2643221779	Sphingomonas sp. Leaf67	PA	2644920315	35.075
AT1G01940.1	no symbol available	no full name available	Cyclophilin-like peptidyl-prolyl cis-trans isomerase family protein	2643221781	Arthrobacter sp. Leaf69	PA	2644928587	40.462
AT1G01940.1	no symbol available	no full name available	Cyclophilin-like peptidyl-prolyl cis-trans isomerase family protein	2643221782	Sphingomonas sp. Leaf231	PA	2644932124	38.346
AT1G01940.1	no symbol available	no full name available	Cyclophilin-like peptidyl-prolyl cis-trans isomerase family protein	2643221783	Stenotrophomonas sp. Leaf70	PA	2644935545	51.111
AT1G01940.1	no symbol available	no full name available	Cyclophilin-like peptidyl-prolyl cis-trans isomerase family protein	2643221784	Arthrobacter sp. Leaf234	PA	2644938175	40.462
AT1G01940.1	no symbol available	no full name available	Cyclophilin-like peptidyl-prolyl cis-trans isomerase family protein	2643221785	Paenibacillus sp. Leaf72	PA	2644941422	44.186
AT1G01940.1	no symbol available	no full name available	Cyclophilin-like peptidyl-prolyl cis-trans isomerase family protein	2643221786	Sphingomonas sp. Leaf242	PA	2644950003	38.06
AT1G01940.1	no symbol available	no full name available	Cyclophilin-like peptidyl-prolyl cis-trans isomerase family protein	2643221787	Agreia sp. Leaf244	PA	2644952759	41.714
AT1G01940.1	no symbol available	no full name available	Cyclophilin-like peptidyl-prolyl cis-trans isomerase family protein	2643221788	Acidovorax sp. Leaf76	PA	2644959577	37.162
AT1G01940.1	no symbol available	no full name available	Cyclophilin-like peptidyl-prolyl cis-trans isomerase family protein	2643221789	Acidovorax sp. Leaf78	PA	2644964457	35.811
AT1G01940.1	no symbol available	no full name available	Cyclophilin-like peptidyl-prolyl cis-trans isomerase family protein	2643221792	Acidovorax sp. Leaf84	PA	2644979919	37.162
AT1G01940.1	no symbol available	no full name available	Cyclophilin-like peptidyl-prolyl cis-trans isomerase family protein	2643221794	Sphingomonas sp. Leaf208	PA	2644988004	38.806
AT1G01940.1	no symbol available	no full name available	Cyclophilin-like peptidyl-prolyl cis-trans isomerase family protein	2643221795	Pseudorhodoferax sp. Leaf265	PA	2644989677	39.189
AT1G01940.1	no symbol available	no full name available	Cyclophilin-like peptidyl-prolyl cis-trans isomerase family protein	2643221796	Methylobacterium sp. Leaf99	PA	2644996327	36.129
AT1G01940.1	no symbol available	no full name available	Cyclophilin-like peptidyl-prolyl cis-trans isomerase family protein	2643221798	Methylobacterium sp. Leaf100	PA	2645010336	35.669
AT1G01940.1	no symbol available	no full name available	Cyclophilin-like peptidyl-prolyl cis-trans isomerase family protein	2643221799	Methylobacterium sp. Leaf102	PA	2645014660	35.669
AT1G01940.1	no symbol available	no full name available	Cyclophilin-like peptidyl-prolyl cis-trans isomerase family protein	2643221800	Aeromicrobium sp. Leaf272	PA	2645016728	41.765
AT1G01940.1	no symbol available	no full name available	Cyclophilin-like peptidyl-prolyl cis-trans isomerase family protein	2643221801	Methylobacterium sp. Leaf104	PA	2645022305	35.669
AT1G01940.1	no symbol available	no full name available	Cyclophilin-like peptidyl-prolyl cis-trans isomerase family protein	2643221802	Methylobacterium sp. Leaf112	PA	2645026909	35.669
AT1G01940.1	no symbol available	no full name available	Cyclophilin-like peptidyl-prolyl cis-trans isomerase family protein	2643221803	Microbacterium sp. Leaf288	PA	2645028805	39.674
AT1G01940.1	no symbol available	no full name available	Cyclophilin-like peptidyl-prolyl cis-trans isomerase family protein	2643221804	Methylobacterium sp. Leaf113	PA	2645034823	35.032
AT1G01940.1	no symbol available	no full name available	Cyclophilin-like peptidyl-prolyl cis-trans isomerase family protein	2643221806	Xanthomonas sp. Leaf131	PA	2645042244	48.889
AT1G01940.1	no symbol available	no full name available	Cyclophilin-like peptidyl-prolyl cis-trans isomerase family protein	2643221808	Arthrobacter sp. Leaf137	PA	2645052564	41.379
AT1G01940.1	no symbol available	no full name available	Cyclophilin-like peptidyl-prolyl cis-trans isomerase family protein	2643221810	Arthrobacter sp. Leaf141	PA	2645061974	41.379
AT1G01940.1	no symbol available	no full name available	Cyclophilin-like peptidyl-prolyl cis-trans isomerase family protein	2643221811	Microbacterium sp. Leaf351	PA	2645063594	39.106
AT1G01940.1	no symbol available	no full name available	Cyclophilin-like peptidyl-prolyl cis-trans isomerase family protein	2643221813	Sphingomonas sp. Leaf357	PA	2645070967	38.346
AT1G01940.1	no symbol available	no full name available	Cyclophilin-like peptidyl-prolyl cis-trans isomerase family protein	2643221815	Curtobacterium sp. Leaf183	PA	2645081507	38.728
AT1G01940.1	no symbol available	no full name available	Cyclophilin-like peptidyl-prolyl cis-trans isomerase family protein	2643221816	Sphingomonas sp. Leaf198	PA	2645086865	38.806
AT1G01940.1	no symbol available	no full name available	Cyclophilin-like peptidyl-prolyl cis-trans isomerase family protein	2643221819	Bradyrhizobium sp. Leaf396	PA	2645099590	38.849
AT1G01940.1	no symbol available	no full name available	Cyclophilin-like peptidyl-prolyl cis-trans isomerase family protein	2643221820	Methylobacterium sp. Leaf399	PA	2645105441	36.943
AT1G01940.1	no symbol available	no full name available	Cyclophilin-like peptidyl-prolyl cis-trans isomerase family protein	2643221824	Sphingomonas sp. Leaf407	PA	2645121984	36.765
AT1G01940.1	no symbol available	no full name available	Cyclophilin-like peptidyl-prolyl cis-trans isomerase family protein	2643221825	Sphingomonas sp. Leaf412	PA	2645122833	35.971
AT1G01940.1	no symbol available	no full name available	Cyclophilin-like peptidyl-prolyl cis-trans isomerase family protein	2643221827	Frigoribacterium sp. Leaf415	PA	2645131274	44.444
AT1G01940.1	no symbol available	no full name available	Cyclophilin-like peptidyl-prolyl cis-trans isomerase family protein	2643221829	Aureimonas sp. Leaf454	PA	2645137202	36.09
AT1G01940.1	no symbol available	no full name available	Cyclophilin-like peptidyl-prolyl cis-trans isomerase family protein	2643221831	Marmoricola sp. Leaf446	PA	2645146124	43.787
AT1G01940.1	no symbol available	no full name available	Cyclophilin-like peptidyl-prolyl cis-trans isomerase family protein	2643221833	Sphingomonas sp. Leaf339	PA	2645155400	38.346
AT1G01940.1	no symbol available	no full name available	Cyclophilin-like peptidyl-prolyl cis-trans isomerase family protein	2643221834	Aeromicrobium sp. Leaf245	PA	2645159921	41.765
AT1G01940.1	no symbol available	no full name available	Cyclophilin-like peptidyl-prolyl cis-trans isomerase family protein	2643221835	Methylobacterium sp. Leaf85	PA	2645162347	35.484
AT1G01940.1	no symbol available	no full name available	Cyclophilin-like peptidyl-prolyl cis-trans isomerase family protein	2643221837	Methylobacterium sp. Leaf86	PA	2645169706	35.484
AT1G01940.1	no symbol available	no full name available	Cyclophilin-like peptidyl-prolyl cis-trans isomerase family protein	2643221838	Sphingomonas sp. Leaf257	PA	2645176309	37.879
AT1G01940.1	no symbol available	no full name available	Cyclophilin-like peptidyl-prolyl cis-trans isomerase family protein	2643221839	Methylobacterium sp. Leaf87	PA	2645178039	35.669
AT1G01940.1	no symbol available	no full name available	Cyclophilin-like peptidyl-prolyl cis-trans isomerase family protein	2643221840	Curtobacterium sp. Leaf261	PA	2645183940	40.698
AT1G01940.1	no symbol available	no full name available	Cyclophilin-like peptidyl-prolyl cis-trans isomerase family protein	2643221841	Methylobacterium sp. Leaf88	PA	2645186945	35.669
AT1G01940.1	no symbol available	no full name available	Cyclophilin-like peptidyl-prolyl cis-trans isomerase family protein	2643221859	Methylobacterium sp. Leaf89	PA	2645267705	35.669
AT1G01940.1	no symbol available	no full name available	Cyclophilin-like peptidyl-prolyl cis-trans isomerase family protein	2643221861	Methylobacterium sp. Leaf90	PA	2645279346	38.519
AT1G01940.1	no symbol available	no full name available	Cyclophilin-like peptidyl-prolyl cis-trans isomerase family protein	2643221862	Frigoribacterium sp. Leaf263	PA	2645283536	41.52
AT1G01940.1	no symbol available	no full name available	Cyclophilin-like peptidyl-prolyl cis-trans isomerase family protein	2643221863	Methylobacterium sp. Leaf91	PA	2645289134	35.484
AT1G01940.1	no symbol available	no full name available	Cyclophilin-like peptidyl-prolyl cis-trans isomerase family protein	2643221864	Methylobacterium sp. Leaf92	PA	2645293632	38.519
AT1G01940.1	no symbol available	no full name available	Cyclophilin-like peptidyl-prolyl cis-trans isomerase family protein	2643221865	Leifsonia sp. Leaf264	PA	2645298760	38.953
AT1G01940.1	no symbol available	no full name available	Cyclophilin-like peptidyl-prolyl cis-trans isomerase family protein	2643221866	Methylobacterium sp. Leaf93	PA	2645301290	35.484
AT1G01940.1	no symbol available	no full name available	Cyclophilin-like peptidyl-prolyl cis-trans isomerase family protein	2643221867	Pseudorhodoferax sp. Leaf274	PA	2645305214	37.415
AT1G01940.1	no symbol available	no full name available	Cyclophilin-like peptidyl-prolyl cis-trans isomerase family protein	2643221868	Methylobacterium sp. Leaf106	PA	2645310223	35.484
AT1G01940.1	no symbol available	no full name available	Cyclophilin-like peptidyl-prolyl cis-trans isomerase family protein	2643221870	Methylobacterium sp. Leaf108	PA	2645319314	36.943
AT1G01940.1	no symbol available	no full name available	Cyclophilin-like peptidyl-prolyl cis-trans isomerase family protein	2643221871	Methylobacterium sp. Leaf111	PA	2645322595	35.669
AT1G01940.1	no symbol available	no full name available	Cyclophilin-like peptidyl-prolyl cis-trans isomerase family protein	2643221872	Agreia sp. Leaf283	PA	2645329860	41.954
AT1G01940.1	no symbol available	no full name available	Cyclophilin-like peptidyl-prolyl cis-trans isomerase family protein	2643221873	Nocardioides sp. Leaf285	PA	2645333681	42.515
AT1G01940.1	no symbol available	no full name available	Cyclophilin-like peptidyl-prolyl cis-trans isomerase family protein	2643221874	Methylobacterium sp. Leaf117	PA	2645336310	35.032
AT1G01940.1	no symbol available	no full name available	Cyclophilin-like peptidyl-prolyl cis-trans isomerase family protein	2643221878	Aeromicrobium sp. Leaf291	PA	2645355140	41.765
AT1G01940.1	no symbol available	no full name available	Cyclophilin-like peptidyl-prolyl cis-trans isomerase family protein	2643221880	Rathayibacter sp. Leaf294	PA	2645364421	38.596
AT1G01940.1	no symbol available	no full name available	Cyclophilin-like peptidyl-prolyl cis-trans isomerase family protein	2643221881	Methylobacterium sp. Leaf121	PA	2645371372	38.519
AT1G01940.1	no symbol available	no full name available	Cyclophilin-like peptidyl-prolyl cis-trans isomerase family protein	2643221882	Methylobacterium sp. Leaf122	PA	2645375459	38.519
AT1G01940.1	no symbol available	no full name available	Cyclophilin-like peptidyl-prolyl cis-trans isomerase family protein	2643221883	Rathayibacter sp. Leaf296	PA	2645381141	38.596
AT1G01940.1	no symbol available	no full name available	Cyclophilin-like peptidyl-prolyl cis-trans isomerase family protein	2643221884	Methylobacterium sp. Leaf123	PA	2645383550	38.519
AT1G01940.1	no symbol available	no full name available	Cyclophilin-like peptidyl-prolyl cis-trans isomerase family protein	2643221885	Rathayibacter sp. Leaf299	PA	2645386456	38.596
AT1G01940.1	no symbol available	no full name available	Cyclophilin-like peptidyl-prolyl cis-trans isomerase family protein	2643221886	Methylobacterium sp. Leaf125	PA	2645392105	35.669
AT1G01940.1	no symbol available	no full name available	Cyclophilin-like peptidyl-prolyl cis-trans isomerase family protein	2643221887	Frondihabitans sp. Leaf304	PA	2645398231	39.181
AT1G01940.1	no symbol available	no full name available	Cyclophilin-like peptidyl-prolyl cis-trans isomerase family protein	2643221890	Nocardioides sp. Leaf307	PA	2645411146	42.515
AT1G01940.1	no symbol available	no full name available	Cyclophilin-like peptidyl-prolyl cis-trans isomerase family protein	2643221892	Pseudomonas sp. Leaf127	PA	2645417198	38.272
AT1G01940.1	no symbol available	no full name available	Cyclophilin-like peptidyl-prolyl cis-trans isomerase family protein	2643221893	Plantibacter sp. Leaf314	PA	2645424329	41.011
AT1G01940.1	no symbol available	no full name available	Cyclophilin-like peptidyl-prolyl cis-trans isomerase family protein	2643221894	Microbacterium sp. Leaf320	PA	2645427321	41.341
AT1G01940.1	no symbol available	no full name available	Cyclophilin-like peptidyl-prolyl cis-trans isomerase family protein	2643221897	Leifsonia sp. Leaf325	PA	2645441417	38.372
AT1G01940.1	no symbol available	no full name available	Cyclophilin-like peptidyl-prolyl cis-trans isomerase family protein	2643221899	Arthrobacter sp. Leaf145	PA	2645449909	42.775
AT1G01940.1	no symbol available	no full name available	Cyclophilin-like peptidyl-prolyl cis-trans isomerase family protein	2643221901	Xanthomonas sp. Leaf148	PA	2645455988	45.588
AT1G01940.1	no symbol available	no full name available	Cyclophilin-like peptidyl-prolyl cis-trans isomerase family protein	2643221902	Agreia sp. Leaf335	PA	2645462493	41.379
AT1G01940.1	no symbol available	no full name available	Cyclophilin-like peptidyl-prolyl cis-trans isomerase family protein	2643221903	Microbacterium sp. Leaf151	PA	2645463580	40.678
AT1G01940.1	no symbol available	no full name available	Cyclophilin-like peptidyl-prolyl cis-trans isomerase family protein	2643221904	Curtobacterium sp. Leaf154	PA	2645469355	38.953
AT1G01940.1	no symbol available	no full name available	Cyclophilin-like peptidyl-prolyl cis-trans isomerase family protein	2643221906	Microbacterium sp. Leaf159	PA	2645476830	40.782
AT1G01940.1	no symbol available	no full name available	Cyclophilin-like peptidyl-prolyl cis-trans isomerase family protein	2643221907	Acidovorax sp. Leaf160	PA	2645479694	40.288
AT1G01940.1	no symbol available	no full name available	Cyclophilin-like peptidyl-prolyl cis-trans isomerase family protein	2643221908	Frigoribacterium sp. Leaf164	PA	2645485210	44.444
AT1G01940.1	no symbol available	no full name available	Cyclophilin-like peptidyl-prolyl cis-trans isomerase family protein	2643221910	Leifsonia sp. Leaf336	PA	2645492101	42.105
AT1G01940.1	no symbol available	no full name available	Cyclophilin-like peptidyl-prolyl cis-trans isomerase family protein	2643221911	Plantibacter sp. Leaf171	PA	2645495178	41.011
AT1G01940.1	no symbol available	no full name available	Cyclophilin-like peptidyl-prolyl cis-trans isomerase family protein	2643221912	Frigoribacterium sp. Leaf172	PA	2645496412	41.52
AT1G01940.1	no symbol available	no full name available	Cyclophilin-like peptidyl-prolyl cis-trans isomerase family protein	2643221913	Arthrobacter sp. Leaf337	PA	2645499930	41.04
AT1G01940.1	no symbol available	no full name available	Cyclophilin-like peptidyl-prolyl cis-trans isomerase family protein	2643221914	Pedobacter sp. Leaf176	PA	2645508200	37.778
AT1G01940.1	no symbol available	no full name available	Cyclophilin-like peptidyl-prolyl cis-trans isomerase family protein	2643221916	Burkholderia sp. Leaf177	PA	2645513207	36.145
AT1G01940.1	no symbol available	no full name available	Cyclophilin-like peptidyl-prolyl cis-trans isomerase family protein	2643221916	Burkholderia sp. Leaf177	PA	2645513208	40.476
AT1G01940.1	no symbol available	no full name available	Cyclophilin-like peptidyl-prolyl cis-trans isomerase family protein	2643221917	Sphingomonas sp. Leaf343	PA	2645519313	39.098
AT1G01940.1	no symbol available	no full name available	Cyclophilin-like peptidyl-prolyl cis-trans isomerase family protein	2643221918	Microbacterium sp. Leaf179	PA	2645522421	40.678
AT1G01940.1	no symbol available	no full name available	Cyclophilin-like peptidyl-prolyl cis-trans isomerase family protein	2643221919	Microbacterium sp. Leaf347	PA	2645527656	39.106
AT1G01940.1	no symbol available	no full name available	Cyclophilin-like peptidyl-prolyl cis-trans isomerase family protein	2643221922	Frigoribacterium sp. Leaf186	PA	2645537549	43.86
AT1G01940.1	no symbol available	no full name available	Cyclophilin-like peptidyl-prolyl cis-trans isomerase family protein	2643221926	Pedobacter sp. Leaf194	PA	2645553577	38.931
AT1G01940.1	no symbol available	no full name available	Cyclophilin-like peptidyl-prolyl cis-trans isomerase family protein	2643221929	Methylobacterium sp. Leaf361	PA	2645569089	36.306
AT1G01940.1	no symbol available	no full name available	Cyclophilin-like peptidyl-prolyl cis-trans isomerase family protein	2643221931	Rhizobium sp. Leaf371	PA	2645575397	35.172
AT1G01940.1	no symbol available	no full name available	Cyclophilin-like peptidyl-prolyl cis-trans isomerase family protein	2643221938	Methylobacterium sp. Leaf456	PA	2645611891	37.778
AT1G01940.1	no symbol available	no full name available	Cyclophilin-like peptidyl-prolyl cis-trans isomerase family protein	2643221939	Aureimonas sp. Leaf427	PA	2645617786	36.842
AT1G01940.1	no symbol available	no full name available	Cyclophilin-like peptidyl-prolyl cis-trans isomerase family protein	2643221943	Methylobacterium sp. Leaf465	PA	2645634501	35.669
AT1G01940.1	no symbol available	no full name available	Cyclophilin-like peptidyl-prolyl cis-trans isomerase family protein	2643221944	Methylobacterium sp. Leaf466	PA	2645641165	36.943
AT1G01940.1	no symbol available	no full name available	Cyclophilin-like peptidyl-prolyl cis-trans isomerase family protein	2643221945	Aurantimonas sp. Leaf443	PA	2645645303	36.842
AT1G01940.1	no symbol available	no full name available	Cyclophilin-like peptidyl-prolyl cis-trans isomerase family protein	2643221946	Methylobacterium sp. Leaf469	PA	2645648404	35.669
AT1G01940.1	no symbol available	no full name available	Cyclophilin-like peptidyl-prolyl cis-trans isomerase family protein	2643221950	Bacillus sp. Leaf49	PA	2645667096	45.736
AT1G01940.1	no symbol available	no full name available	Cyclophilin-like peptidyl-prolyl cis-trans isomerase family protein	2643221951	Bacillus sp. Leaf75	PA	2645675077	41.304
AT1G01940.1	no symbol available	no full name available	Cyclophilin-like peptidyl-prolyl cis-trans isomerase family protein	2643221952	Methylobacterium sp. Leaf94	PA	2645679588	35.669
AT1G01940.1	no symbol available	no full name available	Cyclophilin-like peptidyl-prolyl cis-trans isomerase family protein	2643221954	Rhodococcus sp. Leaf233	PA	2645686230	48.235
AT1G01940.1	no symbol available	no full name available	Cyclophilin-like peptidyl-prolyl cis-trans isomerase family protein	2643221955	Rhodococcus sp. Leaf247	PA	2645693137	47.059
AT1G01940.1	no symbol available	no full name available	Cyclophilin-like peptidyl-prolyl cis-trans isomerase family protein	2643221956	Rhodococcus sp. Leaf258	PA	2645694477	48.235
AT1G01940.1	no symbol available	no full name available	Cyclophilin-like peptidyl-prolyl cis-trans isomerase family protein	2643221957	Rhodococcus sp. Leaf278	PA	2645702572	48.824
AT1G01940.1	no symbol available	no full name available	Cyclophilin-like peptidyl-prolyl cis-trans isomerase family protein	2643221958	Bosea sp. Leaf344	PA	2645707670	37.037
AT1G01940.1	no symbol available	no full name available	Cyclophilin-like peptidyl-prolyl cis-trans isomerase family protein	2643221959	Bacillus sp. Leaf406	PA	2645710522	45.038
AT1G01940.1	no symbol available	no full name available	Cyclophilin-like peptidyl-prolyl cis-trans isomerase family protein	2643221961	Aeromicrobium sp. Root236	PA	2645721522	40.351
AT1G01940.1	no symbol available	no full name available	Cyclophilin-like peptidyl-prolyl cis-trans isomerase family protein	2643221962	Aeromicrobium sp. Root344	PA	2645724505	40.351
AT1G01940.1	no symbol available	no full name available	Cyclophilin-like peptidyl-prolyl cis-trans isomerase family protein	637000023	Bacillus thuringiensis konkukian sv. H34 97-27	NPA	637515219	42.958
AT1G01940.1	no symbol available	no full name available	Cyclophilin-like peptidyl-prolyl cis-trans isomerase family protein	637000028	Bartonella quintana Toulouse	NPA	637509316	36.364
AT1G01940.1	no symbol available	no full name available	Cyclophilin-like peptidyl-prolyl cis-trans isomerase family protein	637000046	Burkholderia orbicola AU 1054	NPA	638019277	38.922
AT1G01940.1	no symbol available	no full name available	Cyclophilin-like peptidyl-prolyl cis-trans isomerase family protein	637000160	Chelativorans sp. BNC1	NPA	638067293	37.594
AT1G01940.1	no symbol available	no full name available	Cyclophilin-like peptidyl-prolyl cis-trans isomerase family protein	637000172	Mycobacterium tuberculosis CDC1551	NPA	637094273	47.337
AT1G01940.1	no symbol available	no full name available	Cyclophilin-like peptidyl-prolyl cis-trans isomerase family protein	637000230	Cupriavidus metallidurans CH34	NPA	637976463	37.349
AT1G01940.1	no symbol available	no full name available	Cyclophilin-like peptidyl-prolyl cis-trans isomerase family protein	637000237	Rhodopseudomonas palustris BisB18	NPA	637925700	37.594
AT1G01940.1	no symbol available	no full name available	Cyclophilin-like peptidyl-prolyl cis-trans isomerase family protein	637000238	Rhodopseudomonas palustris BisB5	NPA	637962798	39.394
AT1G01940.1	no symbol available	no full name available	Cyclophilin-like peptidyl-prolyl cis-trans isomerase family protein	637000240	Rhodopseudomonas palustris HaA2	NPA	637884772	40.152
AT1G01940.1	no symbol available	no full name available	Cyclophilin-like peptidyl-prolyl cis-trans isomerase family protein	639279312	Rhodopseudomonas palustris BisA53	NPA	639320396	38.462
AT1G01940.1	no symbol available	no full name available	Cyclophilin-like peptidyl-prolyl cis-trans isomerase family protein	639857001	Fulvimarina pelagi HTCC2506	NPA	639868362	39.231
AT1G01940.1	no symbol available	no full name available	Cyclophilin-like peptidyl-prolyl cis-trans isomerase family protein	640427105	Brucella ovis ATCC 25840	NPA	640578052	35.461
AT1G01940.1	no symbol available	no full name available	Cyclophilin-like peptidyl-prolyl cis-trans isomerase family protein	640427105	Brucella ovis ATCC 25840	NPA	640578053	37.121
AT1G01940.1	no symbol available	no full name available	Cyclophilin-like peptidyl-prolyl cis-trans isomerase family protein	640427122	Mycolicibacterium gilvum PYR-GCK	NPA	640455013	46.154
AT1G01940.1	no symbol available	no full name available	Cyclophilin-like peptidyl-prolyl cis-trans isomerase family protein	640427123	Mycobacterium tuberculosis F11 (ExPEC)	NPA	640604748	47.337
AT1G01940.1	no symbol available	no full name available	Cyclophilin-like peptidyl-prolyl cis-trans isomerase family protein	640427129		NPA	640470903	36.095
AT1G01940.1	no symbol available	no full name available	Cyclophilin-like peptidyl-prolyl cis-trans isomerase family protein	640427129		NPA	640471015	37.805
AT1G01940.1	no symbol available	no full name available	Cyclophilin-like peptidyl-prolyl cis-trans isomerase family protein	640427136	Cupriavidus necator H16	NPA	640447338	38.554
AT1G01940.1	no symbol available	no full name available	Cyclophilin-like peptidyl-prolyl cis-trans isomerase family protein	640427136	Cupriavidus necator H16	NPA	640447339	35.583
AT1G01940.1	no symbol available	no full name available	Cyclophilin-like peptidyl-prolyl cis-trans isomerase family protein	640427144	Rhizorhabdus wittichii RW1	NPA	640583086	37.179
AT1G01940.1	no symbol available	no full name available	Cyclophilin-like peptidyl-prolyl cis-trans isomerase family protein	640753040	Parvibaculum lavamentivorans DS-1	NPA	640878640	37.594
AT1G01940.1	no symbol available	no full name available	Cyclophilin-like peptidyl-prolyl cis-trans isomerase family protein	640753059	Xanthobacter autotrophicus Py2	NPA	640883045	37.879
AT1G01940.1	no symbol available	no full name available	Cyclophilin-like peptidyl-prolyl cis-trans isomerase family protein	641228481	Brucella suis ATCC 23445	NPA	641359834	35.461
AT1G01940.1	no symbol available	no full name available	Cyclophilin-like peptidyl-prolyl cis-trans isomerase family protein	641522607	Bordetella avium 197N	NPA	641723336	37.241
AT1G01940.1	no symbol available	no full name available	Cyclophilin-like peptidyl-prolyl cis-trans isomerase family protein	641522612	Caulobacter sp. K31	NPA	641562679	39.394
AT1G01940.1	no symbol available	no full name available	Cyclophilin-like peptidyl-prolyl cis-trans isomerase family protein	641522641	Mycobacteroides abscessus ATCC 19977	NPA	641577746	44.97
AT1G01940.1	no symbol available	no full name available	Cyclophilin-like peptidyl-prolyl cis-trans isomerase family protein	641522642	Mycobacterium marinum M, ATCC BAA-535	NPA	641715292	45.562
AT1G01940.1	no symbol available	no full name available	Cyclophilin-like peptidyl-prolyl cis-trans isomerase family protein	642555110	Brucella abortus S19	NPA	642661182	35.461
AT1G01940.1	no symbol available	no full name available	Cyclophilin-like peptidyl-prolyl cis-trans isomerase family protein	642555147	Phenylobacterium zucineum HLK1	NPA	642759297	39.85
AT1G01940.1	no symbol available	no full name available	Cyclophilin-like peptidyl-prolyl cis-trans isomerase family protein	642555153	Rhodopseudomonas palustris TIE-1	NPA	642712754	39.394
AT1G01940.1	no symbol available	no full name available	Cyclophilin-like peptidyl-prolyl cis-trans isomerase family protein	642979333	Burkholderia pseudomallei 576	NPA	643201185	37.791
AT1G01940.1	no symbol available	no full name available	Cyclophilin-like peptidyl-prolyl cis-trans isomerase family protein	642979333	Burkholderia pseudomallei 576	NPA	643201186	37.241
AT1G01940.1	no symbol available	no full name available	Cyclophilin-like peptidyl-prolyl cis-trans isomerase family protein	642979363	Mycobacterium tuberculosis EAS054	NPA	643034169	47.337
AT1G01940.1	no symbol available	no full name available	Cyclophilin-like peptidyl-prolyl cis-trans isomerase family protein	643348510	Bacillus cereus AH187 (F4810/72)	NPA	643452611	45.802
AT1G01940.1	no symbol available	no full name available	Cyclophilin-like peptidyl-prolyl cis-trans isomerase family protein	643348514	Bacillus cereus Q1	NPA	643633529	45.802
AT1G01940.1	no symbol available	no full name available	Cyclophilin-like peptidyl-prolyl cis-trans isomerase family protein	643692033	Rhodococcus erythropolis PR4	NPA	643776574	47.337
AT1G01940.1	no symbol available	no full name available	Cyclophilin-like peptidyl-prolyl cis-trans isomerase family protein	643886038	Bacillus wiedmannii MM3	NPA	644480680	43.478
AT1G01940.1	no symbol available	no full name available	Cyclophilin-like peptidyl-prolyl cis-trans isomerase family protein	643886166	Bacillus cereus mm1550	NPA	644503111	42.958
AT1G01940.1	no symbol available	no full name available	Cyclophilin-like peptidyl-prolyl cis-trans isomerase family protein	644736328	Bartonella grahamii as4aup	NPA	644820880	36.17
AT1G01940.1	no symbol available	no full name available	Cyclophilin-like peptidyl-prolyl cis-trans isomerase family protein	644736332	Brucella microti CCM 4915	NPA	644949786	35.461
AT1G01940.1	no symbol available	no full name available	Cyclophilin-like peptidyl-prolyl cis-trans isomerase family protein	644736386	Methylorubrum extorquens AM1	NPA	644814948	37.778
AT1G01940.1	no symbol available	no full name available	Cyclophilin-like peptidyl-prolyl cis-trans isomerase family protein	644736391	Mycobacterium tuberculosis KZN 1435 (MDR)	NPA	644877686	47.337
AT1G01940.1	no symbol available	no full name available	Cyclophilin-like peptidyl-prolyl cis-trans isomerase family protein	645058721	Mycobacterium tuberculosis 98-R604 INH-RIF-EM	NPA	645189982	47.337
AT1G01940.1	no symbol available	no full name available	Cyclophilin-like peptidyl-prolyl cis-trans isomerase family protein	645058772	Bacillus anthracis Vollum	NPA	645081227	42.958
AT1G01940.1	no symbol available	no full name available	Cyclophilin-like peptidyl-prolyl cis-trans isomerase family protein	645058838	Brucella abortus bv. 6 870	NPA	645288564	35.461
AT1G01940.1	no symbol available	no full name available	Cyclophilin-like peptidyl-prolyl cis-trans isomerase family protein	645058841	Brucella abortus bv. 4 292	NPA	645291671	35.461
AT1G01940.1	no symbol available	no full name available	Cyclophilin-like peptidyl-prolyl cis-trans isomerase family protein	645058859	Brucella pinnipedialis M292/94/1	NPA	645360280	35.461
AT1G01940.1	no symbol available	no full name available	Cyclophilin-like peptidyl-prolyl cis-trans isomerase family protein	645058863	Brucella melitensis bv. 2 63/9	NPA	645381788	35.461
AT1G01940.1	no symbol available	no full name available	Cyclophilin-like peptidyl-prolyl cis-trans isomerase family protein	645058864	Brucella abortus bv. 9 C68	NPA	645378396	35.461
AT1G01940.1	no symbol available	no full name available	Cyclophilin-like peptidyl-prolyl cis-trans isomerase family protein	645058867	Brucella melitensis bv. 3 Ether	NPA	645369606	35.461
AT1G01940.1	no symbol available	no full name available	Cyclophilin-like peptidyl-prolyl cis-trans isomerase family protein	645058868	Brucella neotomae 5K33, ATCC 23459	NPA	645366424	35.461
AT1G01940.1	no symbol available	no full name available	Cyclophilin-like peptidyl-prolyl cis-trans isomerase family protein	646206250	Oxalobacter paraformigenes HOxBLS	NPA	646258053	35.802
AT1G01940.1	no symbol available	no full name available	Cyclophilin-like peptidyl-prolyl cis-trans isomerase family protein	646311951	Rothia mucilaginosa DY-18	NPA	646470329	42.515
AT1G01940.1	no symbol available	no full name available	Cyclophilin-like peptidyl-prolyl cis-trans isomerase family protein	646564585	Thiomonas intermedia K12	NPA	646800033	40.972
AT1G01940.1	no symbol available	no full name available	Cyclophilin-like peptidyl-prolyl cis-trans isomerase family protein	647000328	Streptomyces sp. ACT-1 XylebKG-1	NPA	647324525	41.279
AT1G01940.1	no symbol available	no full name available	Cyclophilin-like peptidyl-prolyl cis-trans isomerase family protein	647533115	Brevundimonas sp. BAL3	NPA	647573716	36.709
AT1G01940.1	no symbol available	no full name available	Cyclophilin-like peptidyl-prolyl cis-trans isomerase family protein	647533120	Brucella suis bv. 4 40	NPA	647820654	35.461
AT1G01940.1	no symbol available	no full name available	Cyclophilin-like peptidyl-prolyl cis-trans isomerase family protein	648028010	Brevundimonas subvibrioides ATCC 15264	NPA	648120088	39.85
AT1G01940.1	no symbol available	no full name available	Cyclophilin-like peptidyl-prolyl cis-trans isomerase family protein	648276616	Afipia sp. 1NLS2	NPA	648635233	36.842
AT1G01940.1	no symbol available	no full name available	Cyclophilin-like peptidyl-prolyl cis-trans isomerase family protein	648276624	Brucella inopinata BO1	NPA	648394817	35.461
AT1G01940.1	no symbol available	no full name available	Cyclophilin-like peptidyl-prolyl cis-trans isomerase family protein	648276626	Brucella sp. NF 2653	NPA	648401172	35.461
AT1G01940.1	no symbol available	no full name available	Cyclophilin-like peptidyl-prolyl cis-trans isomerase family protein	648276695	Mycobacterium tuberculosis SUMu003	NPA	648449893	47.337
AT1G01940.1	no symbol available	no full name available	Cyclophilin-like peptidyl-prolyl cis-trans isomerase family protein	649633006	Glutamicibacter arilaitensis re117	NPA	649662570	40.116
AT1G01940.1	no symbol available	no full name available	Cyclophilin-like peptidyl-prolyl cis-trans isomerase family protein	649633007	Asticcacaulis excentricus CB 48	NPA	649818998	37.821
AT1G01940.1	no symbol available	no full name available	Cyclophilin-like peptidyl-prolyl cis-trans isomerase family protein	649633090	Rhodomicrobium vannielii ATCC 17100	NPA	649746777	39.098
AT1G01940.1	no symbol available	no full name available	Cyclophilin-like peptidyl-prolyl cis-trans isomerase family protein	649633091	Rhodopseudomonas palustris DX-1	NPA	649840163	38.636
AT1G01940.1	no symbol available	no full name available	Cyclophilin-like peptidyl-prolyl cis-trans isomerase family protein	649633093	Rothia dentocariosa ATCC 17931	NPA	649718426	42.515
AT1G01940.1	no symbol available	no full name available	Cyclophilin-like peptidyl-prolyl cis-trans isomerase family protein	649989909	Bacillus sp. 2_A_57_CT2	NPA	650038342	42.336
AT1G01940.1	no symbol available	no full name available	Cyclophilin-like peptidyl-prolyl cis-trans isomerase family protein	649989910	Bacillus sp. BT1B_CT2	NPA	650030436	44.961
AT1G01940.1	no symbol available	no full name available	Cyclophilin-like peptidyl-prolyl cis-trans isomerase family protein	650716008	Alicycliphilus denitrificans K601	NPA	650801905	40.426
AT1G01940.1	no symbol available	no full name available	Cyclophilin-like peptidyl-prolyl cis-trans isomerase family protein	650716042	Hyphomicrobium sp. MC1	NPA	650983369	36.076
AT1G01940.1	no symbol available	no full name available	Cyclophilin-like peptidyl-prolyl cis-trans isomerase family protein	650716060	Mycobacterium canettii CIPT 140010059	NPA	651037355	47.337
AT1G01940.1	no symbol available	no full name available	Cyclophilin-like peptidyl-prolyl cis-trans isomerase family protein	650716078	Pusillimonas sp. T7-7	NPA	650822657	35.366
AT1G01940.1	no symbol available	no full name available	Cyclophilin-like peptidyl-prolyl cis-trans isomerase family protein	651053010	Brucella melitensis M28	NPA	651134653	35.461
AT1G01940.1	no symbol available	no full name available	Cyclophilin-like peptidyl-prolyl cis-trans isomerase family protein	651053055	Afipia carboxidovorans OM4	NPA	651233858	36.842
AT1G01940.1	no symbol available	no full name available	Cyclophilin-like peptidyl-prolyl cis-trans isomerase family protein	651053077	Thiomonas arsenitoxydans 3As	NPA	651255409	40.972
AT1G01940.1	no symbol available	no full name available	Cyclophilin-like peptidyl-prolyl cis-trans isomerase family protein	651324099	Sphingomonas sp. S17	NPA	651585011	37.879
AT1G01940.1	no symbol available	no full name available	Cyclophilin-like peptidyl-prolyl cis-trans isomerase family protein	651324106	Streptomyces griseoaurantiacus M045	NPA	651525256	39.535
AT1G02000.1	GAE2	UDP-D-glucuronate 4-epimerase 2	UDP-D-glucuronate 4-epimerase 2	1016	R13_B	PA	1016|1016.peg.6772	38.525
AT1G02000.1	GAE2	UDP-D-glucuronate 4-epimerase 2	UDP-D-glucuronate 4-epimerase 2	2018	Root172	PA	2018|2018.peg.2027	43.989
AT1G02000.1	GAE2	UDP-D-glucuronate 4-epimerase 2	UDP-D-glucuronate 4-epimerase 2	2018	Root172	PA	2018|2018.peg.726	45.042
AT1G02000.1	GAE2	UDP-D-glucuronate 4-epimerase 2	UDP-D-glucuronate 4-epimerase 2	2502545039	Pontibacter actiniarum DSM 19842	NPA	2502684046	44.729
AT1G02000.1	GAE2	UDP-D-glucuronate 4-epimerase 2	UDP-D-glucuronate 4-epimerase 2	2502545039	Pontibacter actiniarum DSM 19842	NPA	2502685556	45.977
AT1G02000.1	GAE2	UDP-D-glucuronate 4-epimerase 2	UDP-D-glucuronate 4-epimerase 2	2502545039	Pontibacter actiniarum DSM 19842	NPA	2502685857	44.663
AT1G02000.1	GAE2	UDP-D-glucuronate 4-epimerase 2	UDP-D-glucuronate 4-epimerase 2	2511231054	Pelagibacterium halotolerans B2	NPA	2511509167	46.875
AT1G02000.1	GAE2	UDP-D-glucuronate 4-epimerase 2	UDP-D-glucuronate 4-epimerase 2	2517093011	Methylosinus sp. LW3	NPA	2517138215	40.556
AT1G02000.1	GAE2	UDP-D-glucuronate 4-epimerase 2	UDP-D-glucuronate 4-epimerase 2	2521172654	Empedobacter brevis ATCC 43319	NPA	2521819301	40.171
AT1G02000.1	GAE2	UDP-D-glucuronate 4-epimerase 2	UDP-D-glucuronate 4-epimerase 2	2523231023	Arenibacter certesii DSM 19833	NPA	2523300261	44.318
AT1G02000.1	GAE2	UDP-D-glucuronate 4-epimerase 2	UDP-D-glucuronate 4-epimerase 2	2554235206	Gillisia sp. CAL575	NPA	2555134279	45.559
AT1G02000.1	GAE2	UDP-D-glucuronate 4-epimerase 2	UDP-D-glucuronate 4-epimerase 2	2554235206	Gillisia sp. CAL575	NPA	2555134285	44.253
AT1G02000.1	GAE2	UDP-D-glucuronate 4-epimerase 2	UDP-D-glucuronate 4-epimerase 2	2556921674	Dyella japonica UNC79MFTsu3.2	PA	2558297742	47.564
AT1G02000.1	GAE2	UDP-D-glucuronate 4-epimerase 2	UDP-D-glucuronate 4-epimerase 2	2563366505	Methylocystis sp. LW5	NPA	2563382906	40.556
AT1G02000.1	GAE2	UDP-D-glucuronate 4-epimerase 2	UDP-D-glucuronate 4-epimerase 2	2563366514	Bacillus sp. UNC41MFS5	PA	2563429554	43.466
AT1G02000.1	GAE2	UDP-D-glucuronate 4-epimerase 2	UDP-D-glucuronate 4-epimerase 2	2582581379	Zobellia uliginosa MAR_2009_138	NPA	2585368254	43.75
AT1G02000.1	GAE2	UDP-D-glucuronate 4-epimerase 2	UDP-D-glucuronate 4-epimerase 2	2593339199	Paenibacillus sp. UNC496MF	PA	2595327389	37.5
AT1G02000.1	GAE2	UDP-D-glucuronate 4-epimerase 2	UDP-D-glucuronate 4-epimerase 2	2593339200	Gillisia sp. Hel_I_86	NPA	2595331178	43.84
AT1G02000.1	GAE2	UDP-D-glucuronate 4-epimerase 2	UDP-D-glucuronate 4-epimerase 2	2596583583	Flavobacterium glaciei CGMCC 1.5380	NPA	2596961088	44.286
AT1G02000.1	GAE2	UDP-D-glucuronate 4-epimerase 2	UDP-D-glucuronate 4-epimerase 2	2615840527	Muricauda sp. ES.050	NPA	2615939907	45.143
AT1G02000.1	GAE2	UDP-D-glucuronate 4-epimerase 2	UDP-D-glucuronate 4-epimerase 2	2619619092	Zobellia galactanivorans DsijT	NPA	2620657690	45.17
AT1G02000.1	GAE2	UDP-D-glucuronate 4-epimerase 2	UDP-D-glucuronate 4-epimerase 2	2619619246	Chryseobacterium piperi CTM	NPA	2621097579	36.932
AT1G02000.1	GAE2	UDP-D-glucuronate 4-epimerase 2	UDP-D-glucuronate 4-epimerase 2	2636416057	Pseudomonas sp. 48MFCvi1.1	PA	2639085467	44.986
AT1G02000.1	GAE2	UDP-D-glucuronate 4-epimerase 2	UDP-D-glucuronate 4-epimerase 2	2643221533	Chryseobacterium sp. 312AMFChir4.1	PA	2643695300	37.249
AT1G02000.1	GAE2	UDP-D-glucuronate 4-epimerase 2	UDP-D-glucuronate 4-epimerase 2	2643221723	Ensifer sp. Root278	PA	2644675699	41.714
AT1G02000.1	GAE2	UDP-D-glucuronate 4-epimerase 2	UDP-D-glucuronate 4-epimerase 2	2643221740	Chryseobacterium sp. Leaf201	PA	2644761559	37.394
AT1G02000.1	GAE2	UDP-D-glucuronate 4-epimerase 2	UDP-D-glucuronate 4-epimerase 2	2643221750	Pedobacter sp. Leaf216	PA	2644801490	42.458
AT1G02000.1	GAE2	UDP-D-glucuronate 4-epimerase 2	UDP-D-glucuronate 4-epimerase 2	2643221822	Chryseobacterium sp. Leaf404	PA	2645111388	35.262
AT1G02000.1	GAE2	UDP-D-glucuronate 4-epimerase 2	UDP-D-glucuronate 4-epimerase 2	2643221823	Chryseobacterium sp. Leaf405	PA	2645117680	38.857
AT1G02000.1	GAE2	UDP-D-glucuronate 4-epimerase 2	UDP-D-glucuronate 4-epimerase 2	2643221920	Chryseobacterium sp. Leaf180	PA	2645529357	37.11
AT1G02000.1	GAE2	UDP-D-glucuronate 4-epimerase 2	UDP-D-glucuronate 4-epimerase 2	2643221924	Dyadobacter sp. Leaf189	PA	2645543058	42.33
AT1G02000.1	GAE2	UDP-D-glucuronate 4-epimerase 2	UDP-D-glucuronate 4-epimerase 2	2643221937	Chryseobacterium sp. Leaf394	PA	2645609079	35.754
AT1G02000.1	GAE2	UDP-D-glucuronate 4-epimerase 2	UDP-D-glucuronate 4-epimerase 2	2643221942	Pseudomonas sp. Leaf434	PA	2645629493	42.529
AT1G02000.1	GAE2	UDP-D-glucuronate 4-epimerase 2	UDP-D-glucuronate 4-epimerase 2	640963026	Limnobacter sp. MED105	NPA	641167910	37.822
AT1G02310.1	MAN1	endo-beta-mannanase 1	Glycosyl hydrolase superfamily protein	2545824693	Bacillus sonorensis L12	NPA	2546444704	35.659
AT1G02310.1	MAN1	endo-beta-mannanase 1	Glycosyl hydrolase superfamily protein	2551306495	Bacillus licheniformis CGMCC 3963	NPA	2553300570	35.567
AT1G02310.1	MAN1	endo-beta-mannanase 1	Glycosyl hydrolase superfamily protein	2562617116	Bacillus sp. CPSM8	NPA	2563087864	35.567
AT1G02310.1	MAN1	endo-beta-mannanase 1	Glycosyl hydrolase superfamily protein	2585427675	Bacillus zhangzhouensis DW5-4	NPA	2586158639	35.561
AT1G02310.1	MAN1	endo-beta-mannanase 1	Glycosyl hydrolase superfamily protein	2643221735	Bacillus sp. Root920	PA	2644739946	35.904
AT1G02310.1	MAN1	endo-beta-mannanase 1	Glycosyl hydrolase superfamily protein	2643221950	Bacillus sp. Leaf49	PA	2645667286	35.958
AT1G02310.1	MAN1	endo-beta-mannanase 1	Glycosyl hydrolase superfamily protein	649989910	Bacillus sp. BT1B_CT2	NPA	650031196	35.567
AT1G02500.2	METK1, SAM-1, AtSAM1, SAM1, MAT1	S-adenosylmethionine synthetase 1, S-ADENOSYLMETHIONINE SYNTHETASE-1	S-adenosylmethionine synthetase 1	1000	R1607_A	PA	1000|1000.peg.3697	42.271
AT1G02500.2	METK1, SAM-1, AtSAM1, SAM1, MAT1	S-adenosylmethionine synthetase 1, S-ADENOSYLMETHIONINE SYNTHETASE-1	S-adenosylmethionine synthetase 1	1001	R129_A	PA	1001|1001.peg.2347	41.943
AT1G02500.2	METK1, SAM-1, AtSAM1, SAM1, MAT1	S-adenosylmethionine synthetase 1, S-ADENOSYLMETHIONINE SYNTHETASE-1	S-adenosylmethionine synthetase 1	1002	R129_B	PA	1002|1002.peg.5535	41.943
AT1G02500.2	METK1, SAM-1, AtSAM1, SAM1, MAT1	S-adenosylmethionine synthetase 1, S-ADENOSYLMETHIONINE SYNTHETASE-1	S-adenosylmethionine synthetase 1	1003	R129_C	PA	1003|1003.peg.974	41.943
AT1G02500.2	METK1, SAM-1, AtSAM1, SAM1, MAT1	S-adenosylmethionine synthetase 1, S-ADENOSYLMETHIONINE SYNTHETASE-1	S-adenosylmethionine synthetase 1	1004	R129_D	PA	1004|1004.peg.4774	41.943
AT1G02500.2	METK1, SAM-1, AtSAM1, SAM1, MAT1	S-adenosylmethionine synthetase 1, S-ADENOSYLMETHIONINE SYNTHETASE-1	S-adenosylmethionine synthetase 1	1005	R129_E	PA	1005|1005.peg.1555	41.943
AT1G02500.2	METK1, SAM-1, AtSAM1, SAM1, MAT1	S-adenosylmethionine synthetase 1, S-ADENOSYLMETHIONINE SYNTHETASE-1	S-adenosylmethionine synthetase 1	1006	R129_F	PA	1006|1006.peg.5135	41.943
AT1G02500.2	METK1, SAM-1, AtSAM1, SAM1, MAT1	S-adenosylmethionine synthetase 1, S-ADENOSYLMETHIONINE SYNTHETASE-1	S-adenosylmethionine synthetase 1	1007	R129_H	PA	1007|1007.peg.2002	41.943
AT1G02500.2	METK1, SAM-1, AtSAM1, SAM1, MAT1	S-adenosylmethionine synthetase 1, S-ADENOSYLMETHIONINE SYNTHETASE-1	S-adenosylmethionine synthetase 1	1008	R129_I	PA	1008|1008.peg.933	41.943
AT1G02500.2	METK1, SAM-1, AtSAM1, SAM1, MAT1	S-adenosylmethionine synthetase 1, S-ADENOSYLMETHIONINE SYNTHETASE-1	S-adenosylmethionine synthetase 1	1009	R129_J	PA	1009|1009.peg.1301	41.943
AT1G02500.2	METK1, SAM-1, AtSAM1, SAM1, MAT1	S-adenosylmethionine synthetase 1, S-ADENOSYLMETHIONINE SYNTHETASE-1	S-adenosylmethionine synthetase 1	1010	R129_K	PA	1010|1010.peg.3494	41.706
AT1G02500.2	METK1, SAM-1, AtSAM1, SAM1, MAT1	S-adenosylmethionine synthetase 1, S-ADENOSYLMETHIONINE SYNTHETASE-1	S-adenosylmethionine synthetase 1	1011	R129_L	PA	1011|1011.peg.812	41.469
AT1G02500.2	METK1, SAM-1, AtSAM1, SAM1, MAT1	S-adenosylmethionine synthetase 1, S-ADENOSYLMETHIONINE SYNTHETASE-1	S-adenosylmethionine synthetase 1	1012	R129_M	PA	1012|1012.peg.1833	41.943
AT1G02500.2	METK1, SAM-1, AtSAM1, SAM1, MAT1	S-adenosylmethionine synthetase 1, S-ADENOSYLMETHIONINE SYNTHETASE-1	S-adenosylmethionine synthetase 1	1013	R129_N	PA	1013|1013.peg.3712	41.943
AT1G02500.2	METK1, SAM-1, AtSAM1, SAM1, MAT1	S-adenosylmethionine synthetase 1, S-ADENOSYLMETHIONINE SYNTHETASE-1	S-adenosylmethionine synthetase 1	1014	R129_O	PA	1014|1014.peg.3600	41.706
AT1G02500.2	METK1, SAM-1, AtSAM1, SAM1, MAT1	S-adenosylmethionine synthetase 1, S-ADENOSYLMETHIONINE SYNTHETASE-1	S-adenosylmethionine synthetase 1	1015	R13_A	PA	1015|1015.peg.3687	42.892
AT1G02500.2	METK1, SAM-1, AtSAM1, SAM1, MAT1	S-adenosylmethionine synthetase 1, S-ADENOSYLMETHIONINE SYNTHETASE-1	S-adenosylmethionine synthetase 1	1016	R13_B	PA	1016|1016.peg.3433	41.928
AT1G02500.2	METK1, SAM-1, AtSAM1, SAM1, MAT1	S-adenosylmethionine synthetase 1, S-ADENOSYLMETHIONINE SYNTHETASE-1	S-adenosylmethionine synthetase 1	1017	R13_C	PA	1017|1017.peg.28	42.029
AT1G02500.2	METK1, SAM-1, AtSAM1, SAM1, MAT1	S-adenosylmethionine synthetase 1, S-ADENOSYLMETHIONINE SYNTHETASE-1	S-adenosylmethionine synthetase 1	1018	R13_D	PA	1018|1018.peg.5262	42.029
AT1G02500.2	METK1, SAM-1, AtSAM1, SAM1, MAT1	S-adenosylmethionine synthetase 1, S-ADENOSYLMETHIONINE SYNTHETASE-1	S-adenosylmethionine synthetase 1	1019	R13_E	PA	1019|1019.peg.200	42.892
AT1G02500.2	METK1, SAM-1, AtSAM1, SAM1, MAT1	S-adenosylmethionine synthetase 1, S-ADENOSYLMETHIONINE SYNTHETASE-1	S-adenosylmethionine synthetase 1	1020	R13_F	PA	1020|1020.peg.3342	42.271
AT1G02500.2	METK1, SAM-1, AtSAM1, SAM1, MAT1	S-adenosylmethionine synthetase 1, S-ADENOSYLMETHIONINE SYNTHETASE-1	S-adenosylmethionine synthetase 1	1021	R219_B	PA	1021|1021.peg.3989	43.237
AT1G02500.2	METK1, SAM-1, AtSAM1, SAM1, MAT1	S-adenosylmethionine synthetase 1, S-ADENOSYLMETHIONINE SYNTHETASE-1	S-adenosylmethionine synthetase 1	1022	R219_F1	PA	1022|1022.peg.3420	42.754
AT1G02500.2	METK1, SAM-1, AtSAM1, SAM1, MAT1	S-adenosylmethionine synthetase 1, S-ADENOSYLMETHIONINE SYNTHETASE-1	S-adenosylmethionine synthetase 1	1023	R650_R4	PA	1023|1023.peg.3007	42.754
AT1G02500.2	METK1, SAM-1, AtSAM1, SAM1, MAT1	S-adenosylmethionine synthetase 1, S-ADENOSYLMETHIONINE SYNTHETASE-1	S-adenosylmethionine synthetase 1	1024	Rg	PA	1024|1024.peg.2699	41.469
AT1G02500.2	METK1, SAM-1, AtSAM1, SAM1, MAT1	S-adenosylmethionine synthetase 1, S-ADENOSYLMETHIONINE SYNTHETASE-1	S-adenosylmethionine synthetase 1	2000	Leaf344	PA	2000|2000.peg.1120	46.231
AT1G02500.2	METK1, SAM-1, AtSAM1, SAM1, MAT1	S-adenosylmethionine synthetase 1, S-ADENOSYLMETHIONINE SYNTHETASE-1	S-adenosylmethionine synthetase 1	2001	Root381	PA	2001|2001.peg.3348	46.231
AT1G02500.2	METK1, SAM-1, AtSAM1, SAM1, MAT1	S-adenosylmethionine synthetase 1, S-ADENOSYLMETHIONINE SYNTHETASE-1	S-adenosylmethionine synthetase 1	2002	Root670	PA	2002|2002.peg.4715	45.98
AT1G02500.2	METK1, SAM-1, AtSAM1, SAM1, MAT1	S-adenosylmethionine synthetase 1, S-ADENOSYLMETHIONINE SYNTHETASE-1	S-adenosylmethionine synthetase 1	2003	Root483D1	PA	2003|2003.peg.1815	45.98
AT1G02500.2	METK1, SAM-1, AtSAM1, SAM1, MAT1	S-adenosylmethionine synthetase 1, S-ADENOSYLMETHIONINE SYNTHETASE-1	S-adenosylmethionine synthetase 1	2004	Leaf396	PA	2004|2004.peg.4825	45.293
AT1G02500.2	METK1, SAM-1, AtSAM1, SAM1, MAT1	S-adenosylmethionine synthetase 1, S-ADENOSYLMETHIONINE SYNTHETASE-1	S-adenosylmethionine synthetase 1	2005	Leaf64	PA	2005|2005.peg.39	43.972
AT1G02500.2	METK1, SAM-1, AtSAM1, SAM1, MAT1	S-adenosylmethionine synthetase 1, S-ADENOSYLMETHIONINE SYNTHETASE-1	S-adenosylmethionine synthetase 1	2006	Root105	PA	2006|2006.peg.517	43.72
AT1G02500.2	METK1, SAM-1, AtSAM1, SAM1, MAT1	S-adenosylmethionine synthetase 1, S-ADENOSYLMETHIONINE SYNTHETASE-1	S-adenosylmethionine synthetase 1	2007	Root413D1	PA	2007|2007.peg.508	43.72
AT1G02500.2	METK1, SAM-1, AtSAM1, SAM1, MAT1	S-adenosylmethionine synthetase 1, S-ADENOSYLMETHIONINE SYNTHETASE-1	S-adenosylmethionine synthetase 1	2008	Leaf420	PA	2008|2008.peg.2024	43.972
AT1G02500.2	METK1, SAM-1, AtSAM1, SAM1, MAT1	S-adenosylmethionine synthetase 1, S-ADENOSYLMETHIONINE SYNTHETASE-1	S-adenosylmethionine synthetase 1	2009	Root436	PA	2009|2009.peg.1954	44.096
AT1G02500.2	METK1, SAM-1, AtSAM1, SAM1, MAT1	S-adenosylmethionine synthetase 1, S-ADENOSYLMETHIONINE SYNTHETASE-1	S-adenosylmethionine synthetase 1	2010	Root635	PA	2010|2010.peg.1528	43.855
AT1G02500.2	METK1, SAM-1, AtSAM1, SAM1, MAT1	S-adenosylmethionine synthetase 1, S-ADENOSYLMETHIONINE SYNTHETASE-1	S-adenosylmethionine synthetase 1	2011	Root685	PA	2011|2011.peg.3065	44.208
AT1G02500.2	METK1, SAM-1, AtSAM1, SAM1, MAT1	S-adenosylmethionine synthetase 1, S-ADENOSYLMETHIONINE SYNTHETASE-1	S-adenosylmethionine synthetase 1	2012	Root102	PA	2012|2012.peg.2004	41.304
AT1G02500.2	METK1, SAM-1, AtSAM1, SAM1, MAT1	S-adenosylmethionine synthetase 1, S-ADENOSYLMETHIONINE SYNTHETASE-1	S-adenosylmethionine synthetase 1	2013	Root1471	PA	2013|2013.peg.169	41.304
AT1G02500.2	METK1, SAM-1, AtSAM1, SAM1, MAT1	S-adenosylmethionine synthetase 1, S-ADENOSYLMETHIONINE SYNTHETASE-1	S-adenosylmethionine synthetase 1	2014	Root554	PA	2014|2014.peg.169	41.304
AT1G02500.2	METK1, SAM-1, AtSAM1, SAM1, MAT1	S-adenosylmethionine synthetase 1, S-ADENOSYLMETHIONINE SYNTHETASE-1	S-adenosylmethionine synthetase 1	2015	Root552	PA	2015|2015.peg.441	40.898
AT1G02500.2	METK1, SAM-1, AtSAM1, SAM1, MAT1	S-adenosylmethionine synthetase 1, S-ADENOSYLMETHIONINE SYNTHETASE-1	S-adenosylmethionine synthetase 1	2016	Root157	PA	2016|2016.peg.1875	41.844
AT1G02500.2	METK1, SAM-1, AtSAM1, SAM1, MAT1	S-adenosylmethionine synthetase 1, S-ADENOSYLMETHIONINE SYNTHETASE-1	S-adenosylmethionine synthetase 1	2017	Root695	PA	2017|2017.peg.1486	41.304
AT1G02500.2	METK1, SAM-1, AtSAM1, SAM1, MAT1	S-adenosylmethionine synthetase 1, S-ADENOSYLMETHIONINE SYNTHETASE-1	S-adenosylmethionine synthetase 1	2018	Root172	PA	2018|2018.peg.2885	41.135
AT1G02500.2	METK1, SAM-1, AtSAM1, SAM1, MAT1	S-adenosylmethionine synthetase 1, S-ADENOSYLMETHIONINE SYNTHETASE-1	S-adenosylmethionine synthetase 1	2019	Leaf85	PA	2019|2019.peg.3594	45.876
AT1G02500.2	METK1, SAM-1, AtSAM1, SAM1, MAT1	S-adenosylmethionine synthetase 1, S-ADENOSYLMETHIONINE SYNTHETASE-1	S-adenosylmethionine synthetase 1	2020	Leaf86	PA	2020|2020.peg.3076	46.392
AT1G02500.2	METK1, SAM-1, AtSAM1, SAM1, MAT1	S-adenosylmethionine synthetase 1, S-ADENOSYLMETHIONINE SYNTHETASE-1	S-adenosylmethionine synthetase 1	2021	Leaf89	PA	2021|2021.peg.2656	45.78
AT1G02500.2	METK1, SAM-1, AtSAM1, SAM1, MAT1	S-adenosylmethionine synthetase 1, S-ADENOSYLMETHIONINE SYNTHETASE-1	S-adenosylmethionine synthetase 1	2022	Leaf90	PA	2022|2022.peg.60	47.287
AT1G02500.2	METK1, SAM-1, AtSAM1, SAM1, MAT1	S-adenosylmethionine synthetase 1, S-ADENOSYLMETHIONINE SYNTHETASE-1	S-adenosylmethionine synthetase 1	2023	Leaf92	PA	2023|2023.peg.439	47.287
AT1G02500.2	METK1, SAM-1, AtSAM1, SAM1, MAT1	S-adenosylmethionine synthetase 1, S-ADENOSYLMETHIONINE SYNTHETASE-1	S-adenosylmethionine synthetase 1	2024	Leaf93	PA	2024|2024.peg.270	45.876
AT1G02500.2	METK1, SAM-1, AtSAM1, SAM1, MAT1	S-adenosylmethionine synthetase 1, S-ADENOSYLMETHIONINE SYNTHETASE-1	S-adenosylmethionine synthetase 1	2025	Leaf99	PA	2025|2025.peg.985	46.41
AT1G02500.2	METK1, SAM-1, AtSAM1, SAM1, MAT1	S-adenosylmethionine synthetase 1, S-ADENOSYLMETHIONINE SYNTHETASE-1	S-adenosylmethionine synthetase 1	2026	Leaf102	PA	2026|2026.peg.1915	45.897
AT1G02500.2	METK1, SAM-1, AtSAM1, SAM1, MAT1	S-adenosylmethionine synthetase 1, S-ADENOSYLMETHIONINE SYNTHETASE-1	S-adenosylmethionine synthetase 1	2027	Leaf87	PA	2027|2027.peg.204	45.897
AT1G02500.2	METK1, SAM-1, AtSAM1, SAM1, MAT1	S-adenosylmethionine synthetase 1, S-ADENOSYLMETHIONINE SYNTHETASE-1	S-adenosylmethionine synthetase 1	2028	Leaf88	PA	2028|2028.peg.3481	45.78
AT1G02500.2	METK1, SAM-1, AtSAM1, SAM1, MAT1	S-adenosylmethionine synthetase 1, S-ADENOSYLMETHIONINE SYNTHETASE-1	S-adenosylmethionine synthetase 1	2029	Leaf91	PA	2029|2029.peg.2293	46.392
AT1G02500.2	METK1, SAM-1, AtSAM1, SAM1, MAT1	S-adenosylmethionine synthetase 1, S-ADENOSYLMETHIONINE SYNTHETASE-1	S-adenosylmethionine synthetase 1	2030	Leaf100	PA	2030|2030.peg.2035	45.897
AT1G02500.2	METK1, SAM-1, AtSAM1, SAM1, MAT1	S-adenosylmethionine synthetase 1, S-ADENOSYLMETHIONINE SYNTHETASE-1	S-adenosylmethionine synthetase 1	2031	Leaf104	PA	2031|2031.peg.2142	45.501
AT1G02500.2	METK1, SAM-1, AtSAM1, SAM1, MAT1	S-adenosylmethionine synthetase 1, S-ADENOSYLMETHIONINE SYNTHETASE-1	S-adenosylmethionine synthetase 1	2032	Leaf106	PA	2032|2032.peg.2030	45.876
AT1G02500.2	METK1, SAM-1, AtSAM1, SAM1, MAT1	S-adenosylmethionine synthetase 1, S-ADENOSYLMETHIONINE SYNTHETASE-1	S-adenosylmethionine synthetase 1	2033	Leaf119	PA	2033|2033.peg.4000	47.287
AT1G02500.2	METK1, SAM-1, AtSAM1, SAM1, MAT1	S-adenosylmethionine synthetase 1, S-ADENOSYLMETHIONINE SYNTHETASE-1	S-adenosylmethionine synthetase 1	2034	Leaf117	PA	2034|2034.peg.900	45.897
AT1G02500.2	METK1, SAM-1, AtSAM1, SAM1, MAT1	S-adenosylmethionine synthetase 1, S-ADENOSYLMETHIONINE SYNTHETASE-1	S-adenosylmethionine synthetase 1	2035	Leaf122	PA	2035|2035.peg.3581	47.287
AT1G02500.2	METK1, SAM-1, AtSAM1, SAM1, MAT1	S-adenosylmethionine synthetase 1, S-ADENOSYLMETHIONINE SYNTHETASE-1	S-adenosylmethionine synthetase 1	2036	Leaf125	PA	2036|2036.peg.500	45.758
AT1G02500.2	METK1, SAM-1, AtSAM1, SAM1, MAT1	S-adenosylmethionine synthetase 1, S-ADENOSYLMETHIONINE SYNTHETASE-1	S-adenosylmethionine synthetase 1	2037	Leaf108	PA	2037|2037.peg.537	45.244
AT1G02500.2	METK1, SAM-1, AtSAM1, SAM1, MAT1	S-adenosylmethionine synthetase 1, S-ADENOSYLMETHIONINE SYNTHETASE-1	S-adenosylmethionine synthetase 1	2038	Leaf111	PA	2038|2038.peg.2828	45.78
AT1G02500.2	METK1, SAM-1, AtSAM1, SAM1, MAT1	S-adenosylmethionine synthetase 1, S-ADENOSYLMETHIONINE SYNTHETASE-1	S-adenosylmethionine synthetase 1	2039	Leaf112	PA	2039|2039.peg.1578	45.897
AT1G02500.2	METK1, SAM-1, AtSAM1, SAM1, MAT1	S-adenosylmethionine synthetase 1, S-ADENOSYLMETHIONINE SYNTHETASE-1	S-adenosylmethionine synthetase 1	2040	Leaf113	PA	2040|2040.peg.2466	45.897
AT1G02500.2	METK1, SAM-1, AtSAM1, SAM1, MAT1	S-adenosylmethionine synthetase 1, S-ADENOSYLMETHIONINE SYNTHETASE-1	S-adenosylmethionine synthetase 1	2041	Leaf121	PA	2041|2041.peg.868	47.287
AT1G02500.2	METK1, SAM-1, AtSAM1, SAM1, MAT1	S-adenosylmethionine synthetase 1, S-ADENOSYLMETHIONINE SYNTHETASE-1	S-adenosylmethionine synthetase 1	2042	Leaf123	PA	2042|2042.peg.4166	47.287
AT1G02500.2	METK1, SAM-1, AtSAM1, SAM1, MAT1	S-adenosylmethionine synthetase 1, S-ADENOSYLMETHIONINE SYNTHETASE-1	S-adenosylmethionine synthetase 1	2043	Leaf361	PA	2043|2043.peg.1687	46.392
AT1G02500.2	METK1, SAM-1, AtSAM1, SAM1, MAT1	S-adenosylmethionine synthetase 1, S-ADENOSYLMETHIONINE SYNTHETASE-1	S-adenosylmethionine synthetase 1	2044	Leaf399	PA	2044|2044.peg.539	45.244
AT1G02500.2	METK1, SAM-1, AtSAM1, SAM1, MAT1	S-adenosylmethionine synthetase 1, S-ADENOSYLMETHIONINE SYNTHETASE-1	S-adenosylmethionine synthetase 1	2045	Leaf465	PA	2045|2045.peg.3437	45.78
AT1G02500.2	METK1, SAM-1, AtSAM1, SAM1, MAT1	S-adenosylmethionine synthetase 1, S-ADENOSYLMETHIONINE SYNTHETASE-1	S-adenosylmethionine synthetase 1	2046	Leaf469	PA	2046|2046.peg.1840	45.897
AT1G02500.2	METK1, SAM-1, AtSAM1, SAM1, MAT1	S-adenosylmethionine synthetase 1, S-ADENOSYLMETHIONINE SYNTHETASE-1	S-adenosylmethionine synthetase 1	2047	Leaf456	PA	2047|2047.peg.378	46.272
AT1G02500.2	METK1, SAM-1, AtSAM1, SAM1, MAT1	S-adenosylmethionine synthetase 1, S-ADENOSYLMETHIONINE SYNTHETASE-1	S-adenosylmethionine synthetase 1	2048	Leaf466	PA	2048|2048.peg.2269	45.244
AT1G02500.2	METK1, SAM-1, AtSAM1, SAM1, MAT1	S-adenosylmethionine synthetase 1, S-ADENOSYLMETHIONINE SYNTHETASE-1	S-adenosylmethionine synthetase 1	2049	Leaf94	PA	2049|2049.peg.513	45.524
AT1G02500.2	METK1, SAM-1, AtSAM1, SAM1, MAT1	S-adenosylmethionine synthetase 1, S-ADENOSYLMETHIONINE SYNTHETASE-1	S-adenosylmethionine synthetase 1	2050	Leaf202	PA	2050|2050.peg.4410	42.654
AT1G02500.2	METK1, SAM-1, AtSAM1, SAM1, MAT1	S-adenosylmethionine synthetase 1, S-ADENOSYLMETHIONINE SYNTHETASE-1	S-adenosylmethionine synthetase 1	2051	Leaf68	PA	2051|2051.peg.2871	42.654
AT1G02500.2	METK1, SAM-1, AtSAM1, SAM1, MAT1	S-adenosylmethionine synthetase 1, S-ADENOSYLMETHIONINE SYNTHETASE-1	S-adenosylmethionine synthetase 1	2052	Leaf262	PA	2052|2052.peg.3128	42.654
AT1G02500.2	METK1, SAM-1, AtSAM1, SAM1, MAT1	S-adenosylmethionine synthetase 1, S-ADENOSYLMETHIONINE SYNTHETASE-1	S-adenosylmethionine synthetase 1	2053	Leaf321	PA	2053|2053.peg.1590	43.373
AT1G02500.2	METK1, SAM-1, AtSAM1, SAM1, MAT1	S-adenosylmethionine synthetase 1, S-ADENOSYLMETHIONINE SYNTHETASE-1	S-adenosylmethionine synthetase 1	2054	Leaf306	PA	2054|2054.peg.972	43.373
AT1G02500.2	METK1, SAM-1, AtSAM1, SAM1, MAT1	S-adenosylmethionine synthetase 1, S-ADENOSYLMETHIONINE SYNTHETASE-1	S-adenosylmethionine synthetase 1	2056	Leaf371	PA	2056|2056.peg.2463	42.995
AT1G02500.2	METK1, SAM-1, AtSAM1, SAM1, MAT1	S-adenosylmethionine synthetase 1, S-ADENOSYLMETHIONINE SYNTHETASE-1	S-adenosylmethionine synthetase 1	2057	Leaf384	PA	2057|2057.peg.1292	42.029
AT1G02500.2	METK1, SAM-1, AtSAM1, SAM1, MAT1	S-adenosylmethionine synthetase 1, S-ADENOSYLMETHIONINE SYNTHETASE-1	S-adenosylmethionine synthetase 1	2058	Leaf386	PA	2058|2058.peg.4592	41.943
AT1G02500.2	METK1, SAM-1, AtSAM1, SAM1, MAT1	S-adenosylmethionine synthetase 1, S-ADENOSYLMETHIONINE SYNTHETASE-1	S-adenosylmethionine synthetase 1	2059	Leaf155	PA	2059|2059.peg.2678	42.417
AT1G02500.2	METK1, SAM-1, AtSAM1, SAM1, MAT1	S-adenosylmethionine synthetase 1, S-ADENOSYLMETHIONINE SYNTHETASE-1	S-adenosylmethionine synthetase 1	2060	Leaf341	PA	2060|2060.peg.1054	42.029
AT1G02500.2	METK1, SAM-1, AtSAM1, SAM1, MAT1	S-adenosylmethionine synthetase 1, S-ADENOSYLMETHIONINE SYNTHETASE-1	S-adenosylmethionine synthetase 1	2061	Leaf391	PA	2061|2061.peg.3992	41.943
AT1G02500.2	METK1, SAM-1, AtSAM1, SAM1, MAT1	S-adenosylmethionine synthetase 1, S-ADENOSYLMETHIONINE SYNTHETASE-1	S-adenosylmethionine synthetase 1	2062	Root1203	PA	2062|2062.peg.6453	42.029
AT1G02500.2	METK1, SAM-1, AtSAM1, SAM1, MAT1	S-adenosylmethionine synthetase 1, S-ADENOSYLMETHIONINE SYNTHETASE-1	S-adenosylmethionine synthetase 1	2063	Root1204	PA	2063|2063.peg.381	41.706
AT1G02500.2	METK1, SAM-1, AtSAM1, SAM1, MAT1	S-adenosylmethionine synthetase 1, S-ADENOSYLMETHIONINE SYNTHETASE-1	S-adenosylmethionine synthetase 1	2064	Root1212	PA	2064|2064.peg.1076	43.237
AT1G02500.2	METK1, SAM-1, AtSAM1, SAM1, MAT1	S-adenosylmethionine synthetase 1, S-ADENOSYLMETHIONINE SYNTHETASE-1	S-adenosylmethionine synthetase 1	2065	Root1240	PA	2065|2065.peg.1370	43.237
AT1G02500.2	METK1, SAM-1, AtSAM1, SAM1, MAT1	S-adenosylmethionine synthetase 1, S-ADENOSYLMETHIONINE SYNTHETASE-1	S-adenosylmethionine synthetase 1	2066	Leaf383	PA	2066|2066.peg.398	42.029
AT1G02500.2	METK1, SAM-1, AtSAM1, SAM1, MAT1	S-adenosylmethionine synthetase 1, S-ADENOSYLMETHIONINE SYNTHETASE-1	S-adenosylmethionine synthetase 1	2067	Leaf453	PA	2067|2067.peg.855	41.943
AT1G02500.2	METK1, SAM-1, AtSAM1, SAM1, MAT1	S-adenosylmethionine synthetase 1, S-ADENOSYLMETHIONINE SYNTHETASE-1	S-adenosylmethionine synthetase 1	2068	Root1220	PA	2068|2068.peg.234	41.928
AT1G02500.2	METK1, SAM-1, AtSAM1, SAM1, MAT1	S-adenosylmethionine synthetase 1, S-ADENOSYLMETHIONINE SYNTHETASE-1	S-adenosylmethionine synthetase 1	2069	Root482	PA	2069|2069.peg.3964	42.417
AT1G02500.2	METK1, SAM-1, AtSAM1, SAM1, MAT1	S-adenosylmethionine synthetase 1, S-ADENOSYLMETHIONINE SYNTHETASE-1	S-adenosylmethionine synthetase 1	2070	Root1334	PA	2070|2070.peg.1065	41.706
AT1G02500.2	METK1, SAM-1, AtSAM1, SAM1, MAT1	S-adenosylmethionine synthetase 1, S-ADENOSYLMETHIONINE SYNTHETASE-1	S-adenosylmethionine synthetase 1	2071	Root483D2	PA	2071|2071.peg.2286	41.706
AT1G02500.2	METK1, SAM-1, AtSAM1, SAM1, MAT1	S-adenosylmethionine synthetase 1, S-ADENOSYLMETHIONINE SYNTHETASE-1	S-adenosylmethionine synthetase 1	2072	Root491	PA	2072|2072.peg.1071	41.469
AT1G02500.2	METK1, SAM-1, AtSAM1, SAM1, MAT1	S-adenosylmethionine synthetase 1, S-ADENOSYLMETHIONINE SYNTHETASE-1	S-adenosylmethionine synthetase 1	2073	Root149	PA	2073|2073.peg.2822	41.304
AT1G02500.2	METK1, SAM-1, AtSAM1, SAM1, MAT1	S-adenosylmethionine synthetase 1, S-ADENOSYLMETHIONINE SYNTHETASE-1	S-adenosylmethionine synthetase 1	2074	Root564	PA	2074|2074.peg.3748	42.417
AT1G02500.2	METK1, SAM-1, AtSAM1, SAM1, MAT1	S-adenosylmethionine synthetase 1, S-ADENOSYLMETHIONINE SYNTHETASE-1	S-adenosylmethionine synthetase 1	2075	Root651	PA	2075|2075.peg.4017	42.417
AT1G02500.2	METK1, SAM-1, AtSAM1, SAM1, MAT1	S-adenosylmethionine synthetase 1, S-ADENOSYLMETHIONINE SYNTHETASE-1	S-adenosylmethionine synthetase 1	2076	Root268	PA	2076|2076.peg.1077	43.237
AT1G02500.2	METK1, SAM-1, AtSAM1, SAM1, MAT1	S-adenosylmethionine synthetase 1, S-ADENOSYLMETHIONINE SYNTHETASE-1	S-adenosylmethionine synthetase 1	2077	Root73	PA	2077|2077.peg.4942	41.706
AT1G02500.2	METK1, SAM-1, AtSAM1, SAM1, MAT1	S-adenosylmethionine synthetase 1, S-ADENOSYLMETHIONINE SYNTHETASE-1	S-adenosylmethionine synthetase 1	2078	Root274	PA	2078|2078.peg.1369	43.237
AT1G02500.2	METK1, SAM-1, AtSAM1, SAM1, MAT1	S-adenosylmethionine synthetase 1, S-ADENOSYLMETHIONINE SYNTHETASE-1	S-adenosylmethionine synthetase 1	2079	Root708	PA	2079|2079.peg.2324	41.687
AT1G02500.2	METK1, SAM-1, AtSAM1, SAM1, MAT1	S-adenosylmethionine synthetase 1, S-ADENOSYLMETHIONINE SYNTHETASE-1	S-adenosylmethionine synthetase 1	2080	Root31	PA	2080|2080.peg.220	43.237
AT1G02500.2	METK1, SAM-1, AtSAM1, SAM1, MAT1	S-adenosylmethionine synthetase 1, S-ADENOSYLMETHIONINE SYNTHETASE-1	S-adenosylmethionine synthetase 1	2081	Root127	PA	2081|2081.peg.1003	43.237
AT1G02500.2	METK1, SAM-1, AtSAM1, SAM1, MAT1	S-adenosylmethionine synthetase 1, S-ADENOSYLMETHIONINE SYNTHETASE-1	S-adenosylmethionine synthetase 1	2082	Root1252	PA	2082|2082.peg.562	43.237
AT1G02500.2	METK1, SAM-1, AtSAM1, SAM1, MAT1	S-adenosylmethionine synthetase 1, S-ADENOSYLMETHIONINE SYNTHETASE-1	S-adenosylmethionine synthetase 1	2083	Root423	PA	2083|2083.peg.2679	42.754
AT1G02500.2	METK1, SAM-1, AtSAM1, SAM1, MAT1	S-adenosylmethionine synthetase 1, S-ADENOSYLMETHIONINE SYNTHETASE-1	S-adenosylmethionine synthetase 1	2084	Root1298	PA	2084|2084.peg.3414	42.754
AT1G02500.2	METK1, SAM-1, AtSAM1, SAM1, MAT1	S-adenosylmethionine synthetase 1, S-ADENOSYLMETHIONINE SYNTHETASE-1	S-adenosylmethionine synthetase 1	2085	Root1312	PA	2085|2085.peg.3283	42.754
AT1G02500.2	METK1, SAM-1, AtSAM1, SAM1, MAT1	S-adenosylmethionine synthetase 1, S-ADENOSYLMETHIONINE SYNTHETASE-1	S-adenosylmethionine synthetase 1	2086	Root142	PA	2086|2086.peg.2713	43.237
AT1G02500.2	METK1, SAM-1, AtSAM1, SAM1, MAT1	S-adenosylmethionine synthetase 1, S-ADENOSYLMETHIONINE SYNTHETASE-1	S-adenosylmethionine synthetase 1	2087	Root558	PA	2087|2087.peg.3063	42.754
AT1G02500.2	METK1, SAM-1, AtSAM1, SAM1, MAT1	S-adenosylmethionine synthetase 1, S-ADENOSYLMETHIONINE SYNTHETASE-1	S-adenosylmethionine synthetase 1	2088	Root231	PA	2088|2088.peg.559	43.237
AT1G02500.2	METK1, SAM-1, AtSAM1, SAM1, MAT1	S-adenosylmethionine synthetase 1, S-ADENOSYLMETHIONINE SYNTHETASE-1	S-adenosylmethionine synthetase 1	2089	Root954	PA	2089|2089.peg.6482	42.754
AT1G02500.2	METK1, SAM-1, AtSAM1, SAM1, MAT1	S-adenosylmethionine synthetase 1, S-ADENOSYLMETHIONINE SYNTHETASE-1	S-adenosylmethionine synthetase 1	2090	Root74	PA	2090|2090.peg.2869	42.754
AT1G02500.2	METK1, SAM-1, AtSAM1, SAM1, MAT1	S-adenosylmethionine synthetase 1, S-ADENOSYLMETHIONINE SYNTHETASE-1	S-adenosylmethionine synthetase 1	2091	Root278	PA	2091|2091.peg.358	42.754
AT1G02500.2	METK1, SAM-1, AtSAM1, SAM1, MAT1	S-adenosylmethionine synthetase 1, S-ADENOSYLMETHIONINE SYNTHETASE-1	S-adenosylmethionine synthetase 1	2092	Root258	PA	2092|2092.peg.281	43.237
AT1G02500.2	METK1, SAM-1, AtSAM1, SAM1, MAT1	S-adenosylmethionine synthetase 1, S-ADENOSYLMETHIONINE SYNTHETASE-1	S-adenosylmethionine synthetase 1	2093	Root123D2	PA	2093|2093.peg.454	46.819
AT1G02500.2	METK1, SAM-1, AtSAM1, SAM1, MAT1	S-adenosylmethionine synthetase 1, S-ADENOSYLMETHIONINE SYNTHETASE-1	S-adenosylmethionine synthetase 1	2228664006	Rhizobium sp. 57MFTsu3.2	PA	2230699582	42.169
AT1G02500.2	METK1, SAM-1, AtSAM1, SAM1, MAT1	S-adenosylmethionine synthetase 1, S-ADENOSYLMETHIONINE SYNTHETASE-1	S-adenosylmethionine synthetase 1	2501846311	Ornithobacterium rhinotracheale MN #88	NPA	2501905029	49.61
AT1G02500.2	METK1, SAM-1, AtSAM1, SAM1, MAT1	S-adenosylmethionine synthetase 1, S-ADENOSYLMETHIONINE SYNTHETASE-1	S-adenosylmethionine synthetase 1	2502545039	Pontibacter actiniarum DSM 19842	NPA	2502685323	48.379
AT1G02500.2	METK1, SAM-1, AtSAM1, SAM1, MAT1	S-adenosylmethionine synthetase 1, S-ADENOSYLMETHIONINE SYNTHETASE-1	S-adenosylmethionine synthetase 1	2504557015	Flavobacterium sp. GOBB3-C103-3	NPA	2504618081	50
AT1G02500.2	METK1, SAM-1, AtSAM1, SAM1, MAT1	S-adenosylmethionine synthetase 1, S-ADENOSYLMETHIONINE SYNTHETASE-1	S-adenosylmethionine synthetase 1	2504643007	Rhodoluna lacicola MWH-Ta8	NPA	2504663273	51.429
AT1G02500.2	METK1, SAM-1, AtSAM1, SAM1, MAT1	S-adenosylmethionine synthetase 1, S-ADENOSYLMETHIONINE SYNTHETASE-1	S-adenosylmethionine synthetase 1	2504756061	Brucella intermedia J2	NPA	2504968752	42.417
AT1G02500.2	METK1, SAM-1, AtSAM1, SAM1, MAT1	S-adenosylmethionine synthetase 1, S-ADENOSYLMETHIONINE SYNTHETASE-1	S-adenosylmethionine synthetase 1	2506520047	Bacillus sp. 1NLA3E	NPA	2506744302	55.699
AT1G02500.2	METK1, SAM-1, AtSAM1, SAM1, MAT1	S-adenosylmethionine synthetase 1, S-ADENOSYLMETHIONINE SYNTHETASE-1	S-adenosylmethionine synthetase 1	2506783045	Hyphomicrobium denitrificans 1NES1	NPA	2507047775	46.867
AT1G02500.2	METK1, SAM-1, AtSAM1, SAM1, MAT1	S-adenosylmethionine synthetase 1, S-ADENOSYLMETHIONINE SYNTHETASE-1	S-adenosylmethionine synthetase 1	2507262027	Methylosinus trichosporium OB3b	NPA	2507409941	45.57
AT1G02500.2	METK1, SAM-1, AtSAM1, SAM1, MAT1	S-adenosylmethionine synthetase 1, S-ADENOSYLMETHIONINE SYNTHETASE-1	S-adenosylmethionine synthetase 1	2508501005	Acidovorax temperans CB2	NPA	2508523697	54.167
AT1G02500.2	METK1, SAM-1, AtSAM1, SAM1, MAT1	S-adenosylmethionine synthetase 1, S-ADENOSYLMETHIONINE SYNTHETASE-1	S-adenosylmethionine synthetase 1	2508501021	Burkholderiales sp. JOSHI_001	NPA	2508594190	52.48
AT1G02500.2	METK1, SAM-1, AtSAM1, SAM1, MAT1	S-adenosylmethionine synthetase 1, S-ADENOSYLMETHIONINE SYNTHETASE-1	S-adenosylmethionine synthetase 1	2508501052	Mycolicibacterium tusciae JS617	NPA	2508742448	52.405
AT1G02500.2	METK1, SAM-1, AtSAM1, SAM1, MAT1	S-adenosylmethionine synthetase 1, S-ADENOSYLMETHIONINE SYNTHETASE-1	S-adenosylmethionine synthetase 1	2508501106	Mycolicibacterium rhodesiae NBB3	NPA	2509045251	52.141
AT1G02500.2	METK1, SAM-1, AtSAM1, SAM1, MAT1	S-adenosylmethionine synthetase 1, S-ADENOSYLMETHIONINE SYNTHETASE-1	S-adenosylmethionine synthetase 1	2510065046	Methylocapsa acidiphila B2	NPA	2510256726	46.329
AT1G02500.2	METK1, SAM-1, AtSAM1, SAM1, MAT1	S-adenosylmethionine synthetase 1, S-ADENOSYLMETHIONINE SYNTHETASE-1	S-adenosylmethionine synthetase 1	2510065054	Pseudomonas brassicacearum 51MFCVI2.1	PA	2510286399	51.282
AT1G02500.2	METK1, SAM-1, AtSAM1, SAM1, MAT1	S-adenosylmethionine synthetase 1, S-ADENOSYLMETHIONINE SYNTHETASE-1	S-adenosylmethionine synthetase 1	2510065060	Rhodanobacter sp. OR92	NPA	2510323346	51.777
AT1G02500.2	METK1, SAM-1, AtSAM1, SAM1, MAT1	S-adenosylmethionine synthetase 1, S-ADENOSYLMETHIONINE SYNTHETASE-1	S-adenosylmethionine synthetase 1	2510065092	Rhizobium sp. IBUN	PA	2510429744	42.169
AT1G02500.2	METK1, SAM-1, AtSAM1, SAM1, MAT1	S-adenosylmethionine synthetase 1, S-ADENOSYLMETHIONINE SYNTHETASE-1	S-adenosylmethionine synthetase 1	2511231054	Pelagibacterium halotolerans B2	NPA	2511509584	47.013
AT1G02500.2	METK1, SAM-1, AtSAM1, SAM1, MAT1	S-adenosylmethionine synthetase 1, S-ADENOSYLMETHIONINE SYNTHETASE-1	S-adenosylmethionine synthetase 1	2511231087	Brucella canis HSK A52141	NPA	2511603645	42.891
AT1G02500.2	METK1, SAM-1, AtSAM1, SAM1, MAT1	S-adenosylmethionine synthetase 1, S-ADENOSYLMETHIONINE SYNTHETASE-1	S-adenosylmethionine synthetase 1	2511231120	Brucella suis VBI22	NPA	2511705171	43.128
AT1G02500.2	METK1, SAM-1, AtSAM1, SAM1, MAT1	S-adenosylmethionine synthetase 1, S-ADENOSYLMETHIONINE SYNTHETASE-1	S-adenosylmethionine synthetase 1	2511231130	Mycobacterium tuberculosis CTRI-2	NPA	2511735804	52.551
AT1G02500.2	METK1, SAM-1, AtSAM1, SAM1, MAT1	S-adenosylmethionine synthetase 1, S-ADENOSYLMETHIONINE SYNTHETASE-1	S-adenosylmethionine synthetase 1	2511231179	Brucella pinnipedialis B2/94	NPA	2511908873	42.891
AT1G02500.2	METK1, SAM-1, AtSAM1, SAM1, MAT1	S-adenosylmethionine synthetase 1, S-ADENOSYLMETHIONINE SYNTHETASE-1	S-adenosylmethionine synthetase 1	2511231208	Brucella melitensis bv. 3 NI	NPA	2512006499	42.654
AT1G02500.2	METK1, SAM-1, AtSAM1, SAM1, MAT1	S-adenosylmethionine synthetase 1, S-ADENOSYLMETHIONINE SYNTHETASE-1	S-adenosylmethionine synthetase 1	2512564056	Mycobacterium tuberculosis UT205	NPA	2512786656	52.551
AT1G02500.2	METK1, SAM-1, AtSAM1, SAM1, MAT1	S-adenosylmethionine synthetase 1, S-ADENOSYLMETHIONINE SYNTHETASE-1	S-adenosylmethionine synthetase 1	2513237183	Stenotrophomonas maltophilia D457	NPA	2514112412	53.403
AT1G02500.2	METK1, SAM-1, AtSAM1, SAM1, MAT1	S-adenosylmethionine synthetase 1, S-ADENOSYLMETHIONINE SYNTHETASE-1	S-adenosylmethionine synthetase 1	2513237215	Bacillus anthracis H9401	NPA	2514214871	56.927
AT1G02500.2	METK1, SAM-1, AtSAM1, SAM1, MAT1	S-adenosylmethionine synthetase 1, S-ADENOSYLMETHIONINE SYNTHETASE-1	S-adenosylmethionine synthetase 1	2513237259	Pseudomonas aeruginosa 2_1_26	NPA	2514266130	50.769
AT1G02500.2	METK1, SAM-1, AtSAM1, SAM1, MAT1	S-adenosylmethionine synthetase 1, S-ADENOSYLMETHIONINE SYNTHETASE-1	S-adenosylmethionine synthetase 1	2513237325	Bacillus sp. 7_6_55CFAA_CT2	NPA	2514489458	56.675
AT1G02500.2	METK1, SAM-1, AtSAM1, SAM1, MAT1	S-adenosylmethionine synthetase 1, S-ADENOSYLMETHIONINE SYNTHETASE-1	S-adenosylmethionine synthetase 1	2514752000	Nitratireductor aquibiodomus RA22	NPA	2514755940	43.256
AT1G02500.2	METK1, SAM-1, AtSAM1, SAM1, MAT1	S-adenosylmethionine synthetase 1, S-ADENOSYLMETHIONINE SYNTHETASE-1	S-adenosylmethionine synthetase 1	2515154012	Mycolicibacterium hassiacum DSM 44199	NPA	2515213996	51.777
AT1G02500.2	METK1, SAM-1, AtSAM1, SAM1, MAT1	S-adenosylmethionine synthetase 1, S-ADENOSYLMETHIONINE SYNTHETASE-1	S-adenosylmethionine synthetase 1	2515154022	Oligella urethralis DSM 7531	NPA	2515258667	53.786
AT1G02500.2	METK1, SAM-1, AtSAM1, SAM1, MAT1	S-adenosylmethionine synthetase 1, S-ADENOSYLMETHIONINE SYNTHETASE-1	S-adenosylmethionine synthetase 1	2515154077	Asticcacaulis benevestitus DSM 16100, ATCC BAA-896	NPA	2515450602	45.316
AT1G02500.2	METK1, SAM-1, AtSAM1, SAM1, MAT1	S-adenosylmethionine synthetase 1, S-ADENOSYLMETHIONINE SYNTHETASE-1	S-adenosylmethionine synthetase 1	2515154079	Martelella mediterranea DSM 17316	NPA	2515460775	43.478
AT1G02500.2	METK1, SAM-1, AtSAM1, SAM1, MAT1	S-adenosylmethionine synthetase 1, S-ADENOSYLMETHIONINE SYNTHETASE-1	S-adenosylmethionine synthetase 1	2515154099	Streptomyces sp. LaPpAH-202	NPA	2515553114	53.401
AT1G02500.2	METK1, SAM-1, AtSAM1, SAM1, MAT1	S-adenosylmethionine synthetase 1, S-ADENOSYLMETHIONINE SYNTHETASE-1	S-adenosylmethionine synthetase 1	2515154102	Streptomyces sp. ScaeMP-e10	NPA	2515574820	52.152
AT1G02500.2	METK1, SAM-1, AtSAM1, SAM1, MAT1	S-adenosylmethionine synthetase 1, S-ADENOSYLMETHIONINE SYNTHETASE-1	S-adenosylmethionine synthetase 1	2515154102	Streptomyces sp. ScaeMP-e10	NPA	2515576991	53.964
AT1G02500.2	METK1, SAM-1, AtSAM1, SAM1, MAT1	S-adenosylmethionine synthetase 1, S-ADENOSYLMETHIONINE SYNTHETASE-1	S-adenosylmethionine synthetase 1	2515154106	Streptomyces sp. FxanaD5	NPA	2515604142	53.197
AT1G02500.2	METK1, SAM-1, AtSAM1, SAM1, MAT1	S-adenosylmethionine synthetase 1, S-ADENOSYLMETHIONINE SYNTHETASE-1	S-adenosylmethionine synthetase 1	2515154138	Aureimonas ureilytica DSM 18598	NPA	2515760556	45.57
AT1G02500.2	METK1, SAM-1, AtSAM1, SAM1, MAT1	S-adenosylmethionine synthetase 1, S-ADENOSYLMETHIONINE SYNTHETASE-1	S-adenosylmethionine synthetase 1	2516143002	Methylobacterium sp. 77	NPA	2516162000	45.619
AT1G02500.2	METK1, SAM-1, AtSAM1, SAM1, MAT1	S-adenosylmethionine synthetase 1, S-ADENOSYLMETHIONINE SYNTHETASE-1	S-adenosylmethionine synthetase 1	2516143110	Agrobacterium albertimagni AOL15	NPA	2516409289	42.754
AT1G02500.2	METK1, SAM-1, AtSAM1, SAM1, MAT1	S-adenosylmethionine synthetase 1, S-ADENOSYLMETHIONINE SYNTHETASE-1	S-adenosylmethionine synthetase 1	2516143114	Streptomyces sp. PsTaAH-124	NPA	2516428785	52.941
AT1G02500.2	METK1, SAM-1, AtSAM1, SAM1, MAT1	S-adenosylmethionine synthetase 1, S-ADENOSYLMETHIONINE SYNTHETASE-1	S-adenosylmethionine synthetase 1	2516493024	Methylosinus sp. LW4	NPA	2516604806	44.924
AT1G02500.2	METK1, SAM-1, AtSAM1, SAM1, MAT1	S-adenosylmethionine synthetase 1, S-ADENOSYLMETHIONINE SYNTHETASE-1	S-adenosylmethionine synthetase 1	2516653037	Janthinobacterium lividum PAMC 25724	NPA	2516849420	54.762
AT1G02500.2	METK1, SAM-1, AtSAM1, SAM1, MAT1	S-adenosylmethionine synthetase 1, S-ADENOSYLMETHIONINE SYNTHETASE-1	S-adenosylmethionine synthetase 1	2516653050	Methylopila sp. M107	NPA	2516924043	47.804
AT1G02500.2	METK1, SAM-1, AtSAM1, SAM1, MAT1	S-adenosylmethionine synthetase 1, S-ADENOSYLMETHIONINE SYNTHETASE-1	S-adenosylmethionine synthetase 1	2516653063	Methyloferula stellata AR4	NPA	2516992486	46.348
AT1G02500.2	METK1, SAM-1, AtSAM1, SAM1, MAT1	S-adenosylmethionine synthetase 1, S-ADENOSYLMETHIONINE SYNTHETASE-1	S-adenosylmethionine synthetase 1	2516653076	Hyphomicrobium sp. 802	NPA	2517031653	47.487
AT1G02500.2	METK1, SAM-1, AtSAM1, SAM1, MAT1	S-adenosylmethionine synthetase 1, S-ADENOSYLMETHIONINE SYNTHETASE-1	S-adenosylmethionine synthetase 1	2517093011	Methylosinus sp. LW3	NPA	2517139306	44.67
AT1G02500.2	METK1, SAM-1, AtSAM1, SAM1, MAT1	S-adenosylmethionine synthetase 1, S-ADENOSYLMETHIONINE SYNTHETASE-1	S-adenosylmethionine synthetase 1	2517093031	Taylorella equigenitalis ATCC 35865	NPA	2517208711	55.118
AT1G02500.2	METK1, SAM-1, AtSAM1, SAM1, MAT1	S-adenosylmethionine synthetase 1, S-ADENOSYLMETHIONINE SYNTHETASE-1	S-adenosylmethionine synthetase 1	2517093040	Xanthobacter sp. 126	NPA	2517234716	45.178
AT1G02500.2	METK1, SAM-1, AtSAM1, SAM1, MAT1	S-adenosylmethionine synthetase 1, S-ADENOSYLMETHIONINE SYNTHETASE-1	S-adenosylmethionine synthetase 1	2517287028	Methylocystis rosea SV97T	NPA	2517401343	35.443
AT1G02500.2	METK1, SAM-1, AtSAM1, SAM1, MAT1	S-adenosylmethionine synthetase 1, S-ADENOSYLMETHIONINE SYNTHETASE-1	S-adenosylmethionine synthetase 1	2517287028	Methylocystis rosea SV97T	NPA	2517403142	44.67
AT1G02500.2	METK1, SAM-1, AtSAM1, SAM1, MAT1	S-adenosylmethionine synthetase 1, S-ADENOSYLMETHIONINE SYNTHETASE-1	S-adenosylmethionine synthetase 1	2517287032	Arthrobacter sp. MA-N2	NPA	2517422997	55.065
AT1G02500.2	METK1, SAM-1, AtSAM1, SAM1, MAT1	S-adenosylmethionine synthetase 1, S-ADENOSYLMETHIONINE SYNTHETASE-1	S-adenosylmethionine synthetase 1	2517434007	Methylobacterium sp. 88A	NPA	2517450709	45.876
AT1G02500.2	METK1, SAM-1, AtSAM1, SAM1, MAT1	S-adenosylmethionine synthetase 1, S-ADENOSYLMETHIONINE SYNTHETASE-1	S-adenosylmethionine synthetase 1	2517434009	Hoeflea sp. 108	NPA	2517460889	41.371
AT1G02500.2	METK1, SAM-1, AtSAM1, SAM1, MAT1	S-adenosylmethionine synthetase 1, S-ADENOSYLMETHIONINE SYNTHETASE-1	S-adenosylmethionine synthetase 1	2517572022	Methylocystis sp. SB2	NPA	2517637838	35.696
AT1G02500.2	METK1, SAM-1, AtSAM1, SAM1, MAT1	S-adenosylmethionine synthetase 1, S-ADENOSYLMETHIONINE SYNTHETASE-1	S-adenosylmethionine synthetase 1	2517572022	Methylocystis sp. SB2	NPA	2517638089	44.67
AT1G02500.2	METK1, SAM-1, AtSAM1, SAM1, MAT1	S-adenosylmethionine synthetase 1, S-ADENOSYLMETHIONINE SYNTHETASE-1	S-adenosylmethionine synthetase 1	2517572096	Rhizobium sp. 42MFCr.1	PA	2517739881	42.169
AT1G02500.2	METK1, SAM-1, AtSAM1, SAM1, MAT1	S-adenosylmethionine synthetase 1, S-ADENOSYLMETHIONINE SYNTHETASE-1	S-adenosylmethionine synthetase 1	2517572122	Arthrobacter sp. 131MFCol6.1	PA	2517822811	55.584
AT1G02500.2	METK1, SAM-1, AtSAM1, SAM1, MAT1	S-adenosylmethionine synthetase 1, S-ADENOSYLMETHIONINE SYNTHETASE-1	S-adenosylmethionine synthetase 1	2517572123	Arthrobacter sp. 135MFCol5.1	PA	2517827461	55.325
AT1G02500.2	METK1, SAM-1, AtSAM1, SAM1, MAT1	S-adenosylmethionine synthetase 1, S-ADENOSYLMETHIONINE SYNTHETASE-1	S-adenosylmethionine synthetase 1	2517572124	Arthrobacter sp. 161MFSha2.1	PA	2517831727	55.065
AT1G02500.2	METK1, SAM-1, AtSAM1, SAM1, MAT1	S-adenosylmethionine synthetase 1, S-ADENOSYLMETHIONINE SYNTHETASE-1	S-adenosylmethionine synthetase 1	2517572147	Amorphus coralli DSM 19760	NPA	2517909348	46.392
AT1G02500.2	METK1, SAM-1, AtSAM1, SAM1, MAT1	S-adenosylmethionine synthetase 1, S-ADENOSYLMETHIONINE SYNTHETASE-1	S-adenosylmethionine synthetase 1	2517572147	Amorphus coralli DSM 19760	NPA	2517911532	52.43
AT1G02500.2	METK1, SAM-1, AtSAM1, SAM1, MAT1	S-adenosylmethionine synthetase 1, S-ADENOSYLMETHIONINE SYNTHETASE-1	S-adenosylmethionine synthetase 1	2517572166	Streptomyces sp. CNS335	NPA	2518010420	53.571
AT1G02500.2	METK1, SAM-1, AtSAM1, SAM1, MAT1	S-adenosylmethionine synthetase 1, S-ADENOSYLMETHIONINE SYNTHETASE-1	S-adenosylmethionine synthetase 1	2517572184	Streptomyces sp. CNY228	NPA	2518068608	52.956
AT1G02500.2	METK1, SAM-1, AtSAM1, SAM1, MAT1	S-adenosylmethionine synthetase 1, S-ADENOSYLMETHIONINE SYNTHETASE-1	S-adenosylmethionine synthetase 1	2517572206	Bacillus sp. 105MF	PA	2518121308	55.919
AT1G02500.2	METK1, SAM-1, AtSAM1, SAM1, MAT1	S-adenosylmethionine synthetase 1, S-ADENOSYLMETHIONINE SYNTHETASE-1	S-adenosylmethionine synthetase 1	2517572208	Methylocystis sp. Rockwell, ATCC 49242	NPA	2518133694	44.162
AT1G02500.2	METK1, SAM-1, AtSAM1, SAM1, MAT1	S-adenosylmethionine synthetase 1, S-ADENOSYLMETHIONINE SYNTHETASE-1	S-adenosylmethionine synthetase 1	2517572209	Bacillus sp. 95MFCvi2.1	PA	2518139863	55.919
AT1G02500.2	METK1, SAM-1, AtSAM1, SAM1, MAT1	S-adenosylmethionine synthetase 1, S-ADENOSYLMETHIONINE SYNTHETASE-1	S-adenosylmethionine synthetase 1	2517572214	Arthrobacter sp. 162MFSha1.1	PA	2518162541	55.065
AT1G02500.2	METK1, SAM-1, AtSAM1, SAM1, MAT1	S-adenosylmethionine synthetase 1, S-ADENOSYLMETHIONINE SYNTHETASE-1	S-adenosylmethionine synthetase 1	2517572231	Rhizobium sp. 2MFCol3.1	PA	2518209414	41.928
AT1G02500.2	METK1, SAM-1, AtSAM1, SAM1, MAT1	S-adenosylmethionine synthetase 1, S-ADENOSYLMETHIONINE SYNTHETASE-1	S-adenosylmethionine synthetase 1	2517572245	Variovorax paradoxus 4MFCol3.1	PA	2518273585	54.026
AT1G02500.2	METK1, SAM-1, AtSAM1, SAM1, MAT1	S-adenosylmethionine synthetase 1, S-ADENOSYLMETHIONINE SYNTHETASE-1	S-adenosylmethionine synthetase 1	2518645543	Bartonella quintana RM-11	NPA	2518789139	40.241
AT1G02500.2	METK1, SAM-1, AtSAM1, SAM1, MAT1	S-adenosylmethionine synthetase 1, S-ADENOSYLMETHIONINE SYNTHETASE-1	S-adenosylmethionine synthetase 1	2518645550	Mycobacterium sp. MOTT36Y	NPA	2518811132	52.806
AT1G02500.2	METK1, SAM-1, AtSAM1, SAM1, MAT1	S-adenosylmethionine synthetase 1, S-ADENOSYLMETHIONINE SYNTHETASE-1	S-adenosylmethionine synthetase 1	2519103017	Arthrobacter sp. Br18	NPA	2519155251	54.404
AT1G02500.2	METK1, SAM-1, AtSAM1, SAM1, MAT1	S-adenosylmethionine synthetase 1, S-ADENOSYLMETHIONINE SYNTHETASE-1	S-adenosylmethionine synthetase 1	2519103017	Arthrobacter sp. Br18	NPA	2519157031	53.368
AT1G02500.2	METK1, SAM-1, AtSAM1, SAM1, MAT1	S-adenosylmethionine synthetase 1, S-ADENOSYLMETHIONINE SYNTHETASE-1	S-adenosylmethionine synthetase 1	2519103154	Bacillus cereus MSX-D12	NPA	2519693075	56.675
AT1G02500.2	METK1, SAM-1, AtSAM1, SAM1, MAT1	S-adenosylmethionine synthetase 1, S-ADENOSYLMETHIONINE SYNTHETASE-1	S-adenosylmethionine synthetase 1	2519103165	Bacillus cereus MSX-A1	NPA	2519748549	56.675
AT1G02500.2	METK1, SAM-1, AtSAM1, SAM1, MAT1	S-adenosylmethionine synthetase 1, S-ADENOSYLMETHIONINE SYNTHETASE-1	S-adenosylmethionine synthetase 1	2519103167	Bacillus cereus ISP3191	NPA	2519760737	56.927
AT1G02500.2	METK1, SAM-1, AtSAM1, SAM1, MAT1	S-adenosylmethionine synthetase 1, S-ADENOSYLMETHIONINE SYNTHETASE-1	S-adenosylmethionine synthetase 1	2519103190	Caldimonas manganoxidans ATCC BAA-369	NPA	2519858499	53.283
AT1G02500.2	METK1, SAM-1, AtSAM1, SAM1, MAT1	S-adenosylmethionine synthetase 1, S-ADENOSYLMETHIONINE SYNTHETASE-1	S-adenosylmethionine synthetase 1	2519899511	Microbacterium sp. 292MF	PA	2519947251	51.429
AT1G02500.2	METK1, SAM-1, AtSAM1, SAM1, MAT1	S-adenosylmethionine synthetase 1, S-ADENOSYLMETHIONINE SYNTHETASE-1	S-adenosylmethionine synthetase 1	2519899517	Xanthobacteraceae bacterium 501b	NPA	2520002895	44.527
AT1G02500.2	METK1, SAM-1, AtSAM1, SAM1, MAT1	S-adenosylmethionine synthetase 1, S-ADENOSYLMETHIONINE SYNTHETASE-1	S-adenosylmethionine synthetase 1	2519899590	Nitratireductor pacificus pht-3B	NPA	2520248215	43.387
AT1G02500.2	METK1, SAM-1, AtSAM1, SAM1, MAT1	S-adenosylmethionine synthetase 1, S-ADENOSYLMETHIONINE SYNTHETASE-1	S-adenosylmethionine synthetase 1	2519899600	Pseudomonas mendocina DLHK	NPA	2520290417	50.769
AT1G02500.2	METK1, SAM-1, AtSAM1, SAM1, MAT1	S-adenosylmethionine synthetase 1, S-ADENOSYLMETHIONINE SYNTHETASE-1	S-adenosylmethionine synthetase 1	2519899619	Nitratireductor indicus C115	NPA	2520370413	43.578
AT1G02500.2	METK1, SAM-1, AtSAM1, SAM1, MAT1	S-adenosylmethionine synthetase 1, S-ADENOSYLMETHIONINE SYNTHETASE-1	S-adenosylmethionine synthetase 1	2519899633	Variovorax paradoxus 110B	PA	2520438982	53.766
AT1G02500.2	METK1, SAM-1, AtSAM1, SAM1, MAT1	S-adenosylmethionine synthetase 1, S-ADENOSYLMETHIONINE SYNTHETASE-1	S-adenosylmethionine synthetase 1	2519899642	Pseudomonas sp. 45MFCol3.1	PA	2520478967	51.282
AT1G02500.2	METK1, SAM-1, AtSAM1, SAM1, MAT1	S-adenosylmethionine synthetase 1, S-ADENOSYLMETHIONINE SYNTHETASE-1	S-adenosylmethionine synthetase 1	2519899643	Rhodococcus sp. 29MFTsu3.1	PA	2520485074	52.821
AT1G02500.2	METK1, SAM-1, AtSAM1, SAM1, MAT1	S-adenosylmethionine synthetase 1, S-ADENOSYLMETHIONINE SYNTHETASE-1	S-adenosylmethionine synthetase 1	2519899654	Arthrobacter sp. 49Tsu3.1M3	PA	2520533111	55.584
AT1G02500.2	METK1, SAM-1, AtSAM1, SAM1, MAT1	S-adenosylmethionine synthetase 1, S-ADENOSYLMETHIONINE SYNTHETASE-1	S-adenosylmethionine synthetase 1	2519899668	Luteibacter sp. 22Crub2.1	PA	2520559791	54.331
AT1G02500.2	METK1, SAM-1, AtSAM1, SAM1, MAT1	S-adenosylmethionine synthetase 1, S-ADENOSYLMETHIONINE SYNTHETASE-1	S-adenosylmethionine synthetase 1	2519899686	Arthrobacter sp. 31Cvi3.1E	PA	2520618422	55.065
AT1G02500.2	METK1, SAM-1, AtSAM1, SAM1, MAT1	S-adenosylmethionine synthetase 1, S-ADENOSYLMETHIONINE SYNTHETASE-1	S-adenosylmethionine synthetase 1	2519899712	Arthrobacter sp. H14	NPA	2520712841	55.844
AT1G02500.2	METK1, SAM-1, AtSAM1, SAM1, MAT1	S-adenosylmethionine synthetase 1, S-ADENOSYLMETHIONINE SYNTHETASE-1	S-adenosylmethionine synthetase 1	2519899743	Solibacillus isronensis B3W22	NPA	2520844094	58.442
AT1G02500.2	METK1, SAM-1, AtSAM1, SAM1, MAT1	S-adenosylmethionine synthetase 1, S-ADENOSYLMETHIONINE SYNTHETASE-1	S-adenosylmethionine synthetase 1	2519899787	Bartonella doshiae NCTC 12862	NPA	2521001227	40.189
AT1G02500.2	METK1, SAM-1, AtSAM1, SAM1, MAT1	S-adenosylmethionine synthetase 1, S-ADENOSYLMETHIONINE SYNTHETASE-1	S-adenosylmethionine synthetase 1	2519899788	Bartonella taylorii 8TBB	NPA	2521002794	40.58
AT1G02500.2	METK1, SAM-1, AtSAM1, SAM1, MAT1	S-adenosylmethionine synthetase 1, S-ADENOSYLMETHIONINE SYNTHETASE-1	S-adenosylmethionine synthetase 1	2519899790	Bartonella sp. DB5-6	NPA	2521005513	41.304
AT1G02500.2	METK1, SAM-1, AtSAM1, SAM1, MAT1	S-adenosylmethionine synthetase 1, S-ADENOSYLMETHIONINE SYNTHETASE-1	S-adenosylmethionine synthetase 1	2519899792	Bartonella washoensis Sb944nv	NPA	2521009295	40.58
AT1G02500.2	METK1, SAM-1, AtSAM1, SAM1, MAT1	S-adenosylmethionine synthetase 1, S-ADENOSYLMETHIONINE SYNTHETASE-1	S-adenosylmethionine synthetase 1	2519899805	Bartonella vinsonii arupensis OK-94-513	NPA	2521041040	40.58
AT1G02500.2	METK1, SAM-1, AtSAM1, SAM1, MAT1	S-adenosylmethionine synthetase 1, S-ADENOSYLMETHIONINE SYNTHETASE-1	S-adenosylmethionine synthetase 1	2519899806	Bartonella melophagi K-2C	NPA	2521041598	40.338
AT1G02500.2	METK1, SAM-1, AtSAM1, SAM1, MAT1	S-adenosylmethionine synthetase 1, S-ADENOSYLMETHIONINE SYNTHETASE-1	S-adenosylmethionine synthetase 1	2521172612	Curtobacterium sp. 314Chir4.1	PA	2521617570	53.247
AT1G02500.2	METK1, SAM-1, AtSAM1, SAM1, MAT1	S-adenosylmethionine synthetase 1, S-ADENOSYLMETHIONINE SYNTHETASE-1	S-adenosylmethionine synthetase 1	2521172615	Kaistia granuli DSM 23481	NPA	2521631760	47.074
AT1G02500.2	METK1, SAM-1, AtSAM1, SAM1, MAT1	S-adenosylmethionine synthetase 1, S-ADENOSYLMETHIONINE SYNTHETASE-1	S-adenosylmethionine synthetase 1	2521172624	Agrobacterium sp. 224MFTsu3.1	PA	2521666376	41.469
AT1G02500.2	METK1, SAM-1, AtSAM1, SAM1, MAT1	S-adenosylmethionine synthetase 1, S-ADENOSYLMETHIONINE SYNTHETASE-1	S-adenosylmethionine synthetase 1	2521172625	Paraburkholderia caledonica 376MFSha3.1	PA	2521671189	54.354
AT1G02500.2	METK1, SAM-1, AtSAM1, SAM1, MAT1	S-adenosylmethionine synthetase 1, S-ADENOSYLMETHIONINE SYNTHETASE-1	S-adenosylmethionine synthetase 1	2521172626	Streptomyces sp. 303MFCol5.2	PA	2521679536	53.827
AT1G02500.2	METK1, SAM-1, AtSAM1, SAM1, MAT1	S-adenosylmethionine synthetase 1, S-ADENOSYLMETHIONINE SYNTHETASE-1	S-adenosylmethionine synthetase 1	2521172626	Streptomyces sp. 303MFCol5.2	PA	2521683982	52.868
AT1G02500.2	METK1, SAM-1, AtSAM1, SAM1, MAT1	S-adenosylmethionine synthetase 1, S-ADENOSYLMETHIONINE SYNTHETASE-1	S-adenosylmethionine synthetase 1	2521172627	Bacillus sp. 123MFChir2	PA	2521685285	55.919
AT1G02500.2	METK1, SAM-1, AtSAM1, SAM1, MAT1	S-adenosylmethionine synthetase 1, S-ADENOSYLMETHIONINE SYNTHETASE-1	S-adenosylmethionine synthetase 1	2521172628	Streptomyces sp. 351MFTsu5.1	PA	2521693600	53.316
AT1G02500.2	METK1, SAM-1, AtSAM1, SAM1, MAT1	S-adenosylmethionine synthetase 1, S-ADENOSYLMETHIONINE SYNTHETASE-1	S-adenosylmethionine synthetase 1	2521172628	Streptomyces sp. 351MFTsu5.1	PA	2521696987	52.5
AT1G02500.2	METK1, SAM-1, AtSAM1, SAM1, MAT1	S-adenosylmethionine synthetase 1, S-ADENOSYLMETHIONINE SYNTHETASE-1	S-adenosylmethionine synthetase 1	2521172629	Nocardia sp. 348MFTsu5.1	PA	2521701258	51.399
AT1G02500.2	METK1, SAM-1, AtSAM1, SAM1, MAT1	S-adenosylmethionine synthetase 1, S-ADENOSYLMETHIONINE SYNTHETASE-1	S-adenosylmethionine synthetase 1	2521172630	Mycobacterium sp. 360MFTsu5.1	PA	2521705414	53.418
AT1G02500.2	METK1, SAM-1, AtSAM1, SAM1, MAT1	S-adenosylmethionine synthetase 1, S-ADENOSYLMETHIONINE SYNTHETASE-1	S-adenosylmethionine synthetase 1	2521172631	Rhodococcus sp. 114MFTsu3.1	PA	2521708405	52.821
AT1G02500.2	METK1, SAM-1, AtSAM1, SAM1, MAT1	S-adenosylmethionine synthetase 1, S-ADENOSYLMETHIONINE SYNTHETASE-1	S-adenosylmethionine synthetase 1	2521172632	Methylobacterium sp. 285MFTsu5.1	PA	2521714322	46.392
AT1G02500.2	METK1, SAM-1, AtSAM1, SAM1, MAT1	S-adenosylmethionine synthetase 1, S-ADENOSYLMETHIONINE SYNTHETASE-1	S-adenosylmethionine synthetase 1	2521172643	Streptomyces canus 299MFChir4.1	PA	2521768169	53.571
AT1G02500.2	METK1, SAM-1, AtSAM1, SAM1, MAT1	S-adenosylmethionine synthetase 1, S-ADENOSYLMETHIONINE SYNTHETASE-1	S-adenosylmethionine synthetase 1	2521172653	Pseudomonas mandelii 36MFCvi1.1	PA	2521813962	51.282
AT1G02500.2	METK1, SAM-1, AtSAM1, SAM1, MAT1	S-adenosylmethionine synthetase 1, S-ADENOSYLMETHIONINE SYNTHETASE-1	S-adenosylmethionine synthetase 1	2521172654	Empedobacter brevis ATCC 43319	NPA	2521817294	49.223
AT1G02500.2	METK1, SAM-1, AtSAM1, SAM1, MAT1	S-adenosylmethionine synthetase 1, S-ADENOSYLMETHIONINE SYNTHETASE-1	S-adenosylmethionine synthetase 1	2521172663	Agrobacterium sp. 10MFCol1.1	PA	2521855380	41.469
AT1G02500.2	METK1, SAM-1, AtSAM1, SAM1, MAT1	S-adenosylmethionine synthetase 1, S-ADENOSYLMETHIONINE SYNTHETASE-1	S-adenosylmethionine synthetase 1	2521172667	Pseudomonas sp. 35MFCvi1.1	PA	2521872556	51.282
AT1G02500.2	METK1, SAM-1, AtSAM1, SAM1, MAT1	S-adenosylmethionine synthetase 1, S-ADENOSYLMETHIONINE SYNTHETASE-1	S-adenosylmethionine synthetase 1	2521172686	Burkholderia pseudomallei BPC006	NPA	2521943465	55.409
AT1G02500.2	METK1, SAM-1, AtSAM1, SAM1, MAT1	S-adenosylmethionine synthetase 1, S-ADENOSYLMETHIONINE SYNTHETASE-1	S-adenosylmethionine synthetase 1	2521172712	Pseudomonas putida PC9	NPA	2522034669	50.256
AT1G02500.2	METK1, SAM-1, AtSAM1, SAM1, MAT1	S-adenosylmethionine synthetase 1, S-ADENOSYLMETHIONINE SYNTHETASE-1	S-adenosylmethionine synthetase 1	2522125057	Caulobacter vibrioides OR37	NPA	2522233728	43.672
AT1G02500.2	METK1, SAM-1, AtSAM1, SAM1, MAT1	S-adenosylmethionine synthetase 1, S-ADENOSYLMETHIONINE SYNTHETASE-1	S-adenosylmethionine synthetase 1	2522125078	Bacillus sp. 278922_107	PA	2522273358	54.523
AT1G02500.2	METK1, SAM-1, AtSAM1, SAM1, MAT1	S-adenosylmethionine synthetase 1, S-ADENOSYLMETHIONINE SYNTHETASE-1	S-adenosylmethionine synthetase 1	2522125080	Ralstonia pickettii OR214 (unscreened)	NPA	2522284641	55.291
AT1G02500.2	METK1, SAM-1, AtSAM1, SAM1, MAT1	S-adenosylmethionine synthetase 1, S-ADENOSYLMETHIONINE SYNTHETASE-1	S-adenosylmethionine synthetase 1	2522125081	Bordetella sp. FB-8, DSM 24873	NPA	2522286170	55.208
AT1G02500.2	METK1, SAM-1, AtSAM1, SAM1, MAT1	S-adenosylmethionine synthetase 1, S-ADENOSYLMETHIONINE SYNTHETASE-1	S-adenosylmethionine synthetase 1	2522125132	Paenarthrobacter nicotinovorans 26Cvi1.1E	PA	2522439654	54.545
AT1G02500.2	METK1, SAM-1, AtSAM1, SAM1, MAT1	S-adenosylmethionine synthetase 1, S-ADENOSYLMETHIONINE SYNTHETASE-1	S-adenosylmethionine synthetase 1	2522125133	Bacillus megaterium 27Col1.1E	PA	2522444837	54.523
AT1G02500.2	METK1, SAM-1, AtSAM1, SAM1, MAT1	S-adenosylmethionine synthetase 1, S-ADENOSYLMETHIONINE SYNTHETASE-1	S-adenosylmethionine synthetase 1	2522125150	Bacillus sp. 171095_106	PA	2522492793	54.523
AT1G02500.2	METK1, SAM-1, AtSAM1, SAM1, MAT1	S-adenosylmethionine synthetase 1, S-ADENOSYLMETHIONINE SYNTHETASE-1	S-adenosylmethionine synthetase 1	2522125155	Terracoccus sp. 273MFTsu3.1	PA	2522508578	51.25
AT1G02500.2	METK1, SAM-1, AtSAM1, SAM1, MAT1	S-adenosylmethionine synthetase 1, S-ADENOSYLMETHIONINE SYNTHETASE-1	S-adenosylmethionine synthetase 1	2522125170	Microbacterium sp. 11MF	PA	2522557600	50.909
AT1G02500.2	METK1, SAM-1, AtSAM1, SAM1, MAT1	S-adenosylmethionine synthetase 1, S-ADENOSYLMETHIONINE SYNTHETASE-1	S-adenosylmethionine synthetase 1	2522125173	Cryocola sp. 340MFSha3.1	PA	2522569235	52.468
AT1G02500.2	METK1, SAM-1, AtSAM1, SAM1, MAT1	S-adenosylmethionine synthetase 1, S-ADENOSYLMETHIONINE SYNTHETASE-1	S-adenosylmethionine synthetase 1	2522572063	Leifsonia sp. 109	PA	2522794680	52.468
AT1G02500.2	METK1, SAM-1, AtSAM1, SAM1, MAT1	S-adenosylmethionine synthetase 1, S-ADENOSYLMETHIONINE SYNTHETASE-1	S-adenosylmethionine synthetase 1	2522572150	Bacillus sp. URHB0009	NPA	2523076293	54.774
AT1G02500.2	METK1, SAM-1, AtSAM1, SAM1, MAT1	S-adenosylmethionine synthetase 1, S-ADENOSYLMETHIONINE SYNTHETASE-1	S-adenosylmethionine synthetase 1	2522572188	Salinarimonas rosea DSM 21201	NPA	2523196111	47.938
AT1G02500.2	METK1, SAM-1, AtSAM1, SAM1, MAT1	S-adenosylmethionine synthetase 1, S-ADENOSYLMETHIONINE SYNTHETASE-1	S-adenosylmethionine synthetase 1	2523231023	Arenibacter certesii DSM 19833	NPA	2523298775	49.741
AT1G02500.2	METK1, SAM-1, AtSAM1, SAM1, MAT1	S-adenosylmethionine synthetase 1, S-ADENOSYLMETHIONINE SYNTHETASE-1	S-adenosylmethionine synthetase 1	2523231063	Mesonia mobilis DSM 19841	NPA	2523451812	48.831
AT1G02500.2	METK1, SAM-1, AtSAM1, SAM1, MAT1	S-adenosylmethionine synthetase 1, S-ADENOSYLMETHIONINE SYNTHETASE-1	S-adenosylmethionine synthetase 1	2523231079	Janthinobacterium sp. HH01	NPA	2523497804	55.026
AT1G02500.2	METK1, SAM-1, AtSAM1, SAM1, MAT1	S-adenosylmethionine synthetase 1, S-ADENOSYLMETHIONINE SYNTHETASE-1	S-adenosylmethionine synthetase 1	2523533508	Paenarthrobacter nicotinovorans 231Sha2.1M6	PA	2523576354	54.545
AT1G02500.2	METK1, SAM-1, AtSAM1, SAM1, MAT1	S-adenosylmethionine synthetase 1, S-ADENOSYLMETHIONINE SYNTHETASE-1	S-adenosylmethionine synthetase 1	2523533526	Thiomonas sp. FB-6, DSM 25805	NPA	2523652211	52.356
AT1G02500.2	METK1, SAM-1, AtSAM1, SAM1, MAT1	S-adenosylmethionine synthetase 1, S-ADENOSYLMETHIONINE SYNTHETASE-1	S-adenosylmethionine synthetase 1	2523533557	Aurantimonas coralicida DSM 14790	NPA	2523772330	42.892
AT1G02500.2	METK1, SAM-1, AtSAM1, SAM1, MAT1	S-adenosylmethionine synthetase 1, S-ADENOSYLMETHIONINE SYNTHETASE-1	S-adenosylmethionine synthetase 1	2523533611	Ottowia thiooxydans DSM 14619	NPA	2523942427	53.766
AT1G02500.2	METK1, SAM-1, AtSAM1, SAM1, MAT1	S-adenosylmethionine synthetase 1, S-ADENOSYLMETHIONINE SYNTHETASE-1	S-adenosylmethionine synthetase 1	2523533619	Pleomorphomonas koreensis DSM 23070	NPA	2523968092	46.667
AT1G02500.2	METK1, SAM-1, AtSAM1, SAM1, MAT1	S-adenosylmethionine synthetase 1, S-ADENOSYLMETHIONINE SYNTHETASE-1	S-adenosylmethionine synthetase 1	2524023070	Aequorivita capsosiphonis DSM 23843	NPA	2524127849	48.177
AT1G02500.2	METK1, SAM-1, AtSAM1, SAM1, MAT1	S-adenosylmethionine synthetase 1, S-ADENOSYLMETHIONINE SYNTHETASE-1	S-adenosylmethionine synthetase 1	2524023138	Flavobacterium tegetincola DSM 22377	NPA	2524215505	49.877
AT1G02500.2	METK1, SAM-1, AtSAM1, SAM1, MAT1	S-adenosylmethionine synthetase 1, S-ADENOSYLMETHIONINE SYNTHETASE-1	S-adenosylmethionine synthetase 1	2524023144	Alcaligenes faecalis phenolicus DSM 16503	NPA	2524228988	54.962
AT1G02500.2	METK1, SAM-1, AtSAM1, SAM1, MAT1	S-adenosylmethionine synthetase 1, S-ADENOSYLMETHIONINE SYNTHETASE-1	S-adenosylmethionine synthetase 1	2524023227	Arthrobacter castelli DSM 16402	NPA	2524528987	54.545
AT1G02500.2	METK1, SAM-1, AtSAM1, SAM1, MAT1	S-adenosylmethionine synthetase 1, S-ADENOSYLMETHIONINE SYNTHETASE-1	S-adenosylmethionine synthetase 1	2524614513	Arenimonas composti TR7-09, DSM 18010	NPA	2524670455	52.094
AT1G02500.2	METK1, SAM-1, AtSAM1, SAM1, MAT1	S-adenosylmethionine synthetase 1, S-ADENOSYLMETHIONINE SYNTHETASE-1	S-adenosylmethionine synthetase 1	2524614542	Streptomyces sp. ScaeMP-e122	NPA	2524851771	52.284
AT1G02500.2	METK1, SAM-1, AtSAM1, SAM1, MAT1	S-adenosylmethionine synthetase 1, S-ADENOSYLMETHIONINE SYNTHETASE-1	S-adenosylmethionine synthetase 1	2524614542	Streptomyces sp. ScaeMP-e122	NPA	2524852994	54.22
AT1G02500.2	METK1, SAM-1, AtSAM1, SAM1, MAT1	S-adenosylmethionine synthetase 1, S-ADENOSYLMETHIONINE SYNTHETASE-1	S-adenosylmethionine synthetase 1	2524614546	Bradyrhizobium japonicum in8p8	NPA	2524884344	45.293
AT1G02500.2	METK1, SAM-1, AtSAM1, SAM1, MAT1	S-adenosylmethionine synthetase 1, S-ADENOSYLMETHIONINE SYNTHETASE-1	S-adenosylmethionine synthetase 1	2524614552	Streptomyces sp. 142MFCol3.1	PA	2524903833	54.082
AT1G02500.2	METK1, SAM-1, AtSAM1, SAM1, MAT1	S-adenosylmethionine synthetase 1, S-ADENOSYLMETHIONINE SYNTHETASE-1	S-adenosylmethionine synthetase 1	2524614580	Streptomyces sp. PsTaAH-137	NPA	2525037081	53.708
AT1G02500.2	METK1, SAM-1, AtSAM1, SAM1, MAT1	S-adenosylmethionine synthetase 1, S-ADENOSYLMETHIONINE SYNTHETASE-1	S-adenosylmethionine synthetase 1	2524614580	Streptomyces sp. PsTaAH-137	NPA	2525040268	52.5
AT1G02500.2	METK1, SAM-1, AtSAM1, SAM1, MAT1	S-adenosylmethionine synthetase 1, S-ADENOSYLMETHIONINE SYNTHETASE-1	S-adenosylmethionine synthetase 1	2524614595	Alkalicoccus chagannorensis DSM 18086	NPA	2525109310	53.5
AT1G02500.2	METK1, SAM-1, AtSAM1, SAM1, MAT1	S-adenosylmethionine synthetase 1, S-ADENOSYLMETHIONINE SYNTHETASE-1	S-adenosylmethionine synthetase 1	2524614599	Eisenibacter elegans DSM 3317	NPA	2525125129	55.039
AT1G02500.2	METK1, SAM-1, AtSAM1, SAM1, MAT1	S-adenosylmethionine synthetase 1, S-ADENOSYLMETHIONINE SYNTHETASE-1	S-adenosylmethionine synthetase 1	2524614608	Maritalea myrionectae DSM 19524	NPA	2525141586	46.494
AT1G02500.2	METK1, SAM-1, AtSAM1, SAM1, MAT1	S-adenosylmethionine synthetase 1, S-ADENOSYLMETHIONINE SYNTHETASE-1	S-adenosylmethionine synthetase 1	2524614649	Sphingomonas jaspsi DSM 18422	NPA	2525269852	45.25
AT1G02500.2	METK1, SAM-1, AtSAM1, SAM1, MAT1	S-adenosylmethionine synthetase 1, S-ADENOSYLMETHIONINE SYNTHETASE-1	S-adenosylmethionine synthetase 1	2524614770	Kaistia adipata DSM 17808	NPA	2525761102	46.31
AT1G02500.2	METK1, SAM-1, AtSAM1, SAM1, MAT1	S-adenosylmethionine synthetase 1, S-ADENOSYLMETHIONINE SYNTHETASE-1	S-adenosylmethionine synthetase 1	2524614798	Brevundimonas aveniformis DSM 17977	NPA	2525858737	44.361
AT1G02500.2	METK1, SAM-1, AtSAM1, SAM1, MAT1	S-adenosylmethionine synthetase 1, S-ADENOSYLMETHIONINE SYNTHETASE-1	S-adenosylmethionine synthetase 1	2524614805	Serinicoccus marinus DSM 15273	NPA	2525879210	49.497
AT1G02500.2	METK1, SAM-1, AtSAM1, SAM1, MAT1	S-adenosylmethionine synthetase 1, S-ADENOSYLMETHIONINE SYNTHETASE-1	S-adenosylmethionine synthetase 1	2524614806	Cucumibacter marinus DSM 18995	NPA	2525884402	42.891
AT1G02500.2	METK1, SAM-1, AtSAM1, SAM1, MAT1	S-adenosylmethionine synthetase 1, S-ADENOSYLMETHIONINE SYNTHETASE-1	S-adenosylmethionine synthetase 1	2524614862	Silanimonas lenta DSM 16282	NPA	2526078795	52.88
AT1G02500.2	METK1, SAM-1, AtSAM1, SAM1, MAT1	S-adenosylmethionine synthetase 1, S-ADENOSYLMETHIONINE SYNTHETASE-1	S-adenosylmethionine synthetase 1	2524614884	Ornithinimicrobium pekingense DSM 21552	NPA	2526163016	50.877
AT1G02500.2	METK1, SAM-1, AtSAM1, SAM1, MAT1	S-adenosylmethionine synthetase 1, S-ADENOSYLMETHIONINE SYNTHETASE-1	S-adenosylmethionine synthetase 1	2526164526	Streptomyces sp. LaPpAH-201	NPA	2526257623	53.117
AT1G02500.2	METK1, SAM-1, AtSAM1, SAM1, MAT1	S-adenosylmethionine synthetase 1, S-ADENOSYLMETHIONINE SYNTHETASE-1	S-adenosylmethionine synthetase 1	2526164585	Mycobacteroides abscessus 4S-0726-RA	NPA	2526479357	53.47
AT1G02500.2	METK1, SAM-1, AtSAM1, SAM1, MAT1	S-adenosylmethionine synthetase 1, S-ADENOSYLMETHIONINE SYNTHETASE-1	S-adenosylmethionine synthetase 1	2526164587	Mycobacteroides abscessus 4S-0206	NPA	2526489234	53.47
AT1G02500.2	METK1, SAM-1, AtSAM1, SAM1, MAT1	S-adenosylmethionine synthetase 1, S-ADENOSYLMETHIONINE SYNTHETASE-1	S-adenosylmethionine synthetase 1	2526164623	Mycobacteroides abscessus 3A-0122-S	NPA	2526663712	52.48
AT1G02500.2	METK1, SAM-1, AtSAM1, SAM1, MAT1	S-adenosylmethionine synthetase 1, S-ADENOSYLMETHIONINE SYNTHETASE-1	S-adenosylmethionine synthetase 1	2526164626	Mycobacteroides abscessus 3A-0930-S	NPA	2526680420	53.47
AT1G02500.2	METK1, SAM-1, AtSAM1, SAM1, MAT1	S-adenosylmethionine synthetase 1, S-ADENOSYLMETHIONINE SYNTHETASE-1	S-adenosylmethionine synthetase 1	2526164714	Bartonella vinsonii berkhoffii Winnie	NPA	2527081264	40.338
AT1G02500.2	METK1, SAM-1, AtSAM1, SAM1, MAT1	S-adenosylmethionine synthetase 1, S-ADENOSYLMETHIONINE SYNTHETASE-1	S-adenosylmethionine synthetase 1	2528311098	Hyphomicrobium nitrativorans NL23	NPA	2528605194	46.717
AT1G02500.2	METK1, SAM-1, AtSAM1, SAM1, MAT1	S-adenosylmethionine synthetase 1, S-ADENOSYLMETHIONINE SYNTHETASE-1	S-adenosylmethionine synthetase 1	2528768012	Comamonas badia DSM 17552	NPA	2528819728	50.376
AT1G02500.2	METK1, SAM-1, AtSAM1, SAM1, MAT1	S-adenosylmethionine synthetase 1, S-ADENOSYLMETHIONINE SYNTHETASE-1	S-adenosylmethionine synthetase 1	2528768222	Bacillus sp. UNC438CL73TsuS30	PA	2529263617	55.699
AT1G02500.2	METK1, SAM-1, AtSAM1, SAM1, MAT1	S-adenosylmethionine synthetase 1, S-ADENOSYLMETHIONINE SYNTHETASE-1	S-adenosylmethionine synthetase 1	2529292555	Bradyrhizobium japonicum 22	NPA	2529389754	44.643
AT1G02500.2	METK1, SAM-1, AtSAM1, SAM1, MAT1	S-adenosylmethionine synthetase 1, S-ADENOSYLMETHIONINE SYNTHETASE-1	S-adenosylmethionine synthetase 1	2529292568	Paenibacillus uliginis N3/975	NPA	2529424616	54.523
AT1G02500.2	METK1, SAM-1, AtSAM1, SAM1, MAT1	S-adenosylmethionine synthetase 1, S-ADENOSYLMETHIONINE SYNTHETASE-1	S-adenosylmethionine synthetase 1	2529292578	Bacillus sp. UNC437CL72CviS29	PA	2529465471	56.171
AT1G02500.2	METK1, SAM-1, AtSAM1, SAM1, MAT1	S-adenosylmethionine synthetase 1, S-ADENOSYLMETHIONINE SYNTHETASE-1	S-adenosylmethionine synthetase 1	2529292583	Agrobacterium sp. UNC420CL41Cvi	PA	2529490288	41.469
AT1G02500.2	METK1, SAM-1, AtSAM1, SAM1, MAT1	S-adenosylmethionine synthetase 1, S-ADENOSYLMETHIONINE SYNTHETASE-1	S-adenosylmethionine synthetase 1	2529293010	Acinetobacter baumannii NIPH 528	NPA	2530866824	52.03
AT1G02500.2	METK1, SAM-1, AtSAM1, SAM1, MAT1	S-adenosylmethionine synthetase 1, S-ADENOSYLMETHIONINE SYNTHETASE-1	S-adenosylmethionine synthetase 1	2529293013	Acinetobacter baumannii NIPH 60	NPA	2530877904	51.777
AT1G02500.2	METK1, SAM-1, AtSAM1, SAM1, MAT1	S-adenosylmethionine synthetase 1, S-ADENOSYLMETHIONINE SYNTHETASE-1	S-adenosylmethionine synthetase 1	2529293185	Acinetobacter baumannii ABNIH26	NPA	2531513621	52.03
AT1G02500.2	METK1, SAM-1, AtSAM1, SAM1, MAT1	S-adenosylmethionine synthetase 1, S-ADENOSYLMETHIONINE SYNTHETASE-1	S-adenosylmethionine synthetase 1	2529293187	Bartonella vinsonii arupensis Pm136co	NPA	2531519852	40.58
AT1G02500.2	METK1, SAM-1, AtSAM1, SAM1, MAT1	S-adenosylmethionine synthetase 1, S-ADENOSYLMETHIONINE SYNTHETASE-1	S-adenosylmethionine synthetase 1	2529293189	Bartonella tamiae Th239	NPA	2531524006	42.317
AT1G02500.2	METK1, SAM-1, AtSAM1, SAM1, MAT1	S-adenosylmethionine synthetase 1, S-ADENOSYLMETHIONINE SYNTHETASE-1	S-adenosylmethionine synthetase 1	2529293191	Bartonella rattimassiliensis 15908	NPA	2531531810	40.58
AT1G02500.2	METK1, SAM-1, AtSAM1, SAM1, MAT1	S-adenosylmethionine synthetase 1, S-ADENOSYLMETHIONINE SYNTHETASE-1	S-adenosylmethionine synthetase 1	2529293192	Bartonella elizabethae F9251	NPA	2531532593	40.338
AT1G02500.2	METK1, SAM-1, AtSAM1, SAM1, MAT1	S-adenosylmethionine synthetase 1, S-ADENOSYLMETHIONINE SYNTHETASE-1	S-adenosylmethionine synthetase 1	2529293193	Bartonella vinsonii berkhoffii Tweed	NPA	2531534158	40.097
AT1G02500.2	METK1, SAM-1, AtSAM1, SAM1, MAT1	S-adenosylmethionine synthetase 1, S-ADENOSYLMETHIONINE SYNTHETASE-1	S-adenosylmethionine synthetase 1	2531839070	Mycobacteroides abscessus bolletii CCUG 48898	NPA	2532132526	53.47
AT1G02500.2	METK1, SAM-1, AtSAM1, SAM1, MAT1	S-adenosylmethionine synthetase 1, S-ADENOSYLMETHIONINE SYNTHETASE-1	S-adenosylmethionine synthetase 1	2531839286	Massilia timonae CCUG 45783	NPA	2532939697	55.026
AT1G02500.2	METK1, SAM-1, AtSAM1, SAM1, MAT1	S-adenosylmethionine synthetase 1, S-ADENOSYLMETHIONINE SYNTHETASE-1	S-adenosylmethionine synthetase 1	2531839352	Acinetobacter baumannii WC-141	NPA	2533171155	51.777
AT1G02500.2	METK1, SAM-1, AtSAM1, SAM1, MAT1	S-adenosylmethionine synthetase 1, S-ADENOSYLMETHIONINE SYNTHETASE-1	S-adenosylmethionine synthetase 1	2531839538	Rhodanobacter denitrificans 116-2	NPA	2533908117	53.067
AT1G02500.2	METK1, SAM-1, AtSAM1, SAM1, MAT1	S-adenosylmethionine synthetase 1, S-ADENOSYLMETHIONINE SYNTHETASE-1	S-adenosylmethionine synthetase 1	2531839539	Microbacterium laevaniformans OR221	NPA	2533913928	51.688
AT1G02500.2	METK1, SAM-1, AtSAM1, SAM1, MAT1	S-adenosylmethionine synthetase 1, S-ADENOSYLMETHIONINE SYNTHETASE-1	S-adenosylmethionine synthetase 1	2534681667		NPA	2534960069	55.128
AT1G02500.2	METK1, SAM-1, AtSAM1, SAM1, MAT1	S-adenosylmethionine synthetase 1, S-ADENOSYLMETHIONINE SYNTHETASE-1	S-adenosylmethionine synthetase 1	2534681668		NPA	2534963500	55.128
AT1G02500.2	METK1, SAM-1, AtSAM1, SAM1, MAT1	S-adenosylmethionine synthetase 1, S-ADENOSYLMETHIONINE SYNTHETASE-1	S-adenosylmethionine synthetase 1	2534681908	Acinetobacter baumannii NIPH 146	NPA	2535928467	52.03
AT1G02500.2	METK1, SAM-1, AtSAM1, SAM1, MAT1	S-adenosylmethionine synthetase 1, S-ADENOSYLMETHIONINE SYNTHETASE-1	S-adenosylmethionine synthetase 1	2534682021	Acinetobacter junii CIP 64.5	NPA	2536339576	52.417
AT1G02500.2	METK1, SAM-1, AtSAM1, SAM1, MAT1	S-adenosylmethionine synthetase 1, S-ADENOSYLMETHIONINE SYNTHETASE-1	S-adenosylmethionine synthetase 1	2534682027	Burkholderiaceae bacterium PBA	NPA	2536358774	54.545
AT1G02500.2	METK1, SAM-1, AtSAM1, SAM1, MAT1	S-adenosylmethionine synthetase 1, S-ADENOSYLMETHIONINE SYNTHETASE-1	S-adenosylmethionine synthetase 1	2534682195	Acinetobacter baumannii ANC 4097	NPA	2536916485	51.777
AT1G02500.2	METK1, SAM-1, AtSAM1, SAM1, MAT1	S-adenosylmethionine synthetase 1, S-ADENOSYLMETHIONINE SYNTHETASE-1	S-adenosylmethionine synthetase 1	2534682200	Bartonella bovis m02	NPA	2536930504	41.546
AT1G02500.2	METK1, SAM-1, AtSAM1, SAM1, MAT1	S-adenosylmethionine synthetase 1, S-ADENOSYLMETHIONINE SYNTHETASE-1	S-adenosylmethionine synthetase 1	2537561556	Acinetobacter johnsonii CIP 64.6	NPA	2537771852	51.777
AT1G02500.2	METK1, SAM-1, AtSAM1, SAM1, MAT1	S-adenosylmethionine synthetase 1, S-ADENOSYLMETHIONINE SYNTHETASE-1	S-adenosylmethionine synthetase 1	2537561557	Acinetobacter nosocomialis NIPH 2119	NPA	2537774198	52.618
AT1G02500.2	METK1, SAM-1, AtSAM1, SAM1, MAT1	S-adenosylmethionine synthetase 1, S-ADENOSYLMETHIONINE SYNTHETASE-1	S-adenosylmethionine synthetase 1	2537561729	Bacillus cereus K-5975c	NPA	2538429527	56.675
AT1G02500.2	METK1, SAM-1, AtSAM1, SAM1, MAT1	S-adenosylmethionine synthetase 1, S-ADENOSYLMETHIONINE SYNTHETASE-1	S-adenosylmethionine synthetase 1	2537561814	Fibrisoma limi BUZ 3	NPA	2538746455	48.958
AT1G02500.2	METK1, SAM-1, AtSAM1, SAM1, MAT1	S-adenosylmethionine synthetase 1, S-ADENOSYLMETHIONINE SYNTHETASE-1	S-adenosylmethionine synthetase 1	2537561903	Afipia felis felis ATCC 53690	NPA	2539102321	45.939
AT1G02500.2	METK1, SAM-1, AtSAM1, SAM1, MAT1	S-adenosylmethionine synthetase 1, S-ADENOSYLMETHIONINE SYNTHETASE-1	S-adenosylmethionine synthetase 1	2537561905	Afipia broomeae ATCC 49717	NPA	2539110971	47.583
AT1G02500.2	METK1, SAM-1, AtSAM1, SAM1, MAT1	S-adenosylmethionine synthetase 1, S-ADENOSYLMETHIONINE SYNTHETASE-1	S-adenosylmethionine synthetase 1	2537561926	Paeniglutamicibacter gangotriensis Lz1y	NPA	2539171764	54.545
AT1G02500.2	METK1, SAM-1, AtSAM1, SAM1, MAT1	S-adenosylmethionine synthetase 1, S-ADENOSYLMETHIONINE SYNTHETASE-1	S-adenosylmethionine synthetase 1	2537561997	Bacillus atrophaeus C89	NPA	2539422784	54.663
AT1G02500.2	METK1, SAM-1, AtSAM1, SAM1, MAT1	S-adenosylmethionine synthetase 1, S-ADENOSYLMETHIONINE SYNTHETASE-1	S-adenosylmethionine synthetase 1	2537562000	Bacillus cereus HD73	NPA	2539433743	56.675
AT1G02500.2	METK1, SAM-1, AtSAM1, SAM1, MAT1	S-adenosylmethionine synthetase 1, S-ADENOSYLMETHIONINE SYNTHETASE-1	S-adenosylmethionine synthetase 1	2537562005	Bacillus mycoides CER074	NPA	2539463426	56.927
AT1G02500.2	METK1, SAM-1, AtSAM1, SAM1, MAT1	S-adenosylmethionine synthetase 1, S-ADENOSYLMETHIONINE SYNTHETASE-1	S-adenosylmethionine synthetase 1	2537562045	Alcaligenes faecalis faecalis NCIB 8687	NPA	2539610801	55.497
AT1G02500.2	METK1, SAM-1, AtSAM1, SAM1, MAT1	S-adenosylmethionine synthetase 1, S-ADENOSYLMETHIONINE SYNTHETASE-1	S-adenosylmethionine synthetase 1	2537562054	Acinetobacter baumannii Naval-21	NPA	2539638942	50.663
AT1G02500.2	METK1, SAM-1, AtSAM1, SAM1, MAT1	S-adenosylmethionine synthetase 1, S-ADENOSYLMETHIONINE SYNTHETASE-1	S-adenosylmethionine synthetase 1	2537562057	Acinetobacter baumannii OIFC021	NPA	2539650722	52.618
AT1G02500.2	METK1, SAM-1, AtSAM1, SAM1, MAT1	S-adenosylmethionine synthetase 1, S-ADENOSYLMETHIONINE SYNTHETASE-1	S-adenosylmethionine synthetase 1	2540341000	Capnocytophaga sp. oral taxon 412 F0487	NPA	2540342089	51.047
AT1G02500.2	METK1, SAM-1, AtSAM1, SAM1, MAT1	S-adenosylmethionine synthetase 1, S-ADENOSYLMETHIONINE SYNTHETASE-1	S-adenosylmethionine synthetase 1	2540341127	Methylocystis sp. SC2	NPA	2540712486	44.67
AT1G02500.2	METK1, SAM-1, AtSAM1, SAM1, MAT1	S-adenosylmethionine synthetase 1, S-ADENOSYLMETHIONINE SYNTHETASE-1	S-adenosylmethionine synthetase 1	2540341127	Methylocystis sp. SC2	NPA	2540712824	36.132
AT1G02500.2	METK1, SAM-1, AtSAM1, SAM1, MAT1	S-adenosylmethionine synthetase 1, S-ADENOSYLMETHIONINE SYNTHETASE-1	S-adenosylmethionine synthetase 1	2540341146	Mycobacterium tuberculosis 7199-99	NPA	2540754729	52.551
AT1G02500.2	METK1, SAM-1, AtSAM1, SAM1, MAT1	S-adenosylmethionine synthetase 1, S-ADENOSYLMETHIONINE SYNTHETASE-1	S-adenosylmethionine synthetase 1	2540341199	Microvirga flocculans ATCC BAA-817	NPA	2540897739	47.044
AT1G02500.2	METK1, SAM-1, AtSAM1, SAM1, MAT1	S-adenosylmethionine synthetase 1, S-ADENOSYLMETHIONINE SYNTHETASE-1	S-adenosylmethionine synthetase 1	2540341243	Acidovorax sp. JHL-3	NPA	2541017864	53.23
AT1G02500.2	METK1, SAM-1, AtSAM1, SAM1, MAT1	S-adenosylmethionine synthetase 1, S-ADENOSYLMETHIONINE SYNTHETASE-1	S-adenosylmethionine synthetase 1	2541046934	Methylopila sp. 73B	NPA	2541186711	48.062
AT1G02500.2	METK1, SAM-1, AtSAM1, SAM1, MAT1	S-adenosylmethionine synthetase 1, S-ADENOSYLMETHIONINE SYNTHETASE-1	S-adenosylmethionine synthetase 1	2541046994	Paenibacillus sp. HGH0039	NPA	2541380981	56.281
AT1G02500.2	METK1, SAM-1, AtSAM1, SAM1, MAT1	S-adenosylmethionine synthetase 1, S-ADENOSYLMETHIONINE SYNTHETASE-1	S-adenosylmethionine synthetase 1	2541047009	Sutterella wadsworthensis HGA0223	NPA	2541438795	54.569
AT1G02500.2	METK1, SAM-1, AtSAM1, SAM1, MAT1	S-adenosylmethionine synthetase 1, S-ADENOSYLMETHIONINE SYNTHETASE-1	S-adenosylmethionine synthetase 1	2541047017	Streptomyces sp. HPH0547	NPA	2541454660	52.405
AT1G02500.2	METK1, SAM-1, AtSAM1, SAM1, MAT1	S-adenosylmethionine synthetase 1, S-ADENOSYLMETHIONINE SYNTHETASE-1	S-adenosylmethionine synthetase 1	2541047020	Microbacterium sp. oral taxon 186 F0373	NPA	2541467319	51.429
AT1G02500.2	METK1, SAM-1, AtSAM1, SAM1, MAT1	S-adenosylmethionine synthetase 1, S-ADENOSYLMETHIONINE SYNTHETASE-1	S-adenosylmethionine synthetase 1	2541047045	Mycobacterium canettii CIPT 140070008	NPA	2541569509	52.551
AT1G02500.2	METK1, SAM-1, AtSAM1, SAM1, MAT1	S-adenosylmethionine synthetase 1, S-ADENOSYLMETHIONINE SYNTHETASE-1	S-adenosylmethionine synthetase 1	2541047046	Mycobacterium canettii CIPT 140070017	NPA	2541573649	52.551
AT1G02500.2	METK1, SAM-1, AtSAM1, SAM1, MAT1	S-adenosylmethionine synthetase 1, S-ADENOSYLMETHIONINE SYNTHETASE-1	S-adenosylmethionine synthetase 1	2541047103	Pseudomonas sp. CFT9	NPA	2541851595	51.538
AT1G02500.2	METK1, SAM-1, AtSAM1, SAM1, MAT1	S-adenosylmethionine synthetase 1, S-ADENOSYLMETHIONINE SYNTHETASE-1	S-adenosylmethionine synthetase 1	2541047152	Bartonella schoenbuchensis m07a	NPA	2542000769	39.855
AT1G02500.2	METK1, SAM-1, AtSAM1, SAM1, MAT1	S-adenosylmethionine synthetase 1, S-ADENOSYLMETHIONINE SYNTHETASE-1	S-adenosylmethionine synthetase 1	2541047508	Mycobacterium marinum Europe	NPA	2543276744	52.806
AT1G02500.2	METK1, SAM-1, AtSAM1, SAM1, MAT1	S-adenosylmethionine synthetase 1, S-ADENOSYLMETHIONINE SYNTHETASE-1	S-adenosylmethionine synthetase 1	2545555861	Bartonella doshiae ATCC 700133	NPA	2545761374	40.189
AT1G02500.2	METK1, SAM-1, AtSAM1, SAM1, MAT1	S-adenosylmethionine synthetase 1, S-ADENOSYLMETHIONINE SYNTHETASE-1	S-adenosylmethionine synthetase 1	2545555862	Bartonella vinsonii berkhoffii ATCC 51672	NPA	2545763437	40.097
AT1G02500.2	METK1, SAM-1, AtSAM1, SAM1, MAT1	S-adenosylmethionine synthetase 1, S-ADENOSYLMETHIONINE SYNTHETASE-1	S-adenosylmethionine synthetase 1	2545555864	Mycobacterium genavense ATCC 51234	NPA	2545769501	52.806
AT1G02500.2	METK1, SAM-1, AtSAM1, SAM1, MAT1	S-adenosylmethionine synthetase 1, S-ADENOSYLMETHIONINE SYNTHETASE-1	S-adenosylmethionine synthetase 1	2545555865	Bartonella elizabethae F9251, ATCC 49927	NPA	2545773489	40.338
AT1G02500.2	METK1, SAM-1, AtSAM1, SAM1, MAT1	S-adenosylmethionine synthetase 1, S-ADENOSYLMETHIONINE SYNTHETASE-1	S-adenosylmethionine synthetase 1	2545555877	Rhizobium selenitireducens ATCC BAA-1503	NPA	2545810755	42.892
AT1G02500.2	METK1, SAM-1, AtSAM1, SAM1, MAT1	S-adenosylmethionine synthetase 1, S-ADENOSYLMETHIONINE SYNTHETASE-1	S-adenosylmethionine synthetase 1	2545824543	Hyphomicrobium sp. 99	NPA	2545989103	46.076
AT1G02500.2	METK1, SAM-1, AtSAM1, SAM1, MAT1	S-adenosylmethionine synthetase 1, S-ADENOSYLMETHIONINE SYNTHETASE-1	S-adenosylmethionine synthetase 1	2545824615	Bartonella grahamii ATCC 700132	NPA	2546146946	40.097
AT1G02500.2	METK1, SAM-1, AtSAM1, SAM1, MAT1	S-adenosylmethionine synthetase 1, S-ADENOSYLMETHIONINE SYNTHETASE-1	S-adenosylmethionine synthetase 1	2545824687	Burkholderia pseudomallei MSHR1043	NPA	2546415654	55.409
AT1G02500.2	METK1, SAM-1, AtSAM1, SAM1, MAT1	S-adenosylmethionine synthetase 1, S-ADENOSYLMETHIONINE SYNTHETASE-1	S-adenosylmethionine synthetase 1	2545824690	Brucella intermedia M86	NPA	2546433813	42.654
AT1G02500.2	METK1, SAM-1, AtSAM1, SAM1, MAT1	S-adenosylmethionine synthetase 1, S-ADENOSYLMETHIONINE SYNTHETASE-1	S-adenosylmethionine synthetase 1	2545824693	Bacillus sonorensis L12	NPA	2546442645	55.181
AT1G02500.2	METK1, SAM-1, AtSAM1, SAM1, MAT1	S-adenosylmethionine synthetase 1, S-ADENOSYLMETHIONINE SYNTHETASE-1	S-adenosylmethionine synthetase 1	2545824696	Mycobacterium tuberculosis GuangZ0019	NPA	2546456896	52.551
AT1G02500.2	METK1, SAM-1, AtSAM1, SAM1, MAT1	S-adenosylmethionine synthetase 1, S-ADENOSYLMETHIONINE SYNTHETASE-1	S-adenosylmethionine synthetase 1	2546825546	Methylobacterium sp. 10	NPA	2546994755	45.619
AT1G02500.2	METK1, SAM-1, AtSAM1, SAM1, MAT1	S-adenosylmethionine synthetase 1, S-ADENOSYLMETHIONINE SYNTHETASE-1	S-adenosylmethionine synthetase 1	2546826724	Methylobacterium sp. EUR3 AL-11	NPA	2547099341	46.272
AT1G02500.2	METK1, SAM-1, AtSAM1, SAM1, MAT1	S-adenosylmethionine synthetase 1, S-ADENOSYLMETHIONINE SYNTHETASE-1	S-adenosylmethionine synthetase 1	2547132049	Bacillus subtilis gtP20b	NPA	2547208618	54.663
AT1G02500.2	METK1, SAM-1, AtSAM1, SAM1, MAT1	S-adenosylmethionine synthetase 1, S-ADENOSYLMETHIONINE SYNTHETASE-1	S-adenosylmethionine synthetase 1	2547132101	Sphingomonas sp. KC8	NPA	2547364851	45.876
AT1G02500.2	METK1, SAM-1, AtSAM1, SAM1, MAT1	S-adenosylmethionine synthetase 1, S-ADENOSYLMETHIONINE SYNTHETASE-1	S-adenosylmethionine synthetase 1	2547132105	Kocuria rhizophila P7-4	NPA	2547380884	51.948
AT1G02500.2	METK1, SAM-1, AtSAM1, SAM1, MAT1	S-adenosylmethionine synthetase 1, S-ADENOSYLMETHIONINE SYNTHETASE-1	S-adenosylmethionine synthetase 1	2547132118	Sphingomonas elodea ATCC 31461	NPA	2547435175	44.612
AT1G02500.2	METK1, SAM-1, AtSAM1, SAM1, MAT1	S-adenosylmethionine synthetase 1, S-ADENOSYLMETHIONINE SYNTHETASE-1	S-adenosylmethionine synthetase 1	2547132141	Sphingomonas echinoides ATCC 14820	NPA	2547546406	45.792
AT1G02500.2	METK1, SAM-1, AtSAM1, SAM1, MAT1	S-adenosylmethionine synthetase 1, S-ADENOSYLMETHIONINE SYNTHETASE-1	S-adenosylmethionine synthetase 1	2547132142	Sphingomonas sp. PAMC 26605	NPA	2547549381	46.02
AT1G02500.2	METK1, SAM-1, AtSAM1, SAM1, MAT1	S-adenosylmethionine synthetase 1, S-ADENOSYLMETHIONINE SYNTHETASE-1	S-adenosylmethionine synthetase 1	2547132167	Bartonella senegalensis OS02	NPA	2547644431	41.063
AT1G02500.2	METK1, SAM-1, AtSAM1, SAM1, MAT1	S-adenosylmethionine synthetase 1, S-ADENOSYLMETHIONINE SYNTHETASE-1	S-adenosylmethionine synthetase 1	2547132177	Bartonella birtlesii IBS 325	NPA	2547684292	40.821
AT1G02500.2	METK1, SAM-1, AtSAM1, SAM1, MAT1	S-adenosylmethionine synthetase 1, S-ADENOSYLMETHIONINE SYNTHETASE-1	S-adenosylmethionine synthetase 1	2547132189	Curtobacterium flaccumfaciens UCD-AKU	NPA	2547722461	53.125
AT1G02500.2	METK1, SAM-1, AtSAM1, SAM1, MAT1	S-adenosylmethionine synthetase 1, S-ADENOSYLMETHIONINE SYNTHETASE-1	S-adenosylmethionine synthetase 1	2547132221	Mycobacterium tuberculosis CTRI-4	NPA	2547880467	52.551
AT1G02500.2	METK1, SAM-1, AtSAM1, SAM1, MAT1	S-adenosylmethionine synthetase 1, S-ADENOSYLMETHIONINE SYNTHETASE-1	S-adenosylmethionine synthetase 1	2547132239	Mycobacterium tuberculosis X122	NPA	2547955258	52.551
AT1G02500.2	METK1, SAM-1, AtSAM1, SAM1, MAT1	S-adenosylmethionine synthetase 1, S-ADENOSYLMETHIONINE SYNTHETASE-1	S-adenosylmethionine synthetase 1	2547132240	Mycobacterium tuberculosis HN878	NPA	2547959473	52.806
AT1G02500.2	METK1, SAM-1, AtSAM1, SAM1, MAT1	S-adenosylmethionine synthetase 1, S-ADENOSYLMETHIONINE SYNTHETASE-1	S-adenosylmethionine synthetase 1	2547132288	Acinetobacter baumannii UMB002	NPA	2548163854	52.03
AT1G02500.2	METK1, SAM-1, AtSAM1, SAM1, MAT1	S-adenosylmethionine synthetase 1, S-ADENOSYLMETHIONINE SYNTHETASE-1	S-adenosylmethionine synthetase 1	2547132308	Acinetobacter baumannii NCTC 7422	NPA	2548234958	52.88
AT1G02500.2	METK1, SAM-1, AtSAM1, SAM1, MAT1	S-adenosylmethionine synthetase 1, S-ADENOSYLMETHIONINE SYNTHETASE-1	S-adenosylmethionine synthetase 1	2547132469	Bartonella clarridgeiae ATCC 51734	NPA	2548759837	41.928
AT1G02500.2	METK1, SAM-1, AtSAM1, SAM1, MAT1	S-adenosylmethionine synthetase 1, S-ADENOSYLMETHIONINE SYNTHETASE-1	S-adenosylmethionine synthetase 1	2548876508	Pseudomonas tolaasii PMS117	NPA	2548902756	52.821
AT1G02500.2	METK1, SAM-1, AtSAM1, SAM1, MAT1	S-adenosylmethionine synthetase 1, S-ADENOSYLMETHIONINE SYNTHETASE-1	S-adenosylmethionine synthetase 1	2548876759	Acinetobacter baumannii 4857	NPA	2549723538	52.03
AT1G02500.2	METK1, SAM-1, AtSAM1, SAM1, MAT1	S-adenosylmethionine synthetase 1, S-ADENOSYLMETHIONINE SYNTHETASE-1	S-adenosylmethionine synthetase 1	2548876809	Sphingomonas sp. PAMC 26621	NPA	2549937394	45.771
AT1G02500.2	METK1, SAM-1, AtSAM1, SAM1, MAT1	S-adenosylmethionine synthetase 1, S-ADENOSYLMETHIONINE SYNTHETASE-1	S-adenosylmethionine synthetase 1	2548876811	Sphingomonas sp. PAMC 26617	NPA	2549943291	45.771
AT1G02500.2	METK1, SAM-1, AtSAM1, SAM1, MAT1	S-adenosylmethionine synthetase 1, S-ADENOSYLMETHIONINE SYNTHETASE-1	S-adenosylmethionine synthetase 1	2548876812	Pseudomonas extremaustralis 14-3 sub14-3b	NPA	2549949851	51.282
AT1G02500.2	METK1, SAM-1, AtSAM1, SAM1, MAT1	S-adenosylmethionine synthetase 1, S-ADENOSYLMETHIONINE SYNTHETASE-1	S-adenosylmethionine synthetase 1	2548876819	Methylocystis parvus OBBP	NPA	2549981209	38.791
AT1G02500.2	METK1, SAM-1, AtSAM1, SAM1, MAT1	S-adenosylmethionine synthetase 1, S-ADENOSYLMETHIONINE SYNTHETASE-1	S-adenosylmethionine synthetase 1	2548876819	Methylocystis parvus OBBP	NPA	2549982398	44.275
AT1G02500.2	METK1, SAM-1, AtSAM1, SAM1, MAT1	S-adenosylmethionine synthetase 1, S-ADENOSYLMETHIONINE SYNTHETASE-1	S-adenosylmethionine synthetase 1	2548876913	Brucella anthropi CTS-325	NPA	2550306943	42.891
AT1G02500.2	METK1, SAM-1, AtSAM1, SAM1, MAT1	S-adenosylmethionine synthetase 1, S-ADENOSYLMETHIONINE SYNTHETASE-1	S-adenosylmethionine synthetase 1	2548876929	Paenibacillus polymyxa OSY-DF	NPA	2550370527	54.523
AT1G02500.2	METK1, SAM-1, AtSAM1, SAM1, MAT1	S-adenosylmethionine synthetase 1, S-ADENOSYLMETHIONINE SYNTHETASE-1	S-adenosylmethionine synthetase 1	2548877034	Mycobacteroides abscessus M156	NPA	2550872917	53.47
AT1G02500.2	METK1, SAM-1, AtSAM1, SAM1, MAT1	S-adenosylmethionine synthetase 1, S-ADENOSYLMETHIONINE SYNTHETASE-1	S-adenosylmethionine synthetase 1	2548877036	Mycobacteroides abscessus M24	NPA	2550884278	53.47
AT1G02500.2	METK1, SAM-1, AtSAM1, SAM1, MAT1	S-adenosylmethionine synthetase 1, S-ADENOSYLMETHIONINE SYNTHETASE-1	S-adenosylmethionine synthetase 1	2548877038	Mycobacteroides abscessus M152	NPA	2550895657	53.47
AT1G02500.2	METK1, SAM-1, AtSAM1, SAM1, MAT1	S-adenosylmethionine synthetase 1, S-ADENOSYLMETHIONINE SYNTHETASE-1	S-adenosylmethionine synthetase 1	2551306099	Priestia endophytica 2102	NPA	2551767813	53.769
AT1G02500.2	METK1, SAM-1, AtSAM1, SAM1, MAT1	S-adenosylmethionine synthetase 1, S-ADENOSYLMETHIONINE SYNTHETASE-1	S-adenosylmethionine synthetase 1	2551306124	Bacillus amyloliquefaciens amyloliquefaciens DC-12	NPA	2551880744	55.181
AT1G02500.2	METK1, SAM-1, AtSAM1, SAM1, MAT1	S-adenosylmethionine synthetase 1, S-ADENOSYLMETHIONINE SYNTHETASE-1	S-adenosylmethionine synthetase 1	2551306134	Bartonella rattaustraliani AUST/NH4	NPA	2551927634	40.338
AT1G02500.2	METK1, SAM-1, AtSAM1, SAM1, MAT1	S-adenosylmethionine synthetase 1, S-ADENOSYLMETHIONINE SYNTHETASE-1	S-adenosylmethionine synthetase 1	2551306144	Mycobacteroides abscessus bolletii M18	NPA	2551981250	53.47
AT1G02500.2	METK1, SAM-1, AtSAM1, SAM1, MAT1	S-adenosylmethionine synthetase 1, S-ADENOSYLMETHIONINE SYNTHETASE-1	S-adenosylmethionine synthetase 1	2551306146	Afipia birgiae 34632	NPA	2551990259	47.583
AT1G02500.2	METK1, SAM-1, AtSAM1, SAM1, MAT1	S-adenosylmethionine synthetase 1, S-ADENOSYLMETHIONINE SYNTHETASE-1	S-adenosylmethionine synthetase 1	2551306149	Burkholderia thailandensis MSMB43	NPA	2552003293	54.881
AT1G02500.2	METK1, SAM-1, AtSAM1, SAM1, MAT1	S-adenosylmethionine synthetase 1, S-ADENOSYLMETHIONINE SYNTHETASE-1	S-adenosylmethionine synthetase 1	2551306152	Sphingomonas sp. ATCC 31555	NPA	2552023489	44.862
AT1G02500.2	METK1, SAM-1, AtSAM1, SAM1, MAT1	S-adenosylmethionine synthetase 1, S-ADENOSYLMETHIONINE SYNTHETASE-1	S-adenosylmethionine synthetase 1	2551306161	Nocardia testacea NBRC 100365	NPA	2552075257	52.185
AT1G02500.2	METK1, SAM-1, AtSAM1, SAM1, MAT1	S-adenosylmethionine synthetase 1, S-ADENOSYLMETHIONINE SYNTHETASE-1	S-adenosylmethionine synthetase 1	2551306169	Nocardia paucivorans NBRC 100373	NPA	2552135880	52.699
AT1G02500.2	METK1, SAM-1, AtSAM1, SAM1, MAT1	S-adenosylmethionine synthetase 1, S-ADENOSYLMETHIONINE SYNTHETASE-1	S-adenosylmethionine synthetase 1	2551306170	Nocardia abscessus NBRC 100374	NPA	2552142495	53.47
AT1G02500.2	METK1, SAM-1, AtSAM1, SAM1, MAT1	S-adenosylmethionine synthetase 1, S-ADENOSYLMETHIONINE SYNTHETASE-1	S-adenosylmethionine synthetase 1	2551306180	Nocardia concava NBRC 100430	NPA	2552200070	53.846
AT1G02500.2	METK1, SAM-1, AtSAM1, SAM1, MAT1	S-adenosylmethionine synthetase 1, S-ADENOSYLMETHIONINE SYNTHETASE-1	S-adenosylmethionine synthetase 1	2551306190	Pseudomonas sp. CBZ-4	NPA	2552239374	51.538
AT1G02500.2	METK1, SAM-1, AtSAM1, SAM1, MAT1	S-adenosylmethionine synthetase 1, S-ADENOSYLMETHIONINE SYNTHETASE-1	S-adenosylmethionine synthetase 1	2551306357	Bartonella florenciae R4	NPA	2552766109	39.855
AT1G02500.2	METK1, SAM-1, AtSAM1, SAM1, MAT1	S-adenosylmethionine synthetase 1, S-ADENOSYLMETHIONINE SYNTHETASE-1	S-adenosylmethionine synthetase 1	2551306362	Acinetobacter sp. TG2027	NPA	2552786342	52.094
AT1G02500.2	METK1, SAM-1, AtSAM1, SAM1, MAT1	S-adenosylmethionine synthetase 1, S-ADENOSYLMETHIONINE SYNTHETASE-1	S-adenosylmethionine synthetase 1	2551306393	Bacillus subtilis S1-4	NPA	2552908585	54.663
AT1G02500.2	METK1, SAM-1, AtSAM1, SAM1, MAT1	S-adenosylmethionine synthetase 1, S-ADENOSYLMETHIONINE SYNTHETASE-1	S-adenosylmethionine synthetase 1	2551306414	Pseudomonas sp. 313	NPA	2552996315	51.026
AT1G02500.2	METK1, SAM-1, AtSAM1, SAM1, MAT1	S-adenosylmethionine synthetase 1, S-ADENOSYLMETHIONINE SYNTHETASE-1	S-adenosylmethionine synthetase 1	2551306423	Mycolicibacterium septicum DSM 44393	NPA	2553040668	53.213
AT1G02500.2	METK1, SAM-1, AtSAM1, SAM1, MAT1	S-adenosylmethionine synthetase 1, S-ADENOSYLMETHIONINE SYNTHETASE-1	S-adenosylmethionine synthetase 1	2551306471	Methylobacterium sp. MB200	NPA	2553200533	47.287
AT1G02500.2	METK1, SAM-1, AtSAM1, SAM1, MAT1	S-adenosylmethionine synthetase 1, S-ADENOSYLMETHIONINE SYNTHETASE-1	S-adenosylmethionine synthetase 1	2551306495	Bacillus licheniformis CGMCC 3963	NPA	2553299935	55.699
AT1G02500.2	METK1, SAM-1, AtSAM1, SAM1, MAT1	S-adenosylmethionine synthetase 1, S-ADENOSYLMETHIONINE SYNTHETASE-1	S-adenosylmethionine synthetase 1	2551306518	Bacillus sp. WBUNB009	NPA	2553384473	55.429
AT1G02500.2	METK1, SAM-1, AtSAM1, SAM1, MAT1	S-adenosylmethionine synthetase 1, S-ADENOSYLMETHIONINE SYNTHETASE-1	S-adenosylmethionine synthetase 1	2554235023	Rhodococcus ruber Chol-4	NPA	2554345265	53.077
AT1G02500.2	METK1, SAM-1, AtSAM1, SAM1, MAT1	S-adenosylmethionine synthetase 1, S-ADENOSYLMETHIONINE SYNTHETASE-1	S-adenosylmethionine synthetase 1	2554235079	Acinetobacter baumannii TG22336	NPA	2554585933	52.03
AT1G02500.2	METK1, SAM-1, AtSAM1, SAM1, MAT1	S-adenosylmethionine synthetase 1, S-ADENOSYLMETHIONINE SYNTHETASE-1	S-adenosylmethionine synthetase 1	2554235081	Acinetobacter baumannii TG27311	NPA	2554591386	52.03
AT1G02500.2	METK1, SAM-1, AtSAM1, SAM1, MAT1	S-adenosylmethionine synthetase 1, S-ADENOSYLMETHIONINE SYNTHETASE-1	S-adenosylmethionine synthetase 1	2554235175	Paraburkholderia phenoliruptrix AC1100	NPA	2554976113	54.354
AT1G02500.2	METK1, SAM-1, AtSAM1, SAM1, MAT1	S-adenosylmethionine synthetase 1, S-ADENOSYLMETHIONINE SYNTHETASE-1	S-adenosylmethionine synthetase 1	2554235206	Gillisia sp. CAL575	NPA	2555135428	49.351
AT1G02500.2	METK1, SAM-1, AtSAM1, SAM1, MAT1	S-adenosylmethionine synthetase 1, S-ADENOSYLMETHIONINE SYNTHETASE-1	S-adenosylmethionine synthetase 1	2554235210	Mycobacterium tuberculosis PanR0203	NPA	2555148206	52.551
AT1G02500.2	METK1, SAM-1, AtSAM1, SAM1, MAT1	S-adenosylmethionine synthetase 1, S-ADENOSYLMETHIONINE SYNTHETASE-1	S-adenosylmethionine synthetase 1	2554235235	Bacillus sp. NSP9.1	NPA	2555265248	55.699
AT1G02500.2	METK1, SAM-1, AtSAM1, SAM1, MAT1	S-adenosylmethionine synthetase 1, S-ADENOSYLMETHIONINE SYNTHETASE-1	S-adenosylmethionine synthetase 1	2554235237	Mycobacterium tuberculosis PanR0308	NPA	2555273603	52.551
AT1G02500.2	METK1, SAM-1, AtSAM1, SAM1, MAT1	S-adenosylmethionine synthetase 1, S-ADENOSYLMETHIONINE SYNTHETASE-1	S-adenosylmethionine synthetase 1	2554235250	Mycobacterium tuberculosis PanR0316	NPA	2555329047	52.551
AT1G02500.2	METK1, SAM-1, AtSAM1, SAM1, MAT1	S-adenosylmethionine synthetase 1, S-ADENOSYLMETHIONINE SYNTHETASE-1	S-adenosylmethionine synthetase 1	2554235255	Mycobacterium tuberculosis PanR0503	NPA	2555350016	52.551
AT1G02500.2	METK1, SAM-1, AtSAM1, SAM1, MAT1	S-adenosylmethionine synthetase 1, S-ADENOSYLMETHIONINE SYNTHETASE-1	S-adenosylmethionine synthetase 1	2554235263	Mycobacterium tuberculosis PanR0902	NPA	2555383623	52.551
AT1G02500.2	METK1, SAM-1, AtSAM1, SAM1, MAT1	S-adenosylmethionine synthetase 1, S-ADENOSYLMETHIONINE SYNTHETASE-1	S-adenosylmethionine synthetase 1	2554235272	Mycobacterium tuberculosis PanR0908	NPA	2555421566	52.551
AT1G02500.2	METK1, SAM-1, AtSAM1, SAM1, MAT1	S-adenosylmethionine synthetase 1, S-ADENOSYLMETHIONINE SYNTHETASE-1	S-adenosylmethionine synthetase 1	2554235278	Mycobacterium tuberculosis PanR0906	NPA	2555446549	52.551
AT1G02500.2	METK1, SAM-1, AtSAM1, SAM1, MAT1	S-adenosylmethionine synthetase 1, S-ADENOSYLMETHIONINE SYNTHETASE-1	S-adenosylmethionine synthetase 1	2554235293	Mycobacterium tuberculosis PanR0411	NPA	2555519911	52.551
AT1G02500.2	METK1, SAM-1, AtSAM1, SAM1, MAT1	S-adenosylmethionine synthetase 1, S-ADENOSYLMETHIONINE SYNTHETASE-1	S-adenosylmethionine synthetase 1	2554235307	Mycobacterium tuberculosis PanR0409	NPA	2555586941	52.551
AT1G02500.2	METK1, SAM-1, AtSAM1, SAM1, MAT1	S-adenosylmethionine synthetase 1, S-ADENOSYLMETHIONINE SYNTHETASE-1	S-adenosylmethionine synthetase 1	2554235430	Mycobacterium tuberculosis EAI5	NPA	2555960183	52.551
AT1G02500.2	METK1, SAM-1, AtSAM1, SAM1, MAT1	S-adenosylmethionine synthetase 1, S-ADENOSYLMETHIONINE SYNTHETASE-1	S-adenosylmethionine synthetase 1	2554235754	Bradyrhizobium sp. OHSU_III	NPA	2556790611	45.522
AT1G02500.2	METK1, SAM-1, AtSAM1, SAM1, MAT1	S-adenosylmethionine synthetase 1, S-ADENOSYLMETHIONINE SYNTHETASE-1	S-adenosylmethionine synthetase 1	2556921008	Afifella pfennigii DSM 17143	NPA	2556953718	49.742
AT1G02500.2	METK1, SAM-1, AtSAM1, SAM1, MAT1	S-adenosylmethionine synthetase 1, S-ADENOSYLMETHIONINE SYNTHETASE-1	S-adenosylmethionine synthetase 1	2556921015	Pseudomonas umsongensis UNC430CL58Col	PA	2556983210	51.282
AT1G02500.2	METK1, SAM-1, AtSAM1, SAM1, MAT1	S-adenosylmethionine synthetase 1, S-ADENOSYLMETHIONINE SYNTHETASE-1	S-adenosylmethionine synthetase 1	2556921097	Arthrobacter sp. 9MFCol3.1	PA	2557408737	55.584
AT1G02500.2	METK1, SAM-1, AtSAM1, SAM1, MAT1	S-adenosylmethionine synthetase 1, S-ADENOSYLMETHIONINE SYNTHETASE-1	S-adenosylmethionine synthetase 1	2556921113	Brackiella oedipodis DSM 13743	NPA	2557463575	55.643
AT1G02500.2	METK1, SAM-1, AtSAM1, SAM1, MAT1	S-adenosylmethionine synthetase 1, S-ADENOSYLMETHIONINE SYNTHETASE-1	S-adenosylmethionine synthetase 1	2556921655	Alkalihalobacillus bogoriensis ATCC BAA-922	NPA	2558221066	57.143
AT1G02500.2	METK1, SAM-1, AtSAM1, SAM1, MAT1	S-adenosylmethionine synthetase 1, S-ADENOSYLMETHIONINE SYNTHETASE-1	S-adenosylmethionine synthetase 1	2556921669	Shinella sp. DD12	NPA	2558277099	43.237
AT1G02500.2	METK1, SAM-1, AtSAM1, SAM1, MAT1	S-adenosylmethionine synthetase 1, S-ADENOSYLMETHIONINE SYNTHETASE-1	S-adenosylmethionine synthetase 1	2556921674	Dyella japonica UNC79MFTsu3.2	PA	2558295499	52.463
AT1G02500.2	METK1, SAM-1, AtSAM1, SAM1, MAT1	S-adenosylmethionine synthetase 1, S-ADENOSYLMETHIONINE SYNTHETASE-1	S-adenosylmethionine synthetase 1	2558309069	Bacillus toyonensis BCT-7112	NPA	2558569254	56.423
AT1G02500.2	METK1, SAM-1, AtSAM1, SAM1, MAT1	S-adenosylmethionine synthetase 1, S-ADENOSYLMETHIONINE SYNTHETASE-1	S-adenosylmethionine synthetase 1	2558309101	Microbacterium sp. UNC423CL45Tsu	PA	2558675456	51.948
AT1G02500.2	METK1, SAM-1, AtSAM1, SAM1, MAT1	S-adenosylmethionine synthetase 1, S-ADENOSYLMETHIONINE SYNTHETASE-1	S-adenosylmethionine synthetase 1	2558309150	Ralstonia sp. UNC404CL21Col	PA	2558852408	55.556
AT1G02500.2	METK1, SAM-1, AtSAM1, SAM1, MAT1	S-adenosylmethionine synthetase 1, S-ADENOSYLMETHIONINE SYNTHETASE-1	S-adenosylmethionine synthetase 1	2558860101	Acinetobacter sp. UNC436CL71CviS28	PA	2558869859	52.284
AT1G02500.2	METK1, SAM-1, AtSAM1, SAM1, MAT1	S-adenosylmethionine synthetase 1, S-ADENOSYLMETHIONINE SYNTHETASE-1	S-adenosylmethionine synthetase 1	2558860231	Burkholderia pseudomallei NCTC 13178	NPA	2559257220	55.409
AT1G02500.2	METK1, SAM-1, AtSAM1, SAM1, MAT1	S-adenosylmethionine synthetase 1, S-ADENOSYLMETHIONINE SYNTHETASE-1	S-adenosylmethionine synthetase 1	2558860284	Rothia aeria F0184	NPA	2559440021	52.468
AT1G02500.2	METK1, SAM-1, AtSAM1, SAM1, MAT1	S-adenosylmethionine synthetase 1, S-ADENOSYLMETHIONINE SYNTHETASE-1	S-adenosylmethionine synthetase 1	2558860630	Mycobacterium tuberculosis WX1	NPA	2560451129	52.551
AT1G02500.2	METK1, SAM-1, AtSAM1, SAM1, MAT1	S-adenosylmethionine synthetase 1, S-ADENOSYLMETHIONINE SYNTHETASE-1	S-adenosylmethionine synthetase 1	2558860632	Mycobacterium tuberculosis WX3	NPA	2560461283	52.551
AT1G02500.2	METK1, SAM-1, AtSAM1, SAM1, MAT1	S-adenosylmethionine synthetase 1, S-ADENOSYLMETHIONINE SYNTHETASE-1	S-adenosylmethionine synthetase 1	2561511073	Bacillus sp. UNC125MFCrub1.1	PA	2561992997	57.143
AT1G02500.2	METK1, SAM-1, AtSAM1, SAM1, MAT1	S-adenosylmethionine synthetase 1, S-ADENOSYLMETHIONINE SYNTHETASE-1	S-adenosylmethionine synthetase 1	2561511096	Brevundimonas bacteroides DSM 4726	NPA	2562054510	44.975
AT1G02500.2	METK1, SAM-1, AtSAM1, SAM1, MAT1	S-adenosylmethionine synthetase 1, S-ADENOSYLMETHIONINE SYNTHETASE-1	S-adenosylmethionine synthetase 1	2561511112	Streptomyces sp. CNQ-525	NPA	2562117595	53.571
AT1G02500.2	METK1, SAM-1, AtSAM1, SAM1, MAT1	S-adenosylmethionine synthetase 1, S-ADENOSYLMETHIONINE SYNTHETASE-1	S-adenosylmethionine synthetase 1	2561511126	Comamonas testosteroni sv. Ba CNB-1	NPA	2562171592	54.922
AT1G02500.2	METK1, SAM-1, AtSAM1, SAM1, MAT1	S-adenosylmethionine synthetase 1, S-ADENOSYLMETHIONINE SYNTHETASE-1	S-adenosylmethionine synthetase 1	2561511224	Agrobacterium sp. 33MFTa1.1	PA	2562542513	41.469
AT1G02500.2	METK1, SAM-1, AtSAM1, SAM1, MAT1	S-adenosylmethionine synthetase 1, S-ADENOSYLMETHIONINE SYNTHETASE-1	S-adenosylmethionine synthetase 1	2562617052	Bosea sp. 117	NPA	2562817172	45.547
AT1G02500.2	METK1, SAM-1, AtSAM1, SAM1, MAT1	S-adenosylmethionine synthetase 1, S-ADENOSYLMETHIONINE SYNTHETASE-1	S-adenosylmethionine synthetase 1	2562617101	Pseudomonas fluorescens BBc6R8	NPA	2563002127	51.026
AT1G02500.2	METK1, SAM-1, AtSAM1, SAM1, MAT1	S-adenosylmethionine synthetase 1, S-ADENOSYLMETHIONINE SYNTHETASE-1	S-adenosylmethionine synthetase 1	2562617109	Brucella melitensis bv. 1 M28-12	NPA	2563045981	42.654
AT1G02500.2	METK1, SAM-1, AtSAM1, SAM1, MAT1	S-adenosylmethionine synthetase 1, S-ADENOSYLMETHIONINE SYNTHETASE-1	S-adenosylmethionine synthetase 1	2562617116	Bacillus sp. CPSM8	NPA	2563085624	55.699
AT1G02500.2	METK1, SAM-1, AtSAM1, SAM1, MAT1	S-adenosylmethionine synthetase 1, S-ADENOSYLMETHIONINE SYNTHETASE-1	S-adenosylmethionine synthetase 1	2563366505	Methylocystis sp. LW5	NPA	2563379764	44.67
AT1G02500.2	METK1, SAM-1, AtSAM1, SAM1, MAT1	S-adenosylmethionine synthetase 1, S-ADENOSYLMETHIONINE SYNTHETASE-1	S-adenosylmethionine synthetase 1	2563366508	Streptomyces sp. 140Col2.1E	PA	2563394376	53.964
AT1G02500.2	METK1, SAM-1, AtSAM1, SAM1, MAT1	S-adenosylmethionine synthetase 1, S-ADENOSYLMETHIONINE SYNTHETASE-1	S-adenosylmethionine synthetase 1	2563366509	Paenibacillus sp. UNC451MF	PA	2563405059	56.736
AT1G02500.2	METK1, SAM-1, AtSAM1, SAM1, MAT1	S-adenosylmethionine synthetase 1, S-ADENOSYLMETHIONINE SYNTHETASE-1	S-adenosylmethionine synthetase 1	2563366510	Rhodococcus sp. UNC23MFCrub1.1	PA	2563408738	51.538
AT1G02500.2	METK1, SAM-1, AtSAM1, SAM1, MAT1	S-adenosylmethionine synthetase 1, S-ADENOSYLMETHIONINE SYNTHETASE-1	S-adenosylmethionine synthetase 1	2563366511	Arthrobacter sp. UNC362MFTsu5.1	PA	2563411540	54.545
AT1G02500.2	METK1, SAM-1, AtSAM1, SAM1, MAT1	S-adenosylmethionine synthetase 1, S-ADENOSYLMETHIONINE SYNTHETASE-1	S-adenosylmethionine synthetase 1	2563366512	Rhodococcus sp. UNC363MFTsu5.1	PA	2563416701	53.59
AT1G02500.2	METK1, SAM-1, AtSAM1, SAM1, MAT1	S-adenosylmethionine synthetase 1, S-ADENOSYLMETHIONINE SYNTHETASE-1	S-adenosylmethionine synthetase 1	2563366514	Bacillus sp. UNC41MFS5	PA	2563428792	55.025
AT1G02500.2	METK1, SAM-1, AtSAM1, SAM1, MAT1	S-adenosylmethionine synthetase 1, S-ADENOSYLMETHIONINE SYNTHETASE-1	S-adenosylmethionine synthetase 1	2563366515	Streptomyces sp. UNC401CLCol	PA	2563438758	53.197
AT1G02500.2	METK1, SAM-1, AtSAM1, SAM1, MAT1	S-adenosylmethionine synthetase 1, S-ADENOSYLMETHIONINE SYNTHETASE-1	S-adenosylmethionine synthetase 1	2563366516	Paenibacillus sp. UNC217MF	PA	2563441889	56.104
AT1G02500.2	METK1, SAM-1, AtSAM1, SAM1, MAT1	S-adenosylmethionine synthetase 1, S-ADENOSYLMETHIONINE SYNTHETASE-1	S-adenosylmethionine synthetase 1	2563366550	Mycobacterium kansasii ATCC 12478	NPA	2563577024	53.316
AT1G02500.2	METK1, SAM-1, AtSAM1, SAM1, MAT1	S-adenosylmethionine synthetase 1, S-ADENOSYLMETHIONINE SYNTHETASE-1	S-adenosylmethionine synthetase 1	2563366719	Curtobacterium sp. UNCCL17	PA	2563777583	52.865
AT1G02500.2	METK1, SAM-1, AtSAM1, SAM1, MAT1	S-adenosylmethionine synthetase 1, S-ADENOSYLMETHIONINE SYNTHETASE-1	S-adenosylmethionine synthetase 1	2563366720	Flavobacterium sp. 40S8	PA	2563781071	49.738
AT1G02500.2	METK1, SAM-1, AtSAM1, SAM1, MAT1	S-adenosylmethionine synthetase 1, S-ADENOSYLMETHIONINE SYNTHETASE-1	S-adenosylmethionine synthetase 1	2563366739	Phyllobacterium sp. UNC302MFCol5.2	PA	2563854613	41.646
AT1G02500.2	METK1, SAM-1, AtSAM1, SAM1, MAT1	S-adenosylmethionine synthetase 1, S-ADENOSYLMETHIONINE SYNTHETASE-1	S-adenosylmethionine synthetase 1	2563366751	Bacillus anthracis BF1	NPA	2563924393	56.927
AT1G02500.2	METK1, SAM-1, AtSAM1, SAM1, MAT1	S-adenosylmethionine synthetase 1, S-ADENOSYLMETHIONINE SYNTHETASE-1	S-adenosylmethionine synthetase 1	2563367135	Bacillus weihenstephanensis NBRC 101238	NPA	2565537566	56.927
AT1G02500.2	METK1, SAM-1, AtSAM1, SAM1, MAT1	S-adenosylmethionine synthetase 1, S-ADENOSYLMETHIONINE SYNTHETASE-1	S-adenosylmethionine synthetase 1	2563367144	Paenibacillus sp. FSL R5-192	NPA	2565574131	55.025
AT1G02500.2	METK1, SAM-1, AtSAM1, SAM1, MAT1	S-adenosylmethionine synthetase 1, S-ADENOSYLMETHIONINE SYNTHETASE-1	S-adenosylmethionine synthetase 1	2563367146	Bacillus weihenstephanensis FSL H7-687	NPA	2565591841	56.927
AT1G02500.2	METK1, SAM-1, AtSAM1, SAM1, MAT1	S-adenosylmethionine synthetase 1, S-ADENOSYLMETHIONINE SYNTHETASE-1	S-adenosylmethionine synthetase 1	2565956508	Caulobacter sp. UNC358MFTsu5.1	PA	2565988245	43.564
AT1G02500.2	METK1, SAM-1, AtSAM1, SAM1, MAT1	S-adenosylmethionine synthetase 1, S-ADENOSYLMETHIONINE SYNTHETASE-1	S-adenosylmethionine synthetase 1	2565956511	Sphingomonas sp. UNC305MFCol5.2	PA	2565998230	45.5
AT1G02500.2	METK1, SAM-1, AtSAM1, SAM1, MAT1	S-adenosylmethionine synthetase 1, S-ADENOSYLMETHIONINE SYNTHETASE-1	S-adenosylmethionine synthetase 1	2565956582	Mycobacterium tuberculosis BT2	NPA	2566258744	52.551
AT1G02500.2	METK1, SAM-1, AtSAM1, SAM1, MAT1	S-adenosylmethionine synthetase 1, S-ADENOSYLMETHIONINE SYNTHETASE-1	S-adenosylmethionine synthetase 1	2565956680	Acinetobacter schindleri NIPH 900	NPA	2566673422	51.777
AT1G02500.2	METK1, SAM-1, AtSAM1, SAM1, MAT1	S-adenosylmethionine synthetase 1, S-ADENOSYLMETHIONINE SYNTHETASE-1	S-adenosylmethionine synthetase 1	2565956783	Mycobacterium avium 2285 (S)	NPA	2567083182	52.806
AT1G02500.2	METK1, SAM-1, AtSAM1, SAM1, MAT1	S-adenosylmethionine synthetase 1, S-ADENOSYLMETHIONINE SYNTHETASE-1	S-adenosylmethionine synthetase 1	2565956815	Mycobacterium kansasii 824	NPA	2567232259	53.316
AT1G02500.2	METK1, SAM-1, AtSAM1, SAM1, MAT1	S-adenosylmethionine synthetase 1, S-ADENOSYLMETHIONINE SYNTHETASE-1	S-adenosylmethionine synthetase 1	2565956816	Mycobacteroides abscessus abscessus 103	NPA	2567235350	52.48
AT1G02500.2	METK1, SAM-1, AtSAM1, SAM1, MAT1	S-adenosylmethionine synthetase 1, S-ADENOSYLMETHIONINE SYNTHETASE-1	S-adenosylmethionine synthetase 1	2565956875	Acinetobacter baumannii 1046051	NPA	2567434245	52.03
AT1G02500.2	METK1, SAM-1, AtSAM1, SAM1, MAT1	S-adenosylmethionine synthetase 1, S-ADENOSYLMETHIONINE SYNTHETASE-1	S-adenosylmethionine synthetase 1	2565956877	Acinetobacter baumannii 1051176	NPA	2567442615	52.03
AT1G02500.2	METK1, SAM-1, AtSAM1, SAM1, MAT1	S-adenosylmethionine synthetase 1, S-ADENOSYLMETHIONINE SYNTHETASE-1	S-adenosylmethionine synthetase 1	2565956879	Acinetobacter baumannii 10519	NPA	2567449705	50.928
AT1G02500.2	METK1, SAM-1, AtSAM1, SAM1, MAT1	S-adenosylmethionine synthetase 1, S-ADENOSYLMETHIONINE SYNTHETASE-1	S-adenosylmethionine synthetase 1	2565956887	Acinetobacter baumannii 110912	NPA	2567481691	52.03
AT1G02500.2	METK1, SAM-1, AtSAM1, SAM1, MAT1	S-adenosylmethionine synthetase 1, S-ADENOSYLMETHIONINE SYNTHETASE-1	S-adenosylmethionine synthetase 1	2565956904	Acinetobacter baumannii 1237893	NPA	2567551921	52.03
AT1G02500.2	METK1, SAM-1, AtSAM1, SAM1, MAT1	S-adenosylmethionine synthetase 1, S-ADENOSYLMETHIONINE SYNTHETASE-1	S-adenosylmethionine synthetase 1	2565956911	Acinetobacter baumannii 1266220	NPA	2567581062	50.928
AT1G02500.2	METK1, SAM-1, AtSAM1, SAM1, MAT1	S-adenosylmethionine synthetase 1, S-ADENOSYLMETHIONINE SYNTHETASE-1	S-adenosylmethionine synthetase 1	2565956926	Acinetobacter baumannii 1294596	NPA	2567641209	52.284
AT1G02500.2	METK1, SAM-1, AtSAM1, SAM1, MAT1	S-adenosylmethionine synthetase 1, S-ADENOSYLMETHIONINE SYNTHETASE-1	S-adenosylmethionine synthetase 1	2565956930	Acinetobacter baumannii 1296252	NPA	2567657488	50.928
AT1G02500.2	METK1, SAM-1, AtSAM1, SAM1, MAT1	S-adenosylmethionine synthetase 1, S-ADENOSYLMETHIONINE SYNTHETASE-1	S-adenosylmethionine synthetase 1	2565956933	Acinetobacter baumannii 136706	NPA	2567668159	50.928
AT1G02500.2	METK1, SAM-1, AtSAM1, SAM1, MAT1	S-adenosylmethionine synthetase 1, S-ADENOSYLMETHIONINE SYNTHETASE-1	S-adenosylmethionine synthetase 1	2565956939	Acinetobacter baumannii 1406182	NPA	2567693025	52.03
AT1G02500.2	METK1, SAM-1, AtSAM1, SAM1, MAT1	S-adenosylmethionine synthetase 1, S-ADENOSYLMETHIONINE SYNTHETASE-1	S-adenosylmethionine synthetase 1	2565956941	Acinetobacter baumannii 1406750	NPA	2567702659	52.03
AT1G02500.2	METK1, SAM-1, AtSAM1, SAM1, MAT1	S-adenosylmethionine synthetase 1, S-ADENOSYLMETHIONINE SYNTHETASE-1	S-adenosylmethionine synthetase 1	2565956965	Acinetobacter baumannii 1482820	NPA	2567799090	52.03
AT1G02500.2	METK1, SAM-1, AtSAM1, SAM1, MAT1	S-adenosylmethionine synthetase 1, S-ADENOSYLMETHIONINE SYNTHETASE-1	S-adenosylmethionine synthetase 1	2565956969	Acinetobacter baumannii 1526966	NPA	2567814938	50.663
AT1G02500.2	METK1, SAM-1, AtSAM1, SAM1, MAT1	S-adenosylmethionine synthetase 1, S-ADENOSYLMETHIONINE SYNTHETASE-1	S-adenosylmethionine synthetase 1	2565956975	Acinetobacter baumannii 1552865	NPA	2567840568	52.03
AT1G02500.2	METK1, SAM-1, AtSAM1, SAM1, MAT1	S-adenosylmethionine synthetase 1, S-ADENOSYLMETHIONINE SYNTHETASE-1	S-adenosylmethionine synthetase 1	2565956976	Acinetobacter baumannii 1564232	NPA	2567845456	52.094
AT1G02500.2	METK1, SAM-1, AtSAM1, SAM1, MAT1	S-adenosylmethionine synthetase 1, S-ADENOSYLMETHIONINE SYNTHETASE-1	S-adenosylmethionine synthetase 1	2565957073	Acinetobacter baumannii 268680	NPA	2568241223	50.928
AT1G02500.2	METK1, SAM-1, AtSAM1, SAM1, MAT1	S-adenosylmethionine synthetase 1, S-ADENOSYLMETHIONINE SYNTHETASE-1	S-adenosylmethionine synthetase 1	2565957081	Acinetobacter baumannii 303002	NPA	2568274620	52.03
AT1G02500.2	METK1, SAM-1, AtSAM1, SAM1, MAT1	S-adenosylmethionine synthetase 1, S-ADENOSYLMETHIONINE SYNTHETASE-1	S-adenosylmethionine synthetase 1	2565957137	Sphingomonas astaxanthinifaciens DSM 22298	NPA	2568502341	45.865
AT1G02500.2	METK1, SAM-1, AtSAM1, SAM1, MAT1	S-adenosylmethionine synthetase 1, S-ADENOSYLMETHIONINE SYNTHETASE-1	S-adenosylmethionine synthetase 1	2568526046	Bacillus sp. JCM 19047	NPA	2568715919	54.922
AT1G02500.2	METK1, SAM-1, AtSAM1, SAM1, MAT1	S-adenosylmethionine synthetase 1, S-ADENOSYLMETHIONINE SYNTHETASE-1	S-adenosylmethionine synthetase 1	2568526116	Afipia sp. NBIMC_P1-C1	NPA	2568944956	47.583
AT1G02500.2	METK1, SAM-1, AtSAM1, SAM1, MAT1	S-adenosylmethionine synthetase 1, S-ADENOSYLMETHIONINE SYNTHETASE-1	S-adenosylmethionine synthetase 1	2568526126	Mycobacterium intracellulare MIN_052511_1280	NPA	2568980345	52.806
AT1G02500.2	METK1, SAM-1, AtSAM1, SAM1, MAT1	S-adenosylmethionine synthetase 1, S-ADENOSYLMETHIONINE SYNTHETASE-1	S-adenosylmethionine synthetase 1	2568526169	Cupriavidus metallidurans H1130	NPA	2569113500	54.762
AT1G02500.2	METK1, SAM-1, AtSAM1, SAM1, MAT1	S-adenosylmethionine synthetase 1, S-ADENOSYLMETHIONINE SYNTHETASE-1	S-adenosylmethionine synthetase 1	2568526178	Rhodopseudomonas palustris JSC-3b	NPA	2569145121	44.888
AT1G02500.2	METK1, SAM-1, AtSAM1, SAM1, MAT1	S-adenosylmethionine synthetase 1, S-ADENOSYLMETHIONINE SYNTHETASE-1	S-adenosylmethionine synthetase 1	2568526216	Bacillus thuringiensis sv. tolworthi NA205-2	NPA	2569266601	56.675
AT1G02500.2	METK1, SAM-1, AtSAM1, SAM1, MAT1	S-adenosylmethionine synthetase 1, S-ADENOSYLMETHIONINE SYNTHETASE-1	S-adenosylmethionine synthetase 1	2568526233	Cytobacillus firmus DS1	NPA	2569331654	55.699
AT1G02500.2	METK1, SAM-1, AtSAM1, SAM1, MAT1	S-adenosylmethionine synthetase 1, S-ADENOSYLMETHIONINE SYNTHETASE-1	S-adenosylmethionine synthetase 1	2568526271	Acinetobacter baumannii 50595	NPA	2569453305	50.928
AT1G02500.2	METK1, SAM-1, AtSAM1, SAM1, MAT1	S-adenosylmethionine synthetase 1, S-ADENOSYLMETHIONINE SYNTHETASE-1	S-adenosylmethionine synthetase 1	2568526274	Acinetobacter baumannii 923118	NPA	2569465567	52.03
AT1G02500.2	METK1, SAM-1, AtSAM1, SAM1, MAT1	S-adenosylmethionine synthetase 1, S-ADENOSYLMETHIONINE SYNTHETASE-1	S-adenosylmethionine synthetase 1	2568526313	Acinetobacter baumannii 846928	NPA	2569596695	52.03
AT1G02500.2	METK1, SAM-1, AtSAM1, SAM1, MAT1	S-adenosylmethionine synthetase 1, S-ADENOSYLMETHIONINE SYNTHETASE-1	S-adenosylmethionine synthetase 1	2568526481	Mycobacterium intracellulare MIN_061107_1834	NPA	2570135676	52.806
AT1G02500.2	METK1, SAM-1, AtSAM1, SAM1, MAT1	S-adenosylmethionine synthetase 1, S-ADENOSYLMETHIONINE SYNTHETASE-1	S-adenosylmethionine synthetase 1	2568526514	Afipia sp. OHSU_II-C1	NPA	2570242047	47.074
AT1G02500.2	METK1, SAM-1, AtSAM1, SAM1, MAT1	S-adenosylmethionine synthetase 1, S-ADENOSYLMETHIONINE SYNTHETASE-1	S-adenosylmethionine synthetase 1	2568526534	Lutibaculum baratangense AMV1	NPA	2570309283	45.974
AT1G02500.2	METK1, SAM-1, AtSAM1, SAM1, MAT1	S-adenosylmethionine synthetase 1, S-ADENOSYLMETHIONINE SYNTHETASE-1	S-adenosylmethionine synthetase 1	2568526534	Lutibaculum baratangense AMV1	NPA	2570309696	47.532
AT1G02500.2	METK1, SAM-1, AtSAM1, SAM1, MAT1	S-adenosylmethionine synthetase 1, S-ADENOSYLMETHIONINE SYNTHETASE-1	S-adenosylmethionine synthetase 1	2568526620	Acinetobacter baumannii UH8907	NPA	2570589140	52.03
AT1G02500.2	METK1, SAM-1, AtSAM1, SAM1, MAT1	S-adenosylmethionine synthetase 1, S-ADENOSYLMETHIONINE SYNTHETASE-1	S-adenosylmethionine synthetase 1	2568526725	Burkholderia pseudomallei MSHR6137	NPA	2570945667	55.409
AT1G02500.2	METK1, SAM-1, AtSAM1, SAM1, MAT1	S-adenosylmethionine synthetase 1, S-ADENOSYLMETHIONINE SYNTHETASE-1	S-adenosylmethionine synthetase 1	2571042485	Acinetobacter baumannii MRSN 57	NPA	2572684612	51.777
AT1G02500.2	METK1, SAM-1, AtSAM1, SAM1, MAT1	S-adenosylmethionine synthetase 1, S-ADENOSYLMETHIONINE SYNTHETASE-1	S-adenosylmethionine synthetase 1	2571042743	Mycobacterium tuberculosis INS_XDR	NPA	2573560492	52.551
AT1G02500.2	METK1, SAM-1, AtSAM1, SAM1, MAT1	S-adenosylmethionine synthetase 1, S-ADENOSYLMETHIONINE SYNTHETASE-1	S-adenosylmethionine synthetase 1	2571042747	Mycobacterium tuberculosis MTB-476	NPA	2573577201	52.551
AT1G02500.2	METK1, SAM-1, AtSAM1, SAM1, MAT1	S-adenosylmethionine synthetase 1, S-ADENOSYLMETHIONINE SYNTHETASE-1	S-adenosylmethionine synthetase 1	2571042840	Asticcacaulis sp. AC466	NPA	2573893704	47.044
AT1G02500.2	METK1, SAM-1, AtSAM1, SAM1, MAT1	S-adenosylmethionine synthetase 1, S-ADENOSYLMETHIONINE SYNTHETASE-1	S-adenosylmethionine synthetase 1	2574179739	Caulobacteraceae sp. PMMR1	NPA	2574328992	44.935
AT1G02500.2	METK1, SAM-1, AtSAM1, SAM1, MAT1	S-adenosylmethionine synthetase 1, S-ADENOSYLMETHIONINE SYNTHETASE-1	S-adenosylmethionine synthetase 1	2574179747	Bacillus sp. UNC69MF	PA	2574354494	55.181
AT1G02500.2	METK1, SAM-1, AtSAM1, SAM1, MAT1	S-adenosylmethionine synthetase 1, S-ADENOSYLMETHIONINE SYNTHETASE-1	S-adenosylmethionine synthetase 1	2574179748	Bacillus sp. UNC322MFChir4.1	PA	2574357197	55.668
AT1G02500.2	METK1, SAM-1, AtSAM1, SAM1, MAT1	S-adenosylmethionine synthetase 1, S-ADENOSYLMETHIONINE SYNTHETASE-1	S-adenosylmethionine synthetase 1	2574179791	Xanthobacter sp. 91	NPA	2574523373	45.431
AT1G02500.2	METK1, SAM-1, AtSAM1, SAM1, MAT1	S-adenosylmethionine synthetase 1, S-ADENOSYLMETHIONINE SYNTHETASE-1	S-adenosylmethionine synthetase 1	2574179819	Mycobacterium tuberculosis TKK_04_0120	NPA	2574639220	52.551
AT1G02500.2	METK1, SAM-1, AtSAM1, SAM1, MAT1	S-adenosylmethionine synthetase 1, S-ADENOSYLMETHIONINE SYNTHETASE-1	S-adenosylmethionine synthetase 1	2574179830	Mycobacterium tuberculosis TRUG0004	NPA	2574675365	52.551
AT1G02500.2	METK1, SAM-1, AtSAM1, SAM1, MAT1	S-adenosylmethionine synthetase 1, S-ADENOSYLMETHIONINE SYNTHETASE-1	S-adenosylmethionine synthetase 1	2574179838	Mycobacterium tuberculosis KT-0067	NPA	2574705516	52.551
AT1G02500.2	METK1, SAM-1, AtSAM1, SAM1, MAT1	S-adenosylmethionine synthetase 1, S-ADENOSYLMETHIONINE SYNTHETASE-1	S-adenosylmethionine synthetase 1	2574179845	Mycobacterium tuberculosis TKK_04_0080	NPA	2574733740	52.551
AT1G02500.2	METK1, SAM-1, AtSAM1, SAM1, MAT1	S-adenosylmethionine synthetase 1, S-ADENOSYLMETHIONINE SYNTHETASE-1	S-adenosylmethionine synthetase 1	2574179851	Mycobacterium tuberculosis T46	NPA	2574758809	52.551
AT1G02500.2	METK1, SAM-1, AtSAM1, SAM1, MAT1	S-adenosylmethionine synthetase 1, S-ADENOSYLMETHIONINE SYNTHETASE-1	S-adenosylmethionine synthetase 1	2574179852	Mycobacterium tuberculosis MD19043	NPA	2574762836	52.551
AT1G02500.2	METK1, SAM-1, AtSAM1, SAM1, MAT1	S-adenosylmethionine synthetase 1, S-ADENOSYLMETHIONINE SYNTHETASE-1	S-adenosylmethionine synthetase 1	2574179855	Mycobacterium tuberculosis M1848	NPA	2574774496	52.551
AT1G02500.2	METK1, SAM-1, AtSAM1, SAM1, MAT1	S-adenosylmethionine synthetase 1, S-ADENOSYLMETHIONINE SYNTHETASE-1	S-adenosylmethionine synthetase 1	2574179861	Mycobacterium tuberculosis XTB13-114	NPA	2574794681	52.551
AT1G02500.2	METK1, SAM-1, AtSAM1, SAM1, MAT1	S-adenosylmethionine synthetase 1, S-ADENOSYLMETHIONINE SYNTHETASE-1	S-adenosylmethionine synthetase 1	2574179870	Acinetobacter baumannii 573719	NPA	2574821049	52.356
AT1G02500.2	METK1, SAM-1, AtSAM1, SAM1, MAT1	S-adenosylmethionine synthetase 1, S-ADENOSYLMETHIONINE SYNTHETASE-1	S-adenosylmethionine synthetase 1	2574179873	Mycobacterium tuberculosis M2416	NPA	2574832486	52.551
AT1G02500.2	METK1, SAM-1, AtSAM1, SAM1, MAT1	S-adenosylmethionine synthetase 1, S-ADENOSYLMETHIONINE SYNTHETASE-1	S-adenosylmethionine synthetase 1	2574179886	Mycobacterium tuberculosis TB_RSA68	NPA	2574872370	52.551
AT1G02500.2	METK1, SAM-1, AtSAM1, SAM1, MAT1	S-adenosylmethionine synthetase 1, S-ADENOSYLMETHIONINE SYNTHETASE-1	S-adenosylmethionine synthetase 1	2574179894	Mycobacterium tuberculosis M1762	NPA	2574902544	52.551
AT1G02500.2	METK1, SAM-1, AtSAM1, SAM1, MAT1	S-adenosylmethionine synthetase 1, S-ADENOSYLMETHIONINE SYNTHETASE-1	S-adenosylmethionine synthetase 1	2574179897	Mycobacterium tuberculosis KT-0069	NPA	2574913164	52.551
AT1G02500.2	METK1, SAM-1, AtSAM1, SAM1, MAT1	S-adenosylmethionine synthetase 1, S-ADENOSYLMETHIONINE SYNTHETASE-1	S-adenosylmethionine synthetase 1	2574179905	Mycobacterium tuberculosis TB_RSA173	NPA	2574940321	52.551
AT1G02500.2	METK1, SAM-1, AtSAM1, SAM1, MAT1	S-adenosylmethionine synthetase 1, S-ADENOSYLMETHIONINE SYNTHETASE-1	S-adenosylmethionine synthetase 1	2574179914	Mycobacterium africanum MAL010100	NPA	2574972161	52.551
AT1G02500.2	METK1, SAM-1, AtSAM1, SAM1, MAT1	S-adenosylmethionine synthetase 1, S-ADENOSYLMETHIONINE SYNTHETASE-1	S-adenosylmethionine synthetase 1	2574179949	Mycobacterium tuberculosis MD17888	NPA	2575086914	52.551
AT1G02500.2	METK1, SAM-1, AtSAM1, SAM1, MAT1	S-adenosylmethionine synthetase 1, S-ADENOSYLMETHIONINE SYNTHETASE-1	S-adenosylmethionine synthetase 1	2574179955	Mycobacterium tuberculosis 16955	NPA	2575108235	52.551
AT1G02500.2	METK1, SAM-1, AtSAM1, SAM1, MAT1	S-adenosylmethionine synthetase 1, S-ADENOSYLMETHIONINE SYNTHETASE-1	S-adenosylmethionine synthetase 1	2574180005	Mycobacterium tuberculosis TRUG0070	NPA	2575285351	52.551
AT1G02500.2	METK1, SAM-1, AtSAM1, SAM1, MAT1	S-adenosylmethionine synthetase 1, S-ADENOSYLMETHIONINE SYNTHETASE-1	S-adenosylmethionine synthetase 1	2574180007	Mycobacterium tuberculosis TB_RSA148	NPA	2575295077	52.551
AT1G02500.2	METK1, SAM-1, AtSAM1, SAM1, MAT1	S-adenosylmethionine synthetase 1, S-ADENOSYLMETHIONINE SYNTHETASE-1	S-adenosylmethionine synthetase 1	2574180013	Asticcacaulis sp. AC460	NPA	2575314968	44.81
AT1G02500.2	METK1, SAM-1, AtSAM1, SAM1, MAT1	S-adenosylmethionine synthetase 1, S-ADENOSYLMETHIONINE SYNTHETASE-1	S-adenosylmethionine synthetase 1	2574180016	Mycobacterium tuberculosis OFXR-6	NPA	2575325713	52.551
AT1G02500.2	METK1, SAM-1, AtSAM1, SAM1, MAT1	S-adenosylmethionine synthetase 1, S-ADENOSYLMETHIONINE SYNTHETASE-1	S-adenosylmethionine synthetase 1	2574180032	Mycobacterium tuberculosis NRITLD57	NPA	2575387221	52.551
AT1G02500.2	METK1, SAM-1, AtSAM1, SAM1, MAT1	S-adenosylmethionine synthetase 1, S-ADENOSYLMETHIONINE SYNTHETASE-1	S-adenosylmethionine synthetase 1	2574180058	Mycobacterium tuberculosis KT-0091	NPA	2575469009	52.551
AT1G02500.2	METK1, SAM-1, AtSAM1, SAM1, MAT1	S-adenosylmethionine synthetase 1, S-ADENOSYLMETHIONINE SYNTHETASE-1	S-adenosylmethionine synthetase 1	2574180066	Mycobacterium tuberculosis TKK-01-0010	NPA	2575495089	52.551
AT1G02500.2	METK1, SAM-1, AtSAM1, SAM1, MAT1	S-adenosylmethionine synthetase 1, S-ADENOSYLMETHIONINE SYNTHETASE-1	S-adenosylmethionine synthetase 1	2574180110	Mycobacterium tuberculosis TRUG0088	NPA	2575640401	52.551
AT1G02500.2	METK1, SAM-1, AtSAM1, SAM1, MAT1	S-adenosylmethionine synthetase 1, S-ADENOSYLMETHIONINE SYNTHETASE-1	S-adenosylmethionine synthetase 1	2574180196	Mycobacterium africanum MAL010111	NPA	2575938703	52.551
AT1G02500.2	METK1, SAM-1, AtSAM1, SAM1, MAT1	S-adenosylmethionine synthetase 1, S-ADENOSYLMETHIONINE SYNTHETASE-1	S-adenosylmethionine synthetase 1	2574180209	Mycobacterium tuberculosis M2136	NPA	2575985184	52.551
AT1G02500.2	METK1, SAM-1, AtSAM1, SAM1, MAT1	S-adenosylmethionine synthetase 1, S-ADENOSYLMETHIONINE SYNTHETASE-1	S-adenosylmethionine synthetase 1	2574180210	Mycobacterium tuberculosis MD16775	NPA	2575990127	52.551
AT1G02500.2	METK1, SAM-1, AtSAM1, SAM1, MAT1	S-adenosylmethionine synthetase 1, S-ADENOSYLMETHIONINE SYNTHETASE-1	S-adenosylmethionine synthetase 1	2574180216	Mycobacterium tuberculosis M1444	NPA	2576015460	52.551
AT1G02500.2	METK1, SAM-1, AtSAM1, SAM1, MAT1	S-adenosylmethionine synthetase 1, S-ADENOSYLMETHIONINE SYNTHETASE-1	S-adenosylmethionine synthetase 1	2574180239	Mycobacterium tuberculosis KT-0072	NPA	2576100999	52.551
AT1G02500.2	METK1, SAM-1, AtSAM1, SAM1, MAT1	S-adenosylmethionine synthetase 1, S-ADENOSYLMETHIONINE SYNTHETASE-1	S-adenosylmethionine synthetase 1	2574180278	Mycobacterium tuberculosis KT-0110	NPA	2576253615	52.551
AT1G02500.2	METK1, SAM-1, AtSAM1, SAM1, MAT1	S-adenosylmethionine synthetase 1, S-ADENOSYLMETHIONINE SYNTHETASE-1	S-adenosylmethionine synthetase 1	2574180310	Bacillus licheniformis CG-B52	NPA	2576358070	55.699
AT1G02500.2	METK1, SAM-1, AtSAM1, SAM1, MAT1	S-adenosylmethionine synthetase 1, S-ADENOSYLMETHIONINE SYNTHETASE-1	S-adenosylmethionine synthetase 1	2574180315	Mycobacterium tuberculosis 2541MS	NPA	2576374568	52.551
AT1G02500.2	METK1, SAM-1, AtSAM1, SAM1, MAT1	S-adenosylmethionine synthetase 1, S-ADENOSYLMETHIONINE SYNTHETASE-1	S-adenosylmethionine synthetase 1	2574180376	Mycobacterium tuberculosis TB_RSA18	NPA	2576588859	52.551
AT1G02500.2	METK1, SAM-1, AtSAM1, SAM1, MAT1	S-adenosylmethionine synthetase 1, S-ADENOSYLMETHIONINE SYNTHETASE-1	S-adenosylmethionine synthetase 1	2574180393	Mycobacterium tuberculosis XTB13-156	NPA	2576649304	52.551
AT1G02500.2	METK1, SAM-1, AtSAM1, SAM1, MAT1	S-adenosylmethionine synthetase 1, S-ADENOSYLMETHIONINE SYNTHETASE-1	S-adenosylmethionine synthetase 1	2574180401	Mycobacterium tuberculosis TRUG0101	NPA	2576675560	52.551
AT1G02500.2	METK1, SAM-1, AtSAM1, SAM1, MAT1	S-adenosylmethionine synthetase 1, S-ADENOSYLMETHIONINE SYNTHETASE-1	S-adenosylmethionine synthetase 1	2574180403	Mycobacterium tuberculosis BTB12-400	NPA	2576682754	52.551
AT1G02500.2	METK1, SAM-1, AtSAM1, SAM1, MAT1	S-adenosylmethionine synthetase 1, S-ADENOSYLMETHIONINE SYNTHETASE-1	S-adenosylmethionine synthetase 1	2574180410	Mycobacterium tuberculosis TKK_03_0090	NPA	2576708550	52.551
AT1G02500.2	METK1, SAM-1, AtSAM1, SAM1, MAT1	S-adenosylmethionine synthetase 1, S-ADENOSYLMETHIONINE SYNTHETASE-1	S-adenosylmethionine synthetase 1	2574180419	Mycobacterium tuberculosis SK-B	NPA	2576738110	52.551
AT1G02500.2	METK1, SAM-1, AtSAM1, SAM1, MAT1	S-adenosylmethionine synthetase 1, S-ADENOSYLMETHIONINE SYNTHETASE-1	S-adenosylmethionine synthetase 1	2574180422	Mycobacterium tuberculosis XTB13-136	NPA	2576746244	52.551
AT1G02500.2	METK1, SAM-1, AtSAM1, SAM1, MAT1	S-adenosylmethionine synthetase 1, S-ADENOSYLMETHIONINE SYNTHETASE-1	S-adenosylmethionine synthetase 1	2574180438	Methylobacterium sp. UNCCL110	PA	2576795670	46.392
AT1G02500.2	METK1, SAM-1, AtSAM1, SAM1, MAT1	S-adenosylmethionine synthetase 1, S-ADENOSYLMETHIONINE SYNTHETASE-1	S-adenosylmethionine synthetase 1	2576861001	Mycobacterium tuberculosis OFXR-19	NPA	2576864386	52.296
AT1G02500.2	METK1, SAM-1, AtSAM1, SAM1, MAT1	S-adenosylmethionine synthetase 1, S-ADENOSYLMETHIONINE SYNTHETASE-1	S-adenosylmethionine synthetase 1	2576861003		NPA	2576870297	50.769
AT1G02500.2	METK1, SAM-1, AtSAM1, SAM1, MAT1	S-adenosylmethionine synthetase 1, S-ADENOSYLMETHIONINE SYNTHETASE-1	S-adenosylmethionine synthetase 1	2576861006	Mycobacterium tuberculosis TB_RSA09	NPA	2576886076	52.551
AT1G02500.2	METK1, SAM-1, AtSAM1, SAM1, MAT1	S-adenosylmethionine synthetase 1, S-ADENOSYLMETHIONINE SYNTHETASE-1	S-adenosylmethionine synthetase 1	2576861018	Mycobacterium tuberculosis TKK_03_0116	NPA	2576936067	52.551
AT1G02500.2	METK1, SAM-1, AtSAM1, SAM1, MAT1	S-adenosylmethionine synthetase 1, S-ADENOSYLMETHIONINE SYNTHETASE-1	S-adenosylmethionine synthetase 1	2576861026	Mycobacterium tuberculosis BTB10-487	NPA	2576967065	52.417
AT1G02500.2	METK1, SAM-1, AtSAM1, SAM1, MAT1	S-adenosylmethionine synthetase 1, S-ADENOSYLMETHIONINE SYNTHETASE-1	S-adenosylmethionine synthetase 1	2576861038	Mycobacterium tuberculosis M1418	NPA	2577009317	52.551
AT1G02500.2	METK1, SAM-1, AtSAM1, SAM1, MAT1	S-adenosylmethionine synthetase 1, S-ADENOSYLMETHIONINE SYNTHETASE-1	S-adenosylmethionine synthetase 1	2576861059	Mycobacterium tuberculosis CPHL_A	NPA	2577092836	52.551
AT1G02500.2	METK1, SAM-1, AtSAM1, SAM1, MAT1	S-adenosylmethionine synthetase 1, S-ADENOSYLMETHIONINE SYNTHETASE-1	S-adenosylmethionine synthetase 1	2576861060	Mycobacterium tuberculosis BTB12-449	NPA	2577098114	52.551
AT1G02500.2	METK1, SAM-1, AtSAM1, SAM1, MAT1	S-adenosylmethionine synthetase 1, S-ADENOSYLMETHIONINE SYNTHETASE-1	S-adenosylmethionine synthetase 1	2576861064	Mycobacterium tuberculosis KT-0024	NPA	2577113408	52.551
AT1G02500.2	METK1, SAM-1, AtSAM1, SAM1, MAT1	S-adenosylmethionine synthetase 1, S-ADENOSYLMETHIONINE SYNTHETASE-1	S-adenosylmethionine synthetase 1	2576861096	Burkholderia sp. A1	NPA	2577226856	55.673
AT1G02500.2	METK1, SAM-1, AtSAM1, SAM1, MAT1	S-adenosylmethionine synthetase 1, S-ADENOSYLMETHIONINE SYNTHETASE-1	S-adenosylmethionine synthetase 1	2576861163	Mycobacterium tuberculosis BTB07-034	NPA	2577454680	52.551
AT1G02500.2	METK1, SAM-1, AtSAM1, SAM1, MAT1	S-adenosylmethionine synthetase 1, S-ADENOSYLMETHIONINE SYNTHETASE-1	S-adenosylmethionine synthetase 1	2576861217	Mycobacterium tuberculosis TB_RSA70	NPA	2577641645	52.551
AT1G02500.2	METK1, SAM-1, AtSAM1, SAM1, MAT1	S-adenosylmethionine synthetase 1, S-ADENOSYLMETHIONINE SYNTHETASE-1	S-adenosylmethionine synthetase 1	2576861228	Mycobacterium tuberculosis H2398	NPA	2577685426	52.551
AT1G02500.2	METK1, SAM-1, AtSAM1, SAM1, MAT1	S-adenosylmethionine synthetase 1, S-ADENOSYLMETHIONINE SYNTHETASE-1	S-adenosylmethionine synthetase 1	2576861239	Mycobacterium tuberculosis M2479	NPA	2577721847	52.551
AT1G02500.2	METK1, SAM-1, AtSAM1, SAM1, MAT1	S-adenosylmethionine synthetase 1, S-ADENOSYLMETHIONINE SYNTHETASE-1	S-adenosylmethionine synthetase 1	2576861273	Bacillus sp. TS-2	NPA	2577839511	56.675
AT1G02500.2	METK1, SAM-1, AtSAM1, SAM1, MAT1	S-adenosylmethionine synthetase 1, S-ADENOSYLMETHIONINE SYNTHETASE-1	S-adenosylmethionine synthetase 1	2576861286	Mycobacterium tuberculosis M1017	NPA	2577885530	52.551
AT1G02500.2	METK1, SAM-1, AtSAM1, SAM1, MAT1	S-adenosylmethionine synthetase 1, S-ADENOSYLMETHIONINE SYNTHETASE-1	S-adenosylmethionine synthetase 1	2576861289	Mycobacterium tuberculosis GM 1503	NPA	2577896046	52.551
AT1G02500.2	METK1, SAM-1, AtSAM1, SAM1, MAT1	S-adenosylmethionine synthetase 1, S-ADENOSYLMETHIONINE SYNTHETASE-1	S-adenosylmethionine synthetase 1	2576861292	Mycobacterium tuberculosis M2085	NPA	2577905776	52.551
AT1G02500.2	METK1, SAM-1, AtSAM1, SAM1, MAT1	S-adenosylmethionine synthetase 1, S-ADENOSYLMETHIONINE SYNTHETASE-1	S-adenosylmethionine synthetase 1	2576861324	Mycobacterium tuberculosis TKK-01-0026	NPA	2578007992	52.551
AT1G02500.2	METK1, SAM-1, AtSAM1, SAM1, MAT1	S-adenosylmethionine synthetase 1, S-ADENOSYLMETHIONINE SYNTHETASE-1	S-adenosylmethionine synthetase 1	2576861332	Mycobacterium tuberculosis TKK_05SA_0017	NPA	2578041667	52.551
AT1G02500.2	METK1, SAM-1, AtSAM1, SAM1, MAT1	S-adenosylmethionine synthetase 1, S-ADENOSYLMETHIONINE SYNTHETASE-1	S-adenosylmethionine synthetase 1	2576861336	Mycobacterium tuberculosis TB_RSA78	NPA	2578053112	52.551
AT1G02500.2	METK1, SAM-1, AtSAM1, SAM1, MAT1	S-adenosylmethionine synthetase 1, S-ADENOSYLMETHIONINE SYNTHETASE-1	S-adenosylmethionine synthetase 1	2576861338	Mycobacterium tuberculosis BTB09-565	NPA	2578062047	52.551
AT1G02500.2	METK1, SAM-1, AtSAM1, SAM1, MAT1	S-adenosylmethionine synthetase 1, S-ADENOSYLMETHIONINE SYNTHETASE-1	S-adenosylmethionine synthetase 1	2576861345	Mycobacterium tuberculosis KT-0001	NPA	2578082661	52.551
AT1G02500.2	METK1, SAM-1, AtSAM1, SAM1, MAT1	S-adenosylmethionine synthetase 1, S-ADENOSYLMETHIONINE SYNTHETASE-1	S-adenosylmethionine synthetase 1	2576861348	Mycobacterium tuberculosis NRITLD15	NPA	2578094589	52.551
AT1G02500.2	METK1, SAM-1, AtSAM1, SAM1, MAT1	S-adenosylmethionine synthetase 1, S-ADENOSYLMETHIONINE SYNTHETASE-1	S-adenosylmethionine synthetase 1	2576861352	Mycobacterium tuberculosis BTB06-001	NPA	2578106932	52.551
AT1G02500.2	METK1, SAM-1, AtSAM1, SAM1, MAT1	S-adenosylmethionine synthetase 1, S-ADENOSYLMETHIONINE SYNTHETASE-1	S-adenosylmethionine synthetase 1	2576861353	Mycobacterium tuberculosis BTB09-058	NPA	2578111002	52.551
AT1G02500.2	METK1, SAM-1, AtSAM1, SAM1, MAT1	S-adenosylmethionine synthetase 1, S-ADENOSYLMETHIONINE SYNTHETASE-1	S-adenosylmethionine synthetase 1	2576861377	Mycobacterium tuberculosis KT-0096	NPA	2578190067	52.551
AT1G02500.2	METK1, SAM-1, AtSAM1, SAM1, MAT1	S-adenosylmethionine synthetase 1, S-ADENOSYLMETHIONINE SYNTHETASE-1	S-adenosylmethionine synthetase 1	2576861378	Mycobacterium tuberculosis TKK_03_0096	NPA	2578196113	52.551
AT1G02500.2	METK1, SAM-1, AtSAM1, SAM1, MAT1	S-adenosylmethionine synthetase 1, S-ADENOSYLMETHIONINE SYNTHETASE-1	S-adenosylmethionine synthetase 1	2576861384	Mycobacterium tuberculosis XTB13-255	NPA	2578212839	52.551
AT1G02500.2	METK1, SAM-1, AtSAM1, SAM1, MAT1	S-adenosylmethionine synthetase 1, S-ADENOSYLMETHIONINE SYNTHETASE-1	S-adenosylmethionine synthetase 1	2576861425	Bordetella holmesii ATCC 51541	NPA	2578340666	55.128
AT1G02500.2	METK1, SAM-1, AtSAM1, SAM1, MAT1	S-adenosylmethionine synthetase 1, S-ADENOSYLMETHIONINE SYNTHETASE-1	S-adenosylmethionine synthetase 1	2576861656	Asticcacaulis sp. YBE204	NPA	2579117696	45.038
AT1G02500.2	METK1, SAM-1, AtSAM1, SAM1, MAT1	S-adenosylmethionine synthetase 1, S-ADENOSYLMETHIONINE SYNTHETASE-1	S-adenosylmethionine synthetase 1	2576861669	Asticcacaulis sp. AC402	NPA	2579162277	45.178
AT1G02500.2	METK1, SAM-1, AtSAM1, SAM1, MAT1	S-adenosylmethionine synthetase 1, S-ADENOSYLMETHIONINE SYNTHETASE-1	S-adenosylmethionine synthetase 1	2576861669	Asticcacaulis sp. AC402	NPA	2579164218	48.837
AT1G02500.2	METK1, SAM-1, AtSAM1, SAM1, MAT1	S-adenosylmethionine synthetase 1, S-ADENOSYLMETHIONINE SYNTHETASE-1	S-adenosylmethionine synthetase 1	2576861677	Asticcacaulis benevestitus DSM 16100, ATCC BAA-896	NPA	2579188411	45.316
AT1G02500.2	METK1, SAM-1, AtSAM1, SAM1, MAT1	S-adenosylmethionine synthetase 1, S-ADENOSYLMETHIONINE SYNTHETASE-1	S-adenosylmethionine synthetase 1	2576861726	Bordetella bronchiseptica B18-5 (C3)	NPA	2579381027	55.82
AT1G02500.2	METK1, SAM-1, AtSAM1, SAM1, MAT1	S-adenosylmethionine synthetase 1, S-ADENOSYLMETHIONINE SYNTHETASE-1	S-adenosylmethionine synthetase 1	2576861748	Bordetella bronchiseptica C4	NPA	2579459975	55.82
AT1G02500.2	METK1, SAM-1, AtSAM1, SAM1, MAT1	S-adenosylmethionine synthetase 1, S-ADENOSYLMETHIONINE SYNTHETASE-1	S-adenosylmethionine synthetase 1	2576861752	Bordetella bronchiseptica E014	NPA	2579477346	55.82
AT1G02500.2	METK1, SAM-1, AtSAM1, SAM1, MAT1	S-adenosylmethionine synthetase 1, S-ADENOSYLMETHIONINE SYNTHETASE-1	S-adenosylmethionine synthetase 1	2576861809	Bacillus cereus BcFL2013	NPA	2579684725	56.675
AT1G02500.2	METK1, SAM-1, AtSAM1, SAM1, MAT1	S-adenosylmethionine synthetase 1, S-ADENOSYLMETHIONINE SYNTHETASE-1	S-adenosylmethionine synthetase 1	2579778519	Mycobacterium sp. UNC280MFTsu5.1	PA	2579844643	53.149
AT1G02500.2	METK1, SAM-1, AtSAM1, SAM1, MAT1	S-adenosylmethionine synthetase 1, S-ADENOSYLMETHIONINE SYNTHETASE-1	S-adenosylmethionine synthetase 1	2579778584	Mycobacterium bovis Kc 9614	NPA	2580125478	52.551
AT1G02500.2	METK1, SAM-1, AtSAM1, SAM1, MAT1	S-adenosylmethionine synthetase 1, S-ADENOSYLMETHIONINE SYNTHETASE-1	S-adenosylmethionine synthetase 1	2579778639	Mycobacterium africanum MAL010120	NPA	2580365837	52.551
AT1G02500.2	METK1, SAM-1, AtSAM1, SAM1, MAT1	S-adenosylmethionine synthetase 1, S-ADENOSYLMETHIONINE SYNTHETASE-1	S-adenosylmethionine synthetase 1	2579778673	Acinetobacter baumannii 836190	NPA	2580497206	52.03
AT1G02500.2	METK1, SAM-1, AtSAM1, SAM1, MAT1	S-adenosylmethionine synthetase 1, S-ADENOSYLMETHIONINE SYNTHETASE-1	S-adenosylmethionine synthetase 1	2579778729	Mycobacterium bovis D 4155	NPA	2580743219	52.551
AT1G02500.2	METK1, SAM-1, AtSAM1, SAM1, MAT1	S-adenosylmethionine synthetase 1, S-ADENOSYLMETHIONINE SYNTHETASE-1	S-adenosylmethionine synthetase 1	2579778734	Mycobacterium bovis Mr 4387	NPA	2580769349	52.551
AT1G02500.2	METK1, SAM-1, AtSAM1, SAM1, MAT1	S-adenosylmethionine synthetase 1, S-ADENOSYLMETHIONINE SYNTHETASE-1	S-adenosylmethionine synthetase 1	2579778875	Mycobacterium bovis Wt 21419	NPA	2581357548	52.551
AT1G02500.2	METK1, SAM-1, AtSAM1, SAM1, MAT1	S-adenosylmethionine synthetase 1, S-ADENOSYLMETHIONINE SYNTHETASE-1	S-adenosylmethionine synthetase 1	2579778878	Mycobacterium africanum MAL020173	NPA	2581366291	52.551
AT1G02500.2	METK1, SAM-1, AtSAM1, SAM1, MAT1	S-adenosylmethionine synthetase 1, S-ADENOSYLMETHIONINE SYNTHETASE-1	S-adenosylmethionine synthetase 1	2579778893	Paenibacillus ehimensis A2	NPA	2581431276	56.477
AT1G02500.2	METK1, SAM-1, AtSAM1, SAM1, MAT1	S-adenosylmethionine synthetase 1, S-ADENOSYLMETHIONINE SYNTHETASE-1	S-adenosylmethionine synthetase 1	2579778928	Mycobacterium bovis Bz 31150	NPA	2581588923	52.551
AT1G02500.2	METK1, SAM-1, AtSAM1, SAM1, MAT1	S-adenosylmethionine synthetase 1, S-ADENOSYLMETHIONINE SYNTHETASE-1	S-adenosylmethionine synthetase 1	2579778977	Acinetobacter baumannii 70136	NPA	2581791688	52.03
AT1G02500.2	METK1, SAM-1, AtSAM1, SAM1, MAT1	S-adenosylmethionine synthetase 1, S-ADENOSYLMETHIONINE SYNTHETASE-1	S-adenosylmethionine synthetase 1	2579779081	Mycobacterium sp. MAC_011194_8550	NPA	2582204256	52.806
AT1G02500.2	METK1, SAM-1, AtSAM1, SAM1, MAT1	S-adenosylmethionine synthetase 1, S-ADENOSYLMETHIONINE SYNTHETASE-1	S-adenosylmethionine synthetase 1	2579779088	Sphingobacterium paucimobilis HER1398	NPA	2582236301	47.781
AT1G02500.2	METK1, SAM-1, AtSAM1, SAM1, MAT1	S-adenosylmethionine synthetase 1, S-ADENOSYLMETHIONINE SYNTHETASE-1	S-adenosylmethionine synthetase 1	2579779115	Mycobacteroides abscessus MAB_082312_2258	NPA	2582359786	53.47
AT1G02500.2	METK1, SAM-1, AtSAM1, SAM1, MAT1	S-adenosylmethionine synthetase 1, S-ADENOSYLMETHIONINE SYNTHETASE-1	S-adenosylmethionine synthetase 1	2579779122	Mycobacterium avium MAV_120709_2344	NPA	2582387432	52.806
AT1G02500.2	METK1, SAM-1, AtSAM1, SAM1, MAT1	S-adenosylmethionine synthetase 1, S-ADENOSYLMETHIONINE SYNTHETASE-1	S-adenosylmethionine synthetase 1	2579779168	Bosea sp. UNC402CLCol	PA	2582562376	45.75
AT1G02500.2	METK1, SAM-1, AtSAM1, SAM1, MAT1	S-adenosylmethionine synthetase 1, S-ADENOSYLMETHIONINE SYNTHETASE-1	S-adenosylmethionine synthetase 1	2582580751	Nocardioides sp. UNC345MFTsu5.1	PA	2583212442	55.499
AT1G02500.2	METK1, SAM-1, AtSAM1, SAM1, MAT1	S-adenosylmethionine synthetase 1, S-ADENOSYLMETHIONINE SYNTHETASE-1	S-adenosylmethionine synthetase 1	2582580844	Acinetobacter baumannii 730795	NPA	2583597613	52.03
AT1G02500.2	METK1, SAM-1, AtSAM1, SAM1, MAT1	S-adenosylmethionine synthetase 1, S-ADENOSYLMETHIONINE SYNTHETASE-1	S-adenosylmethionine synthetase 1	2582580889	Acinetobacter baumannii UH6907	NPA	2583786403	52.03
AT1G02500.2	METK1, SAM-1, AtSAM1, SAM1, MAT1	S-adenosylmethionine synthetase 1, S-ADENOSYLMETHIONINE SYNTHETASE-1	S-adenosylmethionine synthetase 1	2582580967	Achromobacter xylosoxidans X02736	NPA	2584087857	54.359
AT1G02500.2	METK1, SAM-1, AtSAM1, SAM1, MAT1	S-adenosylmethionine synthetase 1, S-ADENOSYLMETHIONINE SYNTHETASE-1	S-adenosylmethionine synthetase 1	2582580974	Mycobacterium bovis Kc 32216	NPA	2584108195	52.551
AT1G02500.2	METK1, SAM-1, AtSAM1, SAM1, MAT1	S-adenosylmethionine synthetase 1, S-ADENOSYLMETHIONINE SYNTHETASE-1	S-adenosylmethionine synthetase 1	2582580991	Mesorhizobium sp. NBIMC_P2-C3	NPA	2584189324	42.317
AT1G02500.2	METK1, SAM-1, AtSAM1, SAM1, MAT1	S-adenosylmethionine synthetase 1, S-ADENOSYLMETHIONINE SYNTHETASE-1	S-adenosylmethionine synthetase 1	2582581004	Pseudomonas otitidis LNU-E-001	NPA	2584230679	50.769
AT1G02500.2	METK1, SAM-1, AtSAM1, SAM1, MAT1	S-adenosylmethionine synthetase 1, S-ADENOSYLMETHIONINE SYNTHETASE-1	S-adenosylmethionine synthetase 1	2582581007	Achromobacter sp. DH1f	NPA	2584240449	55.556
AT1G02500.2	METK1, SAM-1, AtSAM1, SAM1, MAT1	S-adenosylmethionine synthetase 1, S-ADENOSYLMETHIONINE SYNTHETASE-1	S-adenosylmethionine synthetase 1	2582581011	Pseudomonas sp. Ant30-3	NPA	2584259996	51.282
AT1G02500.2	METK1, SAM-1, AtSAM1, SAM1, MAT1	S-adenosylmethionine synthetase 1, S-ADENOSYLMETHIONINE SYNTHETASE-1	S-adenosylmethionine synthetase 1	2582581241	Methylosinus sp. PW1	NPA	2585028263	44.67
AT1G02500.2	METK1, SAM-1, AtSAM1, SAM1, MAT1	S-adenosylmethionine synthetase 1, S-ADENOSYLMETHIONINE SYNTHETASE-1	S-adenosylmethionine synthetase 1	2582581379	Zobellia uliginosa MAR_2009_138	NPA	2585369156	50.649
AT1G02500.2	METK1, SAM-1, AtSAM1, SAM1, MAT1	S-adenosylmethionine synthetase 1, S-ADENOSYLMETHIONINE SYNTHETASE-1	S-adenosylmethionine synthetase 1	2585427647	Brucella suis bv. 2 Bs143CITA	NPA	2586053891	43.128
AT1G02500.2	METK1, SAM-1, AtSAM1, SAM1, MAT1	S-adenosylmethionine synthetase 1, S-ADENOSYLMETHIONINE SYNTHETASE-1	S-adenosylmethionine synthetase 1	2585427651	Brucella suis bv. 2 Bs364CITA	NPA	2586070765	42.891
AT1G02500.2	METK1, SAM-1, AtSAM1, SAM1, MAT1	S-adenosylmethionine synthetase 1, S-ADENOSYLMETHIONINE SYNTHETASE-1	S-adenosylmethionine synthetase 1	2585427652	Brucella suis bv. 2 PT09143	NPA	2586074198	42.891
AT1G02500.2	METK1, SAM-1, AtSAM1, SAM1, MAT1	S-adenosylmethionine synthetase 1, S-ADENOSYLMETHIONINE SYNTHETASE-1	S-adenosylmethionine synthetase 1	2585427653	Brucella suis bv. 2 PT09172	NPA	2586077621	42.029
AT1G02500.2	METK1, SAM-1, AtSAM1, SAM1, MAT1	S-adenosylmethionine synthetase 1, S-ADENOSYLMETHIONINE SYNTHETASE-1	S-adenosylmethionine synthetase 1	2585427673	Bartonella henselae BM1374163	NPA	2586151803	40.821
AT1G02500.2	METK1, SAM-1, AtSAM1, SAM1, MAT1	S-adenosylmethionine synthetase 1, S-ADENOSYLMETHIONINE SYNTHETASE-1	S-adenosylmethionine synthetase 1	2585427675	Bacillus zhangzhouensis DW5-4	NPA	2586160601	56.883
AT1G02500.2	METK1, SAM-1, AtSAM1, SAM1, MAT1	S-adenosylmethionine synthetase 1, S-ADENOSYLMETHIONINE SYNTHETASE-1	S-adenosylmethionine synthetase 1	2585427803	Brucella rhizosphaerae SJY1	NPA	2586777494	42.373
AT1G02500.2	METK1, SAM-1, AtSAM1, SAM1, MAT1	S-adenosylmethionine synthetase 1, S-ADENOSYLMETHIONINE SYNTHETASE-1	S-adenosylmethionine synthetase 1	2585427825	Pedobacter sp. R20-19	NPA	2586878235	49.086
AT1G02500.2	METK1, SAM-1, AtSAM1, SAM1, MAT1	S-adenosylmethionine synthetase 1, S-ADENOSYLMETHIONINE SYNTHETASE-1	S-adenosylmethionine synthetase 1	2585427945	Streptomyces sp. NTK 937	NPA	2587282873	53.924
AT1G02500.2	METK1, SAM-1, AtSAM1, SAM1, MAT1	S-adenosylmethionine synthetase 1, S-ADENOSYLMETHIONINE SYNTHETASE-1	S-adenosylmethionine synthetase 1	2585427975	Pseudorhizobium marinum MGL06	NPA	2587405084	42.788
AT1G02500.2	METK1, SAM-1, AtSAM1, SAM1, MAT1	S-adenosylmethionine synthetase 1, S-ADENOSYLMETHIONINE SYNTHETASE-1	S-adenosylmethionine synthetase 1	2585428000	Nocardia otitidiscaviarum IFM 11049	NPA	2587515395	54.103
AT1G02500.2	METK1, SAM-1, AtSAM1, SAM1, MAT1	S-adenosylmethionine synthetase 1, S-ADENOSYLMETHIONINE SYNTHETASE-1	S-adenosylmethionine synthetase 1	2585428024	Pseudorhizobium pelagicum R2-400B4	NPA	2587616545	42.548
AT1G02500.2	METK1, SAM-1, AtSAM1, SAM1, MAT1	S-adenosylmethionine synthetase 1, S-ADENOSYLMETHIONINE SYNTHETASE-1	S-adenosylmethionine synthetase 1	2585428041	Brucella canis Oliveri	NPA	2587664451	42.891
AT1G02500.2	METK1, SAM-1, AtSAM1, SAM1, MAT1	S-adenosylmethionine synthetase 1, S-ADENOSYLMETHIONINE SYNTHETASE-1	S-adenosylmethionine synthetase 1	2585428139	Aliihoeflea sp. 2WW	NPA	2588045969	40.835
AT1G02500.2	METK1, SAM-1, AtSAM1, SAM1, MAT1	S-adenosylmethionine synthetase 1, S-ADENOSYLMETHIONINE SYNTHETASE-1	S-adenosylmethionine synthetase 1	2588253759	Mycobacterium marinum E11	NPA	2588628982	52.806
AT1G02500.2	METK1, SAM-1, AtSAM1, SAM1, MAT1	S-adenosylmethionine synthetase 1, S-ADENOSYLMETHIONINE SYNTHETASE-1	S-adenosylmethionine synthetase 1	2588253764	Bartonella tribocorum BM1374166	NPA	2588640555	41.063
AT1G02500.2	METK1, SAM-1, AtSAM1, SAM1, MAT1	S-adenosylmethionine synthetase 1, S-ADENOSYLMETHIONINE SYNTHETASE-1	S-adenosylmethionine synthetase 1	2588253861	Bartonella koehlerae C-29	NPA	2589016383	40.338
AT1G02500.2	METK1, SAM-1, AtSAM1, SAM1, MAT1	S-adenosylmethionine synthetase 1, S-ADENOSYLMETHIONINE SYNTHETASE-1	S-adenosylmethionine synthetase 1	2588253862	Bartonella rochalimae ATCC BAA-1498	NPA	2589017444	41.304
AT1G02500.2	METK1, SAM-1, AtSAM1, SAM1, MAT1	S-adenosylmethionine synthetase 1, S-ADENOSYLMETHIONINE SYNTHETASE-1	S-adenosylmethionine synthetase 1	2590828854	Methylobacterium sp. 13MFTsu3.1M2	PA	2593298812	46.392
AT1G02500.2	METK1, SAM-1, AtSAM1, SAM1, MAT1	S-adenosylmethionine synthetase 1, S-ADENOSYLMETHIONINE SYNTHETASE-1	S-adenosylmethionine synthetase 1	2590828855	Methylobacterium brachiatum 111MFTsu3.1M4	PA	2593302811	46.134
AT1G02500.2	METK1, SAM-1, AtSAM1, SAM1, MAT1	S-adenosylmethionine synthetase 1, S-ADENOSYLMETHIONINE SYNTHETASE-1	S-adenosylmethionine synthetase 1	2590828856	Methylobacterium sp. 174MFSha1.1	PA	2593310755	45.361
AT1G02500.2	METK1, SAM-1, AtSAM1, SAM1, MAT1	S-adenosylmethionine synthetase 1, S-ADENOSYLMETHIONINE SYNTHETASE-1	S-adenosylmethionine synthetase 1	2590828857	Methylobacterium sp. 275MFSha3.1	PA	2593313313	46.392
AT1G02500.2	METK1, SAM-1, AtSAM1, SAM1, MAT1	S-adenosylmethionine synthetase 1, S-ADENOSYLMETHIONINE SYNTHETASE-1	S-adenosylmethionine synthetase 1	2590828858	Caulobacter sp. UNC279MFTsu5.1	PA	2593322839	43.176
AT1G02500.2	METK1, SAM-1, AtSAM1, SAM1, MAT1	S-adenosylmethionine synthetase 1, S-ADENOSYLMETHIONINE SYNTHETASE-1	S-adenosylmethionine synthetase 1	2590828860	Methylobacterium sp. UNC300MFChir4.1	PA	2593330470	46.392
AT1G02500.2	METK1, SAM-1, AtSAM1, SAM1, MAT1	S-adenosylmethionine synthetase 1, S-ADENOSYLMETHIONINE SYNTHETASE-1	S-adenosylmethionine synthetase 1	2590828861	Methylobacterium sp. UNC378MF	PA	2593336514	46.015
AT1G02500.2	METK1, SAM-1, AtSAM1, SAM1, MAT1	S-adenosylmethionine synthetase 1, S-ADENOSYLMETHIONINE SYNTHETASE-1	S-adenosylmethionine synthetase 1	2593339129	Acinetobacter sp. UNC434CL69Tsu2S25	PA	2595081246	52.094
AT1G02500.2	METK1, SAM-1, AtSAM1, SAM1, MAT1	S-adenosylmethionine synthetase 1, S-ADENOSYLMETHIONINE SYNTHETASE-1	S-adenosylmethionine synthetase 1	2593339130		PA	2595085501	54.545
AT1G02500.2	METK1, SAM-1, AtSAM1, SAM1, MAT1	S-adenosylmethionine synthetase 1, S-ADENOSYLMETHIONINE SYNTHETASE-1	S-adenosylmethionine synthetase 1	2593339131	Bacillus sp. UNCCL81	PA	2595090907	56.477
AT1G02500.2	METK1, SAM-1, AtSAM1, SAM1, MAT1	S-adenosylmethionine synthetase 1, S-ADENOSYLMETHIONINE SYNTHETASE-1	S-adenosylmethionine synthetase 1	2593339195	Rhodococcus sp. 164Chir2E	PA	2595301667	54.103
AT1G02500.2	METK1, SAM-1, AtSAM1, SAM1, MAT1	S-adenosylmethionine synthetase 1, S-ADENOSYLMETHIONINE SYNTHETASE-1	S-adenosylmethionine synthetase 1	2593339197	Paenibacillus sp. UNC499MF	PA	2595313708	56.03
AT1G02500.2	METK1, SAM-1, AtSAM1, SAM1, MAT1	S-adenosylmethionine synthetase 1, S-ADENOSYLMETHIONINE SYNTHETASE-1	S-adenosylmethionine synthetase 1	2593339198	Paenibacillus sp. UNCCL117	PA	2595320333	56.218
AT1G02500.2	METK1, SAM-1, AtSAM1, SAM1, MAT1	S-adenosylmethionine synthetase 1, S-ADENOSYLMETHIONINE SYNTHETASE-1	S-adenosylmethionine synthetase 1	2593339199	Paenibacillus sp. UNC496MF	PA	2595325097	54.381
AT1G02500.2	METK1, SAM-1, AtSAM1, SAM1, MAT1	S-adenosylmethionine synthetase 1, S-ADENOSYLMETHIONINE SYNTHETASE-1	S-adenosylmethionine synthetase 1	2593339200	Gillisia sp. Hel_I_86	NPA	2595330119	48.312
AT1G02500.2	METK1, SAM-1, AtSAM1, SAM1, MAT1	S-adenosylmethionine synthetase 1, S-ADENOSYLMETHIONINE SYNTHETASE-1	S-adenosylmethionine synthetase 1	2593339236	Cellulophaga sp. RHA_52	NPA	2595439604	50.39
AT1G02500.2	METK1, SAM-1, AtSAM1, SAM1, MAT1	S-adenosylmethionine synthetase 1, S-ADENOSYLMETHIONINE SYNTHETASE-1	S-adenosylmethionine synthetase 1	2593339238	Luteibacter sp. UNCMF366Tsu5.1	PA	2595447491	53.806
AT1G02500.2	METK1, SAM-1, AtSAM1, SAM1, MAT1	S-adenosylmethionine synthetase 1, S-ADENOSYLMETHIONINE SYNTHETASE-1	S-adenosylmethionine synthetase 1	2593339239	Luteibacter sp. UNCMF331Sha3.1	PA	2595450242	54.667
AT1G02500.2	METK1, SAM-1, AtSAM1, SAM1, MAT1	S-adenosylmethionine synthetase 1, S-ADENOSYLMETHIONINE SYNTHETASE-1	S-adenosylmethionine synthetase 1	2593339259	Mycobacterium sp. UNC267MFSha1.1M11	PA	2595525410	52.284
AT1G02500.2	METK1, SAM-1, AtSAM1, SAM1, MAT1	S-adenosylmethionine synthetase 1, S-ADENOSYLMETHIONINE SYNTHETASE-1	S-adenosylmethionine synthetase 1	2593339266	Luteibacter sp. UNC138MFCol5.1	PA	2595557127	53.543
AT1G02500.2	METK1, SAM-1, AtSAM1, SAM1, MAT1	S-adenosylmethionine synthetase 1, S-ADENOSYLMETHIONINE SYNTHETASE-1	S-adenosylmethionine synthetase 1	2595698215	Curtobacterium sp. UNCCL20	PA	2596278796	53.488
AT1G02500.2	METK1, SAM-1, AtSAM1, SAM1, MAT1	S-adenosylmethionine synthetase 1, S-ADENOSYLMETHIONINE SYNTHETASE-1	S-adenosylmethionine synthetase 1	2596583545	Cytobacillus oceanisediminis CGMCC 1.10115	NPA	2596818452	55.699
AT1G02500.2	METK1, SAM-1, AtSAM1, SAM1, MAT1	S-adenosylmethionine synthetase 1, S-ADENOSYLMETHIONINE SYNTHETASE-1	S-adenosylmethionine synthetase 1	2596583558	Flavobacterium cheniae CGMCC 1.6844	NPA	2596854561	49.476
AT1G02500.2	METK1, SAM-1, AtSAM1, SAM1, MAT1	S-adenosylmethionine synthetase 1, S-ADENOSYLMETHIONINE SYNTHETASE-1	S-adenosylmethionine synthetase 1	2596583579	Extensimonas vulgaris CGMCC 1.10977	NPA	2596945457	54.545
AT1G02500.2	METK1, SAM-1, AtSAM1, SAM1, MAT1	S-adenosylmethionine synthetase 1, S-ADENOSYLMETHIONINE SYNTHETASE-1	S-adenosylmethionine synthetase 1	2596583583	Flavobacterium glaciei CGMCC 1.5380	NPA	2596962907	48.953
AT1G02500.2	METK1, SAM-1, AtSAM1, SAM1, MAT1	S-adenosylmethionine synthetase 1, S-ADENOSYLMETHIONINE SYNTHETASE-1	S-adenosylmethionine synthetase 1	2596583586	Alkalihalobacillus nanhaiisediminis CGMCC 1.10116	NPA	2596972958	54.912
AT1G02500.2	METK1, SAM-1, AtSAM1, SAM1, MAT1	S-adenosylmethionine synthetase 1, S-ADENOSYLMETHIONINE SYNTHETASE-1	S-adenosylmethionine synthetase 1	2596583598	Ralstonia sp. UNCCL144	PA	2597029240	55.291
AT1G02500.2	METK1, SAM-1, AtSAM1, SAM1, MAT1	S-adenosylmethionine synthetase 1, S-ADENOSYLMETHIONINE SYNTHETASE-1	S-adenosylmethionine synthetase 1	2596583645	Myroides odoratimimus ATCC BAA-634	NPA	2597220595	48.99
AT1G02500.2	METK1, SAM-1, AtSAM1, SAM1, MAT1	S-adenosylmethionine synthetase 1, S-ADENOSYLMETHIONINE SYNTHETASE-1	S-adenosylmethionine synthetase 1	2596583649	Brevundimonas sp. 374	PA	2597237671	45.477
AT1G02500.2	METK1, SAM-1, AtSAM1, SAM1, MAT1	S-adenosylmethionine synthetase 1, S-ADENOSYLMETHIONINE SYNTHETASE-1	S-adenosylmethionine synthetase 1	2596583650	Asticcacaulis taihuensis CGMCC 1.3431	NPA	2597241691	43.97
AT1G02500.2	METK1, SAM-1, AtSAM1, SAM1, MAT1	S-adenosylmethionine synthetase 1, S-ADENOSYLMETHIONINE SYNTHETASE-1	S-adenosylmethionine synthetase 1	2596583700	Devosia enhydra ATCC 23634	NPA	2597475476	44.578
AT1G02500.2	METK1, SAM-1, AtSAM1, SAM1, MAT1	S-adenosylmethionine synthetase 1, S-ADENOSYLMETHIONINE SYNTHETASE-1	S-adenosylmethionine synthetase 1	2597489936	Agrococcus pavilionensis RW1	NPA	2598032618	52.083
AT1G02500.2	METK1, SAM-1, AtSAM1, SAM1, MAT1	S-adenosylmethionine synthetase 1, S-ADENOSYLMETHIONINE SYNTHETASE-1	S-adenosylmethionine synthetase 1	2597489944	Caballeronia insecticola RPE64	NPA	2598058882	55.026
AT1G02500.2	METK1, SAM-1, AtSAM1, SAM1, MAT1	S-adenosylmethionine synthetase 1, S-ADENOSYLMETHIONINE SYNTHETASE-1	S-adenosylmethionine synthetase 1	2597490093	Burkholderia pseudomallei BEO	NPA	2598272731	55.409
AT1G02500.2	METK1, SAM-1, AtSAM1, SAM1, MAT1	S-adenosylmethionine synthetase 1, S-ADENOSYLMETHIONINE SYNTHETASE-1	S-adenosylmethionine synthetase 1	2597490104	Burkholderia mallei 23344	NPA	2598311395	55.409
AT1G02500.2	METK1, SAM-1, AtSAM1, SAM1, MAT1	S-adenosylmethionine synthetase 1, S-ADENOSYLMETHIONINE SYNTHETASE-1	S-adenosylmethionine synthetase 1	2597490123	Burkholderia pseudomallei MSHR5848	NPA	2598397583	55.409
AT1G02500.2	METK1, SAM-1, AtSAM1, SAM1, MAT1	S-adenosylmethionine synthetase 1, S-ADENOSYLMETHIONINE SYNTHETASE-1	S-adenosylmethionine synthetase 1	2597490124	Burkholderia oklahomensis BDU	NPA	2598403815	55.145
AT1G02500.2	METK1, SAM-1, AtSAM1, SAM1, MAT1	S-adenosylmethionine synthetase 1, S-ADENOSYLMETHIONINE SYNTHETASE-1	S-adenosylmethionine synthetase 1	2597490136	Burkholderia cenocepacia DDS 22E-1	NPA	2598454136	55.145
AT1G02500.2	METK1, SAM-1, AtSAM1, SAM1, MAT1	S-adenosylmethionine synthetase 1, S-ADENOSYLMETHIONINE SYNTHETASE-1	S-adenosylmethionine synthetase 1	2597490165	Bacillus anthracis Han	NPA	2598570086	56.927
AT1G02500.2	METK1, SAM-1, AtSAM1, SAM1, MAT1	S-adenosylmethionine synthetase 1, S-ADENOSYLMETHIONINE SYNTHETASE-1	S-adenosylmethionine synthetase 1	2597490364	Novosphingobium aromaticivorans ATCC 700280	NPA	2599127392	48.12
AT1G02500.2	METK1, SAM-1, AtSAM1, SAM1, MAT1	S-adenosylmethionine synthetase 1, S-ADENOSYLMETHIONINE SYNTHETASE-1	S-adenosylmethionine synthetase 1	2597490370	Bauldia litoralis ATCC 35022	NPA	2599153087	46.234
AT1G02500.2	METK1, SAM-1, AtSAM1, SAM1, MAT1	S-adenosylmethionine synthetase 1, S-ADENOSYLMETHIONINE SYNTHETASE-1	S-adenosylmethionine synthetase 1	2599185245	Burkholderia sp. B13	NPA	2599764908	55.263
AT1G02500.2	METK1, SAM-1, AtSAM1, SAM1, MAT1	S-adenosylmethionine synthetase 1, S-ADENOSYLMETHIONINE SYNTHETASE-1	S-adenosylmethionine synthetase 1	2600255072	Sphingomonas paucimobilis NBRC 13935	NPA	2600840109	45.823
AT1G02500.2	METK1, SAM-1, AtSAM1, SAM1, MAT1	S-adenosylmethionine synthetase 1, S-ADENOSYLMETHIONINE SYNTHETASE-1	S-adenosylmethionine synthetase 1	2600255126	Rhodococcus sp. AW25M09	NPA	2601037388	52.564
AT1G02500.2	METK1, SAM-1, AtSAM1, SAM1, MAT1	S-adenosylmethionine synthetase 1, S-ADENOSYLMETHIONINE SYNTHETASE-1	S-adenosylmethionine synthetase 1	2600255394	Brevundimonas nasdae TPW30	NPA	2602030080	45.274
AT1G02500.2	METK1, SAM-1, AtSAM1, SAM1, MAT1	S-adenosylmethionine synthetase 1, S-ADENOSYLMETHIONINE SYNTHETASE-1	S-adenosylmethionine synthetase 1	2602041622	Oligella urethralis DNF00040	NPA	2602409092	53.786
AT1G02500.2	METK1, SAM-1, AtSAM1, SAM1, MAT1	S-adenosylmethionine synthetase 1, S-ADENOSYLMETHIONINE SYNTHETASE-1	S-adenosylmethionine synthetase 1	2602041645	Pseudomonas fluorescens EGD-AQ6	NPA	2602490543	51.282
AT1G02500.2	METK1, SAM-1, AtSAM1, SAM1, MAT1	S-adenosylmethionine synthetase 1, S-ADENOSYLMETHIONINE SYNTHETASE-1	S-adenosylmethionine synthetase 1	2606217744	Bacillus sp. RU9509.4	NPA	2608425290	57.143
AT1G02500.2	METK1, SAM-1, AtSAM1, SAM1, MAT1	S-adenosylmethionine synthetase 1, S-ADENOSYLMETHIONINE SYNTHETASE-1	S-adenosylmethionine synthetase 1	2606217774	Methylobacterium sp. UNCCL126	PA	2608523261	46.392
AT1G02500.2	METK1, SAM-1, AtSAM1, SAM1, MAT1	S-adenosylmethionine synthetase 1, S-ADENOSYLMETHIONINE SYNTHETASE-1	S-adenosylmethionine synthetase 1	2606217775	Methylobacterium sp. UNCCL136	PA	2608533238	46.015
AT1G02500.2	METK1, SAM-1, AtSAM1, SAM1, MAT1	S-adenosylmethionine synthetase 1, S-ADENOSYLMETHIONINE SYNTHETASE-1	S-adenosylmethionine synthetase 1	2606217776	Methylobacterium sp. UNCCL143	PA	2608537288	46.392
AT1G02500.2	METK1, SAM-1, AtSAM1, SAM1, MAT1	S-adenosylmethionine synthetase 1, S-ADENOSYLMETHIONINE SYNTHETASE-1	S-adenosylmethionine synthetase 1	2608642209	Hyphomicrobiales bacterium HL-109	NPA	2609132858	48.187
AT1G02500.2	METK1, SAM-1, AtSAM1, SAM1, MAT1	S-adenosylmethionine synthetase 1, S-ADENOSYLMETHIONINE SYNTHETASE-1	S-adenosylmethionine synthetase 1	2609459813	Bordetella bronchiseptica KM22	NPA	2610092675	55.82
AT1G02500.2	METK1, SAM-1, AtSAM1, SAM1, MAT1	S-adenosylmethionine synthetase 1, S-ADENOSYLMETHIONINE SYNTHETASE-1	S-adenosylmethionine synthetase 1	2609459882	Acinetobacter soli TCM341	NPA	2610408880	52.926
AT1G02500.2	METK1, SAM-1, AtSAM1, SAM1, MAT1	S-adenosylmethionine synthetase 1, S-ADENOSYLMETHIONINE SYNTHETASE-1	S-adenosylmethionine synthetase 1	2609459993	Bacillus sp. SJS	NPA	2611002926	55.699
AT1G02500.2	METK1, SAM-1, AtSAM1, SAM1, MAT1	S-adenosylmethionine synthetase 1, S-ADENOSYLMETHIONINE SYNTHETASE-1	S-adenosylmethionine synthetase 1	2609460008	Hylemonella gracilis Niagara R	NPA	2611049056	54.145
AT1G02500.2	METK1, SAM-1, AtSAM1, SAM1, MAT1	S-adenosylmethionine synthetase 1, S-ADENOSYLMETHIONINE SYNTHETASE-1	S-adenosylmethionine synthetase 1	2609460072	Bacillus stercoris D7XPN1	NPA	2611304766	54.404
AT1G02500.2	METK1, SAM-1, AtSAM1, SAM1, MAT1	S-adenosylmethionine synthetase 1, S-ADENOSYLMETHIONINE SYNTHETASE-1	S-adenosylmethionine synthetase 1	2609460200	Devosia sp. LC5	NPA	2611904775	44.337
AT1G02500.2	METK1, SAM-1, AtSAM1, SAM1, MAT1	S-adenosylmethionine synthetase 1, S-ADENOSYLMETHIONINE SYNTHETASE-1	S-adenosylmethionine synthetase 1	2609460206	Bosea sp. LC85	NPA	2611935272	47
AT1G02500.2	METK1, SAM-1, AtSAM1, SAM1, MAT1	S-adenosylmethionine synthetase 1, S-ADENOSYLMETHIONINE SYNTHETASE-1	S-adenosylmethionine synthetase 1	2609460297	Brucella abortus 544	NPA	2612329269	42.891
AT1G02500.2	METK1, SAM-1, AtSAM1, SAM1, MAT1	S-adenosylmethionine synthetase 1, S-ADENOSYLMETHIONINE SYNTHETASE-1	S-adenosylmethionine synthetase 1	2609460298	Brucella abortus LMN1	NPA	2612333584	42.891
AT1G02500.2	METK1, SAM-1, AtSAM1, SAM1, MAT1	S-adenosylmethionine synthetase 1, S-ADENOSYLMETHIONINE SYNTHETASE-1	S-adenosylmethionine synthetase 1	2609460307	Brucella abortus LMN2	NPA	2612372117	42.891
AT1G02500.2	METK1, SAM-1, AtSAM1, SAM1, MAT1	S-adenosylmethionine synthetase 1, S-ADENOSYLMETHIONINE SYNTHETASE-1	S-adenosylmethionine synthetase 1	2609460316	Bacillus subtilis GXA-28	NPA	2612414114	54.663
AT1G02500.2	METK1, SAM-1, AtSAM1, SAM1, MAT1	S-adenosylmethionine synthetase 1, S-ADENOSYLMETHIONINE SYNTHETASE-1	S-adenosylmethionine synthetase 1	2615840527	Muricauda sp. ES.050	NPA	2615939096	50.39
AT1G02500.2	METK1, SAM-1, AtSAM1, SAM1, MAT1	S-adenosylmethionine synthetase 1, S-ADENOSYLMETHIONINE SYNTHETASE-1	S-adenosylmethionine synthetase 1	2615840601	Cohaesibacter sp. ES.047	NPA	2616204293	47.668
AT1G02500.2	METK1, SAM-1, AtSAM1, SAM1, MAT1	S-adenosylmethionine synthetase 1, S-ADENOSYLMETHIONINE SYNTHETASE-1	S-adenosylmethionine synthetase 1	2615840613	Chelatococcus sambhunathii DSM 18167	NPA	2616250994	46.907
AT1G02500.2	METK1, SAM-1, AtSAM1, SAM1, MAT1	S-adenosylmethionine synthetase 1, S-ADENOSYLMETHIONINE SYNTHETASE-1	S-adenosylmethionine synthetase 1	2615840615	Comamonas thiooxydans DSM 17888	NPA	2616256838	54.922
AT1G02500.2	METK1, SAM-1, AtSAM1, SAM1, MAT1	S-adenosylmethionine synthetase 1, S-ADENOSYLMETHIONINE SYNTHETASE-1	S-adenosylmethionine synthetase 1	2615840658	Bacillus sp. ES.034	NPA	2616445260	56.736
AT1G02500.2	METK1, SAM-1, AtSAM1, SAM1, MAT1	S-adenosylmethionine synthetase 1, S-ADENOSYLMETHIONINE SYNTHETASE-1	S-adenosylmethionine synthetase 1	2619619092	Zobellia galactanivorans DsijT	NPA	2620654913	51.302
AT1G02500.2	METK1, SAM-1, AtSAM1, SAM1, MAT1	S-adenosylmethionine synthetase 1, S-ADENOSYLMETHIONINE SYNTHETASE-1	S-adenosylmethionine synthetase 1	2619619096	Sphingomonas sp. PR090111-T3T-6A	NPA	2620671801	45.137
AT1G02500.2	METK1, SAM-1, AtSAM1, SAM1, MAT1	S-adenosylmethionine synthetase 1, S-ADENOSYLMETHIONINE SYNTHETASE-1	S-adenosylmethionine synthetase 1	2619619246	Chryseobacterium piperi CTM	NPA	2621098935	47.692
AT1G02500.2	METK1, SAM-1, AtSAM1, SAM1, MAT1	S-adenosylmethionine synthetase 1, S-ADENOSYLMETHIONINE SYNTHETASE-1	S-adenosylmethionine synthetase 1	2623620575	Bacillus cereus B4077	NPA	2624999780	56.927
AT1G02500.2	METK1, SAM-1, AtSAM1, SAM1, MAT1	S-adenosylmethionine synthetase 1, S-ADENOSYLMETHIONINE SYNTHETASE-1	S-adenosylmethionine synthetase 1	2627853653	Acinetobacter sp. Ag2	NPA	2628390749	52.538
AT1G02500.2	METK1, SAM-1, AtSAM1, SAM1, MAT1	S-adenosylmethionine synthetase 1, S-ADENOSYLMETHIONINE SYNTHETASE-1	S-adenosylmethionine synthetase 1	2627853654	Bacillus sp. L_1B0_5	NPA	2628392106	56.675
AT1G02500.2	METK1, SAM-1, AtSAM1, SAM1, MAT1	S-adenosylmethionine synthetase 1, S-ADENOSYLMETHIONINE SYNTHETASE-1	S-adenosylmethionine synthetase 1	2627853674	Brevundimonas sp. KM4	NPA	2628482075	45.477
AT1G02500.2	METK1, SAM-1, AtSAM1, SAM1, MAT1	S-adenosylmethionine synthetase 1, S-ADENOSYLMETHIONINE SYNTHETASE-1	S-adenosylmethionine synthetase 1	2627854221	Sphingomonas sp. ERG5	NPA	2630691912	44.638
AT1G02500.2	METK1, SAM-1, AtSAM1, SAM1, MAT1	S-adenosylmethionine synthetase 1, S-ADENOSYLMETHIONINE SYNTHETASE-1	S-adenosylmethionine synthetase 1	2630968314	Sphingomonas parapaucimobilis NBRC 15100	NPA	2631299915	45.57
AT1G02500.2	METK1, SAM-1, AtSAM1, SAM1, MAT1	S-adenosylmethionine synthetase 1, S-ADENOSYLMETHIONINE SYNTHETASE-1	S-adenosylmethionine synthetase 1	2630968446	Knoellia flava TL1	NPA	2631833923	54.43
AT1G02500.2	METK1, SAM-1, AtSAM1, SAM1, MAT1	S-adenosylmethionine synthetase 1, S-ADENOSYLMETHIONINE SYNTHETASE-1	S-adenosylmethionine synthetase 1	2630968771	Mycobacterium nebraskense AKUC2	NPA	2633185826	53.316
AT1G02500.2	METK1, SAM-1, AtSAM1, SAM1, MAT1	S-adenosylmethionine synthetase 1, S-ADENOSYLMETHIONINE SYNTHETASE-1	S-adenosylmethionine synthetase 1	2630968820	Sphingomonas paucimobilis LCT-SP1	NPA	2633374769	45.823
AT1G02500.2	METK1, SAM-1, AtSAM1, SAM1, MAT1	S-adenosylmethionine synthetase 1, S-ADENOSYLMETHIONINE SYNTHETASE-1	S-adenosylmethionine synthetase 1	2630968880	Sphingopyxis sp. LC81	NPA	2633611017	46.384
AT1G02500.2	METK1, SAM-1, AtSAM1, SAM1, MAT1	S-adenosylmethionine synthetase 1, S-ADENOSYLMETHIONINE SYNTHETASE-1	S-adenosylmethionine synthetase 1	2634166301	Sphingobacterium mizutaii DSM 11724	NPA	2635097000	47.258
AT1G02500.2	METK1, SAM-1, AtSAM1, SAM1, MAT1	S-adenosylmethionine synthetase 1, S-ADENOSYLMETHIONINE SYNTHETASE-1	S-adenosylmethionine synthetase 1	2636415843	Mycolicibacterium obuense DSM 44075	NPA	2638238668	52.551
AT1G02500.2	METK1, SAM-1, AtSAM1, SAM1, MAT1	S-adenosylmethionine synthetase 1, S-ADENOSYLMETHIONINE SYNTHETASE-1	S-adenosylmethionine synthetase 1	2636416051	Methylobacterium sp. 190MF	PA	2639073702	46.392
AT1G02500.2	METK1, SAM-1, AtSAM1, SAM1, MAT1	S-adenosylmethionine synthetase 1, S-ADENOSYLMETHIONINE SYNTHETASE-1	S-adenosylmethionine synthetase 1	2636416056	Polaromonas sp. UNC47MFTsu3.1	PA	2639079871	54.167
AT1G02500.2	METK1, SAM-1, AtSAM1, SAM1, MAT1	S-adenosylmethionine synthetase 1, S-ADENOSYLMETHIONINE SYNTHETASE-1	S-adenosylmethionine synthetase 1	2636416057	Pseudomonas sp. 48MFCvi1.1	PA	2639085985	51.282
AT1G02500.2	METK1, SAM-1, AtSAM1, SAM1, MAT1	S-adenosylmethionine synthetase 1, S-ADENOSYLMETHIONINE SYNTHETASE-1	S-adenosylmethionine synthetase 1	2636416058	Mycobacterium sp. 283MFTsu	PA	2639092020	53.418
AT1G02500.2	METK1, SAM-1, AtSAM1, SAM1, MAT1	S-adenosylmethionine synthetase 1, S-ADENOSYLMETHIONINE SYNTHETASE-1	S-adenosylmethionine synthetase 1	2636416059	Streptomyces sp. 136MFCol5.1	PA	2639097783	53.964
AT1G02500.2	METK1, SAM-1, AtSAM1, SAM1, MAT1	S-adenosylmethionine synthetase 1, S-ADENOSYLMETHIONINE SYNTHETASE-1	S-adenosylmethionine synthetase 1	2636416067	Paenibacillus sp. 453MF	PA	2639134357	54.02
AT1G02500.2	METK1, SAM-1, AtSAM1, SAM1, MAT1	S-adenosylmethionine synthetase 1, S-ADENOSYLMETHIONINE SYNTHETASE-1	S-adenosylmethionine synthetase 1	2636416068	Paenibacillus sp. CL123	PA	2639140758	56.218
AT1G02500.2	METK1, SAM-1, AtSAM1, SAM1, MAT1	S-adenosylmethionine synthetase 1, S-ADENOSYLMETHIONINE SYNTHETASE-1	S-adenosylmethionine synthetase 1	2636416069	Paenibacillus sp. CL130	PA	2639146416	54.774
AT1G02500.2	METK1, SAM-1, AtSAM1, SAM1, MAT1	S-adenosylmethionine synthetase 1, S-ADENOSYLMETHIONINE SYNTHETASE-1	S-adenosylmethionine synthetase 1	2636416070	Paenibacillus sp. CL141A	PA	2639149401	54.523
AT1G02500.2	METK1, SAM-1, AtSAM1, SAM1, MAT1	S-adenosylmethionine synthetase 1, S-ADENOSYLMETHIONINE SYNTHETASE-1	S-adenosylmethionine synthetase 1	2636416071	Paenibacillus sp. CL6Col	PA	2639158048	56.104
AT1G02500.2	METK1, SAM-1, AtSAM1, SAM1, MAT1	S-adenosylmethionine synthetase 1, S-ADENOSYLMETHIONINE SYNTHETASE-1	S-adenosylmethionine synthetase 1	2636416080	Pedobacter metabolipauper DSM 19035	NPA	2639195172	49.367
AT1G02500.2	METK1, SAM-1, AtSAM1, SAM1, MAT1	S-adenosylmethionine synthetase 1, S-ADENOSYLMETHIONINE SYNTHETASE-1	S-adenosylmethionine synthetase 1	2636416083	Bacillus sp. 491MF	PA	2639211176	55.668
AT1G02500.2	METK1, SAM-1, AtSAM1, SAM1, MAT1	S-adenosylmethionine synthetase 1, S-ADENOSYLMETHIONINE SYNTHETASE-1	S-adenosylmethionine synthetase 1	2636416171	Bacillus sp. 5MFCol3.1	PA	2639633601	56.675
AT1G02500.2	METK1, SAM-1, AtSAM1, SAM1, MAT1	S-adenosylmethionine synthetase 1, S-ADENOSYLMETHIONINE SYNTHETASE-1	S-adenosylmethionine synthetase 1	2636416173	Bacillus sp. 166AMFTsu	PA	2639643985	56.171
AT1G02500.2	METK1, SAM-1, AtSAM1, SAM1, MAT1	S-adenosylmethionine synthetase 1, S-ADENOSYLMETHIONINE SYNTHETASE-1	S-adenosylmethionine synthetase 1	2636416174	Bacillus sp. 71MF	PA	2639651173	55.919
AT1G02500.2	METK1, SAM-1, AtSAM1, SAM1, MAT1	S-adenosylmethionine synthetase 1, S-ADENOSYLMETHIONINE SYNTHETASE-1	S-adenosylmethionine synthetase 1	2639762521	Luteibacter sp. 329MFSha	PA	2639837736	53.806
AT1G02500.2	METK1, SAM-1, AtSAM1, SAM1, MAT1	S-adenosylmethionine synthetase 1, S-ADENOSYLMETHIONINE SYNTHETASE-1	S-adenosylmethionine synthetase 1	2639762524	Paenibacillus sp. 181MFCol5.1	PA	2639841921	54.523
AT1G02500.2	METK1, SAM-1, AtSAM1, SAM1, MAT1	S-adenosylmethionine synthetase 1, S-ADENOSYLMETHIONINE SYNTHETASE-1	S-adenosylmethionine synthetase 1	2639762526	Leifsonia sp. CL147	PA	2639853659	53.247
AT1G02500.2	METK1, SAM-1, AtSAM1, SAM1, MAT1	S-adenosylmethionine synthetase 1, S-ADENOSYLMETHIONINE SYNTHETASE-1	S-adenosylmethionine synthetase 1	2639762527	Bacillus sp. CL115	PA	2639858443	56.675
AT1G02500.2	METK1, SAM-1, AtSAM1, SAM1, MAT1	S-adenosylmethionine synthetase 1, S-ADENOSYLMETHIONINE SYNTHETASE-1	S-adenosylmethionine synthetase 1	2639762528	Bacillus sp. CL96	PA	2639864345	56.675
AT1G02500.2	METK1, SAM-1, AtSAM1, SAM1, MAT1	S-adenosylmethionine synthetase 1, S-ADENOSYLMETHIONINE SYNTHETASE-1	S-adenosylmethionine synthetase 1	2639762559	Mycobacterium sp. 365MFTsu	PA	2639993823	53.299
AT1G02500.2	METK1, SAM-1, AtSAM1, SAM1, MAT1	S-adenosylmethionine synthetase 1, S-ADENOSYLMETHIONINE SYNTHETASE-1	S-adenosylmethionine synthetase 1	2639762568	Bacillus sp. 112MF	PA	2640028945	56.927
AT1G02500.2	METK1, SAM-1, AtSAM1, SAM1, MAT1	S-adenosylmethionine synthetase 1, S-ADENOSYLMETHIONINE SYNTHETASE-1	S-adenosylmethionine synthetase 1	2639762574	Dyella sp. 333MFSha	PA	2640048932	54.331
AT1G02500.2	METK1, SAM-1, AtSAM1, SAM1, MAT1	S-adenosylmethionine synthetase 1, S-ADENOSYLMETHIONINE SYNTHETASE-1	S-adenosylmethionine synthetase 1	2639762575	Phyllobacterium sp. CL33Tsu	PA	2640051990	41.646
AT1G02500.2	METK1, SAM-1, AtSAM1, SAM1, MAT1	S-adenosylmethionine synthetase 1, S-ADENOSYLMETHIONINE SYNTHETASE-1	S-adenosylmethionine synthetase 1	2639762580	Microbacterium sp. CL127	PA	2640073503	52.208
AT1G02500.2	METK1, SAM-1, AtSAM1, SAM1, MAT1	S-adenosylmethionine synthetase 1, S-ADENOSYLMETHIONINE SYNTHETASE-1	S-adenosylmethionine synthetase 1	2639762581	Stenotrophomonas sp. 92MFCol6.1	PA	2640079752	53.403
AT1G02500.2	METK1, SAM-1, AtSAM1, SAM1, MAT1	S-adenosylmethionine synthetase 1, S-ADENOSYLMETHIONINE SYNTHETASE-1	S-adenosylmethionine synthetase 1	2639762616	Nocardioides exalbidus DSM 22017	NPA	2640221283	52.551
AT1G02500.2	METK1, SAM-1, AtSAM1, SAM1, MAT1	S-adenosylmethionine synthetase 1, S-ADENOSYLMETHIONINE SYNTHETASE-1	S-adenosylmethionine synthetase 1	2639762621	Bacillus sp. UNCCL13	PA	2640247508	54.774
AT1G02500.2	METK1, SAM-1, AtSAM1, SAM1, MAT1	S-adenosylmethionine synthetase 1, S-ADENOSYLMETHIONINE SYNTHETASE-1	S-adenosylmethionine synthetase 1	2639762622	Bacillus sp. CL25	PA	2640252022	56.675
AT1G02500.2	METK1, SAM-1, AtSAM1, SAM1, MAT1	S-adenosylmethionine synthetase 1, S-ADENOSYLMETHIONINE SYNTHETASE-1	S-adenosylmethionine synthetase 1	2639762631	Microbacterium sp. 77MFTsu3.1	PA	2640269868	50.909
AT1G02500.2	METK1, SAM-1, AtSAM1, SAM1, MAT1	S-adenosylmethionine synthetase 1, S-ADENOSYLMETHIONINE SYNTHETASE-1	S-adenosylmethionine synthetase 1	2639762634	Bacillus sp. 196MF	PA	2640285652	56.675
AT1G02500.2	METK1, SAM-1, AtSAM1, SAM1, MAT1	S-adenosylmethionine synthetase 1, S-ADENOSYLMETHIONINE SYNTHETASE-1	S-adenosylmethionine synthetase 1	2639762659	Ralstonia sp. 25MFCol4.1	PA	2640394840	55.291
AT1G02500.2	METK1, SAM-1, AtSAM1, SAM1, MAT1	S-adenosylmethionine synthetase 1, S-ADENOSYLMETHIONINE SYNTHETASE-1	S-adenosylmethionine synthetase 1	2639762661	Leifsonia sp. 21MFCrub1.1	PA	2640399152	52.727
AT1G02500.2	METK1, SAM-1, AtSAM1, SAM1, MAT1	S-adenosylmethionine synthetase 1, S-ADENOSYLMETHIONINE SYNTHETASE-1	S-adenosylmethionine synthetase 1	2639762662	Leifsonia sp. 197AMF	PA	2640403779	52.468
AT1G02500.2	METK1, SAM-1, AtSAM1, SAM1, MAT1	S-adenosylmethionine synthetase 1, S-ADENOSYLMETHIONINE SYNTHETASE-1	S-adenosylmethionine synthetase 1	2639762777	Pedobacter lusitanus NL19	NPA	2640673846	47.826
AT1G02500.2	METK1, SAM-1, AtSAM1, SAM1, MAT1	S-adenosylmethionine synthetase 1, S-ADENOSYLMETHIONINE SYNTHETASE-1	S-adenosylmethionine synthetase 1	2639762785	Knoellia aerolata DSM 18566	NPA	2640703479	53.671
AT1G02500.2	METK1, SAM-1, AtSAM1, SAM1, MAT1	S-adenosylmethionine synthetase 1, S-ADENOSYLMETHIONINE SYNTHETASE-1	S-adenosylmethionine synthetase 1	2642422555	Mycobacterium sp. 88MF	PA	2642657018	53.453
AT1G02500.2	METK1, SAM-1, AtSAM1, SAM1, MAT1	S-adenosylmethionine synthetase 1, S-ADENOSYLMETHIONINE SYNTHETASE-1	S-adenosylmethionine synthetase 1	2643221483	Rhizobium sp. 28MFCol1.1	PA	2643476574	42.651
AT1G02500.2	METK1, SAM-1, AtSAM1, SAM1, MAT1	S-adenosylmethionine synthetase 1, S-ADENOSYLMETHIONINE SYNTHETASE-1	S-adenosylmethionine synthetase 1	2643221484	Pseudomonas sp. 113MF	PA	2643484547	51.282
AT1G02500.2	METK1, SAM-1, AtSAM1, SAM1, MAT1	S-adenosylmethionine synthetase 1, S-ADENOSYLMETHIONINE SYNTHETASE-1	S-adenosylmethionine synthetase 1	2643221485	Variovorax sp. 160MFSha2.1	PA	2643490232	54.026
AT1G02500.2	METK1, SAM-1, AtSAM1, SAM1, MAT1	S-adenosylmethionine synthetase 1, S-ADENOSYLMETHIONINE SYNTHETASE-1	S-adenosylmethionine synthetase 1	2643221486	Phyllobacterium sp. 177MFSha	PA	2643495412	41.646
AT1G02500.2	METK1, SAM-1, AtSAM1, SAM1, MAT1	S-adenosylmethionine synthetase 1, S-ADENOSYLMETHIONINE SYNTHETASE-1	S-adenosylmethionine synthetase 1	2643221487	Bacillus sp. 212MF	PA	2643501891	55.181
AT1G02500.2	METK1, SAM-1, AtSAM1, SAM1, MAT1	S-adenosylmethionine synthetase 1, S-ADENOSYLMETHIONINE SYNTHETASE-1	S-adenosylmethionine synthetase 1	2643221488	Bacillus sp. 215MF	PA	2643505546	54.523
AT1G02500.2	METK1, SAM-1, AtSAM1, SAM1, MAT1	S-adenosylmethionine synthetase 1, S-ADENOSYLMETHIONINE SYNTHETASE-1	S-adenosylmethionine synthetase 1	2643221490	Paenarthrobacter nicotinovorans 254MFSha2.1	PA	2643517775	55.065
AT1G02500.2	METK1, SAM-1, AtSAM1, SAM1, MAT1	S-adenosylmethionine synthetase 1, S-ADENOSYLMETHIONINE SYNTHETASE-1	S-adenosylmethionine synthetase 1	2643221491	Rhodococcus maanshanensis 259MFSha1.1	PA	2643523145	54.103
AT1G02500.2	METK1, SAM-1, AtSAM1, SAM1, MAT1	S-adenosylmethionine synthetase 1, S-ADENOSYLMETHIONINE SYNTHETASE-1	S-adenosylmethionine synthetase 1	2643221492	Variovorax sp. 278MFTsu5.1	PA	2643527811	54.026
AT1G02500.2	METK1, SAM-1, AtSAM1, SAM1, MAT1	S-adenosylmethionine synthetase 1, S-ADENOSYLMETHIONINE SYNTHETASE-1	S-adenosylmethionine synthetase 1	2643221495	Variovorax paradoxus 295MFChir4.1	PA	2643533932	54.026
AT1G02500.2	METK1, SAM-1, AtSAM1, SAM1, MAT1	S-adenosylmethionine synthetase 1, S-ADENOSYLMETHIONINE SYNTHETASE-1	S-adenosylmethionine synthetase 1	2643221496	Rhodococcus erythropolis 339MFSha3.1	PA	2643544021	54.103
AT1G02500.2	METK1, SAM-1, AtSAM1, SAM1, MAT1	S-adenosylmethionine synthetase 1, S-ADENOSYLMETHIONINE SYNTHETASE-1	S-adenosylmethionine synthetase 1	2643221497	Variovorax paradoxus 349MFTsu5.1	PA	2643546890	54.026
AT1G02500.2	METK1, SAM-1, AtSAM1, SAM1, MAT1	S-adenosylmethionine synthetase 1, S-ADENOSYLMETHIONINE SYNTHETASE-1	S-adenosylmethionine synthetase 1	2643221498	Variovorax sp. 350MFTsu5.1	PA	2643553858	54.026
AT1G02500.2	METK1, SAM-1, AtSAM1, SAM1, MAT1	S-adenosylmethionine synthetase 1, S-ADENOSYLMETHIONINE SYNTHETASE-1	S-adenosylmethionine synthetase 1	2643221500	Ochrobactrum sp. 370MFChir3.1	PA	2643566444	42.891
AT1G02500.2	METK1, SAM-1, AtSAM1, SAM1, MAT1	S-adenosylmethionine synthetase 1, S-ADENOSYLMETHIONINE SYNTHETASE-1	S-adenosylmethionine synthetase 1	2643221501	Variovorax sp. 375MFSha3.1	PA	2643573954	54.026
AT1G02500.2	METK1, SAM-1, AtSAM1, SAM1, MAT1	S-adenosylmethionine synthetase 1, S-ADENOSYLMETHIONINE SYNTHETASE-1	S-adenosylmethionine synthetase 1	2643221503	Pseudomonas sp. 397MF	PA	2643586434	51.795
AT1G02500.2	METK1, SAM-1, AtSAM1, SAM1, MAT1	S-adenosylmethionine synthetase 1, S-ADENOSYLMETHIONINE SYNTHETASE-1	S-adenosylmethionine synthetase 1	2643221504	Mycobacterium sp. 501AMF	PA	2643590733	53.453
AT1G02500.2	METK1, SAM-1, AtSAM1, SAM1, MAT1	S-adenosylmethionine synthetase 1, S-ADENOSYLMETHIONINE SYNTHETASE-1	S-adenosylmethionine synthetase 1	2643221505	Brevundimonas sp. CL04Tsu	PA	2643598146	45.477
AT1G02500.2	METK1, SAM-1, AtSAM1, SAM1, MAT1	S-adenosylmethionine synthetase 1, S-ADENOSYLMETHIONINE SYNTHETASE-1	S-adenosylmethionine synthetase 1	2643221506	Paenibacillus sp. CL06Col	PA	2643604035	56.104
AT1G02500.2	METK1, SAM-1, AtSAM1, SAM1, MAT1	S-adenosylmethionine synthetase 1, S-ADENOSYLMETHIONINE SYNTHETASE-1	S-adenosylmethionine synthetase 1	2643221507	Methylobacterium sp. CL129	PA	2643609178	46.392
AT1G02500.2	METK1, SAM-1, AtSAM1, SAM1, MAT1	S-adenosylmethionine synthetase 1, S-ADENOSYLMETHIONINE SYNTHETASE-1	S-adenosylmethionine synthetase 1	2643221510	Arthrobacter sp. CL63Tsu	PA	2643623807	55.844
AT1G02500.2	METK1, SAM-1, AtSAM1, SAM1, MAT1	S-adenosylmethionine synthetase 1, S-ADENOSYLMETHIONINE SYNTHETASE-1	S-adenosylmethionine synthetase 1	2643221511	Microbacterium azadirachtae CL89	PA	2643628230	51.169
AT1G02500.2	METK1, SAM-1, AtSAM1, SAM1, MAT1	S-adenosylmethionine synthetase 1, S-ADENOSYLMETHIONINE SYNTHETASE-1	S-adenosylmethionine synthetase 1	2643221532	Sphingomonas sp. 220AMFTsu3.1	PA	2643689821	45.75
AT1G02500.2	METK1, SAM-1, AtSAM1, SAM1, MAT1	S-adenosylmethionine synthetase 1, S-ADENOSYLMETHIONINE SYNTHETASE-1	S-adenosylmethionine synthetase 1	2643221533	Chryseobacterium sp. 312AMFChir4.1	PA	2643695143	48.205
AT1G02500.2	METK1, SAM-1, AtSAM1, SAM1, MAT1	S-adenosylmethionine synthetase 1, S-ADENOSYLMETHIONINE SYNTHETASE-1	S-adenosylmethionine synthetase 1	2643221534	Microbacterium sp. CL22	PA	2643697732	51.169
AT1G02500.2	METK1, SAM-1, AtSAM1, SAM1, MAT1	S-adenosylmethionine synthetase 1, S-ADENOSYLMETHIONINE SYNTHETASE-1	S-adenosylmethionine synthetase 1	2643221535	Paenibacillus sp. CL91	PA	2643702679	54.774
AT1G02500.2	METK1, SAM-1, AtSAM1, SAM1, MAT1	S-adenosylmethionine synthetase 1, S-ADENOSYLMETHIONINE SYNTHETASE-1	S-adenosylmethionine synthetase 1	2643221542	Microbacterium sp. Root1433D1	PA	2643733691	51.948
AT1G02500.2	METK1, SAM-1, AtSAM1, SAM1, MAT1	S-adenosylmethionine synthetase 1, S-ADENOSYLMETHIONINE SYNTHETASE-1	S-adenosylmethionine synthetase 1	2643221543	Paenibacillus sp. Root52	PA	2643736950	54.774
AT1G02500.2	METK1, SAM-1, AtSAM1, SAM1, MAT1	S-adenosylmethionine synthetase 1, S-ADENOSYLMETHIONINE SYNTHETASE-1	S-adenosylmethionine synthetase 1	2643221544	Pelomonas sp. Root1444	PA	2643742069	54.308
AT1G02500.2	METK1, SAM-1, AtSAM1, SAM1, MAT1	S-adenosylmethionine synthetase 1, S-ADENOSYLMETHIONINE SYNTHETASE-1	S-adenosylmethionine synthetase 1	2643221546	Microbacterium sp. Root53	PA	2643752030	52.32
AT1G02500.2	METK1, SAM-1, AtSAM1, SAM1, MAT1	S-adenosylmethionine synthetase 1, S-ADENOSYLMETHIONINE SYNTHETASE-1	S-adenosylmethionine synthetase 1	2643221547	Pseudolabrys sp. Root1462	PA	2643757901	45.324
AT1G02500.2	METK1, SAM-1, AtSAM1, SAM1, MAT1	S-adenosylmethionine synthetase 1, S-ADENOSYLMETHIONINE SYNTHETASE-1	S-adenosylmethionine synthetase 1	2643221548	Streptomyces sp. Root55	PA	2643760245	53.708
AT1G02500.2	METK1, SAM-1, AtSAM1, SAM1, MAT1	S-adenosylmethionine synthetase 1, S-ADENOSYLMETHIONINE SYNTHETASE-1	S-adenosylmethionine synthetase 1	2643221549	Agromyces sp. Root1464	PA	2643767812	53.125
AT1G02500.2	METK1, SAM-1, AtSAM1, SAM1, MAT1	S-adenosylmethionine synthetase 1, S-ADENOSYLMETHIONINE SYNTHETASE-1	S-adenosylmethionine synthetase 1	2643221550	Mesorhizobium sp. Root552	PA	2643770313	40.898
AT1G02500.2	METK1, SAM-1, AtSAM1, SAM1, MAT1	S-adenosylmethionine synthetase 1, S-ADENOSYLMETHIONINE SYNTHETASE-1	S-adenosylmethionine synthetase 1	2643221551	Mesorhizobium sp. Root1471	PA	2643774601	41.304
AT1G02500.2	METK1, SAM-1, AtSAM1, SAM1, MAT1	S-adenosylmethionine synthetase 1, S-ADENOSYLMETHIONINE SYNTHETASE-1	S-adenosylmethionine synthetase 1	2643221553	Microbacterium sp. Root553	PA	2643785749	52.727
AT1G02500.2	METK1, SAM-1, AtSAM1, SAM1, MAT1	S-adenosylmethionine synthetase 1, S-ADENOSYLMETHIONINE SYNTHETASE-1	S-adenosylmethionine synthetase 1	2643221554	Duganella sp. Root1480D1	PA	2643792691	54.233
AT1G02500.2	METK1, SAM-1, AtSAM1, SAM1, MAT1	S-adenosylmethionine synthetase 1, S-ADENOSYLMETHIONINE SYNTHETASE-1	S-adenosylmethionine synthetase 1	2643221556	Massilia sp. Root1485	PA	2643801630	55.291
AT1G02500.2	METK1, SAM-1, AtSAM1, SAM1, MAT1	S-adenosylmethionine synthetase 1, S-ADENOSYLMETHIONINE SYNTHETASE-1	S-adenosylmethionine synthetase 1	2643221557	Ensifer sp. Root558	PA	2643806003	42.754
AT1G02500.2	METK1, SAM-1, AtSAM1, SAM1, MAT1	S-adenosylmethionine synthetase 1, S-ADENOSYLMETHIONINE SYNTHETASE-1	S-adenosylmethionine synthetase 1	2643221558	Rhizobium sp. Root149	PA	2643812684	41.304
AT1G02500.2	METK1, SAM-1, AtSAM1, SAM1, MAT1	S-adenosylmethionine synthetase 1, S-ADENOSYLMETHIONINE SYNTHETASE-1	S-adenosylmethionine synthetase 1	2643221559	Lysobacter sp. Root559	PA	2643816693	51.042
AT1G02500.2	METK1, SAM-1, AtSAM1, SAM1, MAT1	S-adenosylmethionine synthetase 1, S-ADENOSYLMETHIONINE SYNTHETASE-1	S-adenosylmethionine synthetase 1	2643221561	Nocardioides sp. Root151	PA	2643825907	51.546
AT1G02500.2	METK1, SAM-1, AtSAM1, SAM1, MAT1	S-adenosylmethionine synthetase 1, S-ADENOSYLMETHIONINE SYNTHETASE-1	S-adenosylmethionine synthetase 1	2643221562	Rhodanobacter sp. Root561	PA	2643829273	52.03
AT1G02500.2	METK1, SAM-1, AtSAM1, SAM1, MAT1	S-adenosylmethionine synthetase 1, S-ADENOSYLMETHIONINE SYNTHETASE-1	S-adenosylmethionine synthetase 1	2643221564	Mesorhizobium sp. Root157	PA	2643838422	41.844
AT1G02500.2	METK1, SAM-1, AtSAM1, SAM1, MAT1	S-adenosylmethionine synthetase 1, S-ADENOSYLMETHIONINE SYNTHETASE-1	S-adenosylmethionine synthetase 1	2643221565	Pseudomonas sp. Root562	PA	2643842819	51.282
AT1G02500.2	METK1, SAM-1, AtSAM1, SAM1, MAT1	S-adenosylmethionine synthetase 1, S-ADENOSYLMETHIONINE SYNTHETASE-1	S-adenosylmethionine synthetase 1	2643221566	Microbacterium sp. Root166	PA	2643848389	50.909
AT1G02500.2	METK1, SAM-1, AtSAM1, SAM1, MAT1	S-adenosylmethionine synthetase 1, S-ADENOSYLMETHIONINE SYNTHETASE-1	S-adenosylmethionine synthetase 1	2643221567	Phycicoccus sp. Root563	PA	2643849672	52.911
AT1G02500.2	METK1, SAM-1, AtSAM1, SAM1, MAT1	S-adenosylmethionine synthetase 1, S-ADENOSYLMETHIONINE SYNTHETASE-1	S-adenosylmethionine synthetase 1	2643221568	Rhizobium sp. Root564	PA	2643857371	42.417
AT1G02500.2	METK1, SAM-1, AtSAM1, SAM1, MAT1	S-adenosylmethionine synthetase 1, S-ADENOSYLMETHIONINE SYNTHETASE-1	S-adenosylmethionine synthetase 1	2643221569	Achromobacter sp. Root565	PA	2643863725	55.291
AT1G02500.2	METK1, SAM-1, AtSAM1, SAM1, MAT1	S-adenosylmethionine synthetase 1, S-ADENOSYLMETHIONINE SYNTHETASE-1	S-adenosylmethionine synthetase 1	2643221570	Acidovorax sp. Root568	PA	2643867682	53.646
[truncated: 198,000+ more rows]
