# Supplementary material for: Widespread horizontal gene transfer between plants and bacteria
Source: ISME Commun. 2024 May 13;4(1):ycae073. doi: 10.1093/ismeco/ycae073 (PMC11131428; doi:10.1093/ismeco/ycae073)
Supplement: Supplementary_material_ycae073 [file supplementary_material_ycae073.zip › Supplementary Table 3 (1).xlsx]

## Sheet: גיליון1
Arabidopsis_gene_ID	Phylogenetic pattern	Arabidopsis_gene_symbol	Arabidopsis_gene_full_name	Arabidopsis_gene_Description	Plant groups found in the tree
AT1G01050	HGT from bacteria to plants	AtPPa1, PPa1	pyrophosphorylase 1	pyrophosphorylase 1	Dicotyledons,Monocotyledons,Moss
AT1G01620	Unclear phylogenetic pattern	TMP-B, PIP1;3, PIP1C	plasma membrane intrinsic protein 1C, PLASMA MEMBRANE INTRINSIC PROTEIN 1;3	plasma membrane intrinsic protein 1C	Dicotyledons,Monocotyledons,Moss
AT1G01940	No HGT detection	no symbol available	no full name available	Cyclophilin-like peptidyl-prolyl cis-trans isomerase family protein	Dicotyledons,Monocotyledons,Moss
AT1G02000	No HGT detection	GAE2	UDP-D-glucuronate 4-epimerase 2	UDP-D-glucuronate 4-epimerase 2	Dicotyledons,Monocotyledons,Moss
AT1G02310	HGT from plants to bacteria	MAN1	endo-beta-mannanase 1	Glycosyl hydrolase superfamily protein	Dicotyledons,Monocotyledons,Moss
AT1G02500	HGT from bacteria to eukaryotes	METK1, SAM-1, AtSAM1, SAM1, MAT1	S-adenosylmethionine synthetase 1, S-ADENOSYLMETHIONINE SYNTHETASE-1	S-adenosylmethionine synthetase 1	Dicotyledons,Monocotyledons,Moss
AT1G02640	HGT from bacteria to plants	BXL2, ATBXL2	beta-xylosidase 2, BETA-XYLOSIDASE 2	beta-xylosidase 2	Dicotyledons,Monocotyledons,Moss
AT1G02850	HGT from bacteria to eukaryotes	BGLU11	beta glucosidase 11	beta glucosidase 11	Dicotyledons,Monocotyledons,Moss
AT1G03020	HGT from bacteria to eukaryotes	GRXS1, ROXY16		Thioredoxin superfamily protein	Dicotyledons,Monocotyledons
AT1G03210	HGT from bacteria to eukaryotes	no symbol available	no full name available	Phenazine biosynthesis PhzC/PhzF protein	Dicotyledons,Monocotyledons,Moss
AT1G03330	No HGT detection	LSM2	SM-like 2	Small nuclear ribonucleoprotein family protein	Dicotyledons
AT1G04180	HGT from bacteria to plants	YUC9	YUCCA 9	YUCCA 9	Dicotyledons,Monocotyledons,Moss
AT1G04400	No HGT detection	PHH1, FHA, CRY2, AT-PHH1, ATCRY2	cryptochrome 2	cryptochrome 2	Dicotyledons,Monocotyledons,Moss
AT1G04610	HGT from bacteria to plants	YUC3	YUCCA 3	YUCCA 3	Dicotyledons,Monocotyledons,Moss
AT1G04690	No HGT detection	KV-BETA1, KAB1	potassium channel beta subunit 1	potassium channel beta subunit 1	Dicotyledons,Monocotyledons,Moss
AT1G05310	HGT from plants to bacteria	no symbol available	no full name available	Pectin lyase-like superfamily protein	Dicotyledons,Monocotyledons,Moss
AT1G05510	HGT from bacteria to plants	OBAP1a	Oil Body-Associated Protein 1a	naphthalene 1%2C2-dioxygenase subunit alpha (DUF1264)	Dicotyledons,Monocotyledons,Moss
AT1G05620	HGT from bacteria to plants	URH2, NSH2	uridine-ribohydrolase 2, nucleoside hydrolase 2	uridine-ribohydrolase 2	Dicotyledons,Monocotyledons,Moss
AT1G06020	No HGT detection	FRK5, FRK3	Fructokinase 5, Fructokinase 3	pfkB-like carbohydrate kinase family protein	Dicotyledons,Monocotyledons,Moss
AT1G06030	No HGT detection	FRK6, FRK2	Fructokinase 6, Fructokinase 2	pfkB-like carbohydrate kinase family protein	Dicotyledons,Monocotyledons,Moss
AT1G06290	No HGT detection	ATACX3, ACX3	acyl-CoA oxidase 3	acyl-CoA oxidase 3	Dicotyledons,Monocotyledons,Moss
AT1G06310	No HGT detection	ACX6	acyl-CoA oxidase 6	acyl-CoA oxidase 6	Dicotyledons,Monocotyledons,Moss
AT1G07230	HGT from bacteria to plants	NPC1	non-specific phospholipase C1	non-specific phospholipase C1	Dicotyledons,Monocotyledons,Moss
AT1G07380	HGT from eukaryotes to bacteria	AtNCER1	neutral ceramidase 1	Neutral/alkaline non-lysosomal ceramidase	Dicotyledons,Moss
AT1G07400	HGT from bacteria to eukaryotes	HSP17.8		HSP20-like chaperones superfamily protein	Dicotyledons,Monocotyledons,Moss
AT1G07440	No HGT detection	no symbol available	no full name available	NAD(P)-binding Rossmann-fold superfamily protein	Dicotyledons,Monocotyledons,Moss
AT1G07450	No HGT detection	no symbol available	no full name available	NAD(P)-binding Rossmann-fold superfamily protein	Dicotyledons,Monocotyledons,Moss
AT1G07645	No HGT detection	DSI-1VOC, ATDSI-1VOC	desiccation-induced 1VOC superfamily protein	dessication-induced 1VOC superfamily protein	Dicotyledons,Monocotyledons,Moss
AT1G07670	No HGT detection	ATECA4, ECA4	endomembrane-type CA-ATPase 4	endomembrane-type CA-ATPase 4	Dicotyledons,Monocotyledons,Moss
AT1G07810	No HGT detection	ECA1, ACA3, ATECA1	ARABIDOPSIS THALIANA ER-TYPE CA2+-ATPASE 1, ER-type Ca2+-ATPase 1	ER-type Ca2+-ATPase 1	Dicotyledons,Monocotyledons,Moss
AT1G08065	Unclear phylogenetic pattern	ACA5, ATACA5	ALPHA CARBONIC ANHYDRASE 5, alpha carbonic anhydrase 5	alpha carbonic anhydrase 5	Dicotyledons,Monocotyledons,Moss
AT1G08090	HGT from bacteria to plants	NRT2;1AT, NRT2, NRT2.1, ATNRT2.1, ACH1, LIN1, NRT2:1, ATNRT2:1	NITRATE TRANSPORTER 2.1, LATERAL ROOT INITIATION 1, NITRATE TRANSPORTER 2, nitrate transporter 2:1	nitrate transporter 2:1	Dicotyledons,Monocotyledons,Moss
AT1G08100	HGT from bacteria to plants	NRT2.2, ATNRT2.2, NRT2;2AT, ACH2	NITRATE TRANSPORTER 2.2, nitrate transporter 2.2	nitrate transporter 2.2	Dicotyledons,Monocotyledons,Moss
AT1G08200	No HGT detection	AXS2	UDP-D-apiose/UDP-D-xylose synthase 2	UDP-D-apiose/UDP-D-xylose synthase 2	Dicotyledons,Monocotyledons,Moss
AT1G08460	No HGT detection	HDA08, HDA8, ATHDA8	HISTONE DEACETYLASE 8, histone deacetylase 8	histone deacetylase 8	Dicotyledons,Monocotyledons,Moss
AT1G08630	HGT from bacteria to plants	THA1	threonine aldolase 1	threonine aldolase 1	Dicotyledons,Monocotyledons,Moss
AT1G08830	HGT from bacteria to eukaryotes	CSD1, AtSOD1, SOD1	superoxide dismutase 1, copper/zinc superoxide dismutase 1	copper/zinc superoxide dismutase 1	Dicotyledons,Monocotyledons,Moss
AT1G08940	HGT from bacteria to plants	no symbol available	no full name available	Phosphoglycerate mutase family protein	Dicotyledons,Monocotyledons
AT1G09010	HGT from bacteria to plants	no symbol available	no full name available	glycoside hydrolase family 2 protein	Dicotyledons,Monocotyledons,Moss
AT1G09400	HGT from bacteria to plants	no symbol available	no full name available	FMN-linked oxidoreductases superfamily protein	Dicotyledons,Monocotyledons,Moss
AT1G09480	No HGT detection	no symbol available	no full name available	NAD(P)-binding Rossmann-fold superfamily protein	Dicotyledons,Monocotyledons,Moss
AT1G09490	No HGT detection	no symbol available	no full name available	NAD(P)-binding Rossmann-fold superfamily protein	Dicotyledons,Monocotyledons,Moss
AT1G09500	No HGT detection	no symbol available	no full name available	NAD(P)-binding Rossmann-fold superfamily protein	Dicotyledons,Monocotyledons,Moss
AT1G09510	No HGT detection	no symbol available	no full name available	NAD(P)-binding Rossmann-fold superfamily protein	Dicotyledons,Monocotyledons,Moss
AT1G09740	HGT from bacteria to plants	no symbol available	no full name available	Adenine nucleotide alpha hydrolases-like superfamily protein	Dicotyledons,Monocotyledons,Moss
AT1G09800	HGT from bacteria to plants	no symbol available	no full name available	Pseudouridine synthase family protein	Dicotyledons,Monocotyledons,Moss
AT1G10130	No HGT detection	ECA3, ATECA3	ARABIDOPSIS THALIANA ER-TYPE CA2+-ATPASE 3, endoplasmic reticulum-type calcium-transporting ATPase 3	endoplasmic reticulum-type calcium-transporting ATPase 3	Dicotyledons,Monocotyledons,Moss
AT1G10810	No HGT detection	no symbol available	no full name available	NAD(P)-linked oxidoreductase superfamily protein	Dicotyledons,Monocotyledons,Moss
AT1G11370	HGT from plants to bacteria	no symbol available	no full name available	Pectin lyase-like superfamily protein	Dicotyledons,Monocotyledons,Moss
AT1G11530	HGT from bacteria to eukaryotes	CXXS1, ATCXXS1	C-terminal cysteine residue is changed to a serine 1	C-terminal cysteine residue is changed to a serine 1	Dicotyledons,Monocotyledons,Moss
AT1G11680	No HGT detection	CYP51A2, CYP51, atCYP51, EMB1738, CYP51G1	CYTOCHROME P450 51, CYTOCHROME P450 51A2, CYTOCHROME P450 51G1, embryo defective 1738	CYTOCHROME P450 51G1	Dicotyledons,Monocotyledons,Moss
AT1G11930	Unclear phylogenetic pattern	no symbol available	no full name available	Putative pyridoxal phosphate-dependent enzyme%2C YBL036C type	Dicotyledons,Monocotyledons,Moss
AT1G11980	No HGT detection	RUB3	ubiquitin-related protein 3	ubiquitin-related protein 3	Dicotyledons,Monocotyledons
AT1G12050	HGT from bacteria to eukaryotes	FAH, AtFAH, SSCD1	short-day sensitive cell death, fumarylacetoacetate hydrolase	fumarylacetoacetase	Dicotyledons,Monocotyledons,Moss
AT1G12780	No HGT detection	UGE1, ATUGE1	A. THALIANA UDP-GLC 4-EPIMERASE 1, UDP-D-glucose/UDP-D-galactose 4-epimerase 1	UDP-D-glucose/UDP-D-galactose 4-epimerase 1	Dicotyledons,Monocotyledons,Moss
AT1G12940	HGT from bacteria to plants	ATNRT2.5, NRT2.5	nitrate transporter2.5	nitrate transporter2.5	Dicotyledons,Monocotyledons,Moss
AT1G14520	HGT from eukaryotes to bacteria	MIOX1	myo-inositol oxygenase 1	myo-inositol oxygenase 1	Dicotyledons,Monocotyledons,Moss
AT1G14700	Unclear phylogenetic pattern	ATPAP3, PAP3	purple acid phosphatase 3	purple acid phosphatase 3	Dicotyledons,Monocotyledons,Moss
AT1G14860	HGT from bacteria to eukaryotes	NUDT18, atnudt18	nudix hydrolase homolog 18	nudix hydrolase homolog 18	Dicotyledons,Monocotyledons,Moss
AT1G15950	No HGT detection	CCR1, ATCCR1, IRX4	cinnamoyl coa reductase 1, IRREGULAR XYLEM 4	cinnamoyl coa reductase 1	Dicotyledons,Monocotyledons,Moss
AT1G16280	No HGT detection	RH36, AtRH36, SWA3	SLOW WALKER 3, Arabidopsis thaliana RNA helicase 36, RNA helicase 36	RNA helicase 36	Dicotyledons,Monocotyledons,Moss
AT1G16340	HGT from bacteria to plants	ATKSDA, ATKDSA2, AtKDO8PS		Aldolase superfamily protein	Dicotyledons,Monocotyledons,Moss
AT1G16780	HGT from bacteria to plants	AtVHP2;2, VHP2;2		Inorganic H pyrophosphatase family protein	Dicotyledons,Monocotyledons,Moss
AT1G16980	HGT from eukaryotes to bacteria	ATTPS2, TPS2	TREHALOSE -6-PHOSPHATASE SYNTHASE S2, trehalose-phosphatase/synthase 2	trehalose-6-phosphate synthase	Dicotyledons,Monocotyledons,Moss
AT1G17260	No HGT detection	TT13, AHA10	TRANSPARENT TESTA 13, autoinhibited H(+)-ATPase isoform 10	autoinhibited H[+]-ATPase isoform 10	Dicotyledons,Monocotyledons,Moss
AT1G17330	HGT from bacteria to eukaryotes	CN-PDE1, PDE1	cyclic nucleotidedependent phosphodiesterase 1	Metal-dependent phosphohydrolase	Dicotyledons,Monocotyledons,Moss
AT1G17810	No HGT detection	TIP3.2, BETA-TIP, TIP3;2	beta-tonoplast intrinsic protein	beta-tonoplast intrinsic protein	Dicotyledons,Monocotyledons,Moss
AT1G17890	No HGT detection	GER2		NAD(P)-binding Rossmann-fold superfamily protein	Dicotyledons,Monocotyledons,Moss
AT1G17990	HGT from bacteria to plants	no symbol available	no full name available	FMN-linked oxidoreductases superfamily protein	Dicotyledons,Monocotyledons,Moss
AT1G18020	HGT from bacteria to plants	no symbol available	no full name available	FMN-linked oxidoreductases superfamily protein	Dicotyledons,Monocotyledons,Moss
AT1G18070	HGT from bacteria to eukaryotes	EF-1alpha		Translation elongation factor EF1A/initiation factor IF2gamma family protein	Dicotyledons,Monocotyledons,Moss
AT1G18180	HGT from bacteria to plants	no symbol available	no full name available	3-oxo-5-alpha-steroid 4-dehydrogenase (DUF1295)	Dicotyledons,Monocotyledons,Moss
AT1G19130	Unclear phylogenetic pattern	no symbol available	no full name available	RmlC-like jelly roll fold protein	Dicotyledons,Monocotyledons,Moss
AT1G19450	No HGT detection	no symbol available	no full name available	Major facilitator superfamily protein	Dicotyledons,Monocotyledons,Moss
AT1G19730	HGT from bacteria to eukaryotes	ATTRX4, ATH4	thioredoxin H-type 4	Thioredoxin superfamily protein	Dicotyledons,Monocotyledons,Moss
AT1G20260	HGT from bacteria to eukaryotes	AtVAB3, VAB3	V-ATPase B subunit 3	One of three genes encoding the vacuolar ATP synthase subunit B1. The protein binds to and co-localizes with F-actin, bundles F-actin to form higher-order structure, and stabilizes actin filaments in vitro. The mRNA is cell-to-cell mobile.	Dicotyledons,Monocotyledons,Moss
AT1G20380	No HGT detection	POQR	prolyl-oligopeptidase associated with quantitative resistance	Prolyl oligopeptidase family protein	Dicotyledons,Monocotyledons,Moss
AT1G20575	No HGT detection	DPMS1	dolichol phosphate mannose synthase 1		Dicotyledons,Monocotyledons,Moss
AT1G21140	No HGT detection	AtVTL1, VTL1	Vacuolar Iron Transporter-Like 1	Vacuolar iron transporter (VIT) family protein	Dicotyledons,Monocotyledons,Moss
AT1G21430	HGT from bacteria to plants	YUC11		Flavin-binding monooxygenase family protein	Dicotyledons,Monocotyledons,Moss
AT1G21770	HGT from bacteria to plants	no symbol available	no full name available	Acyl-CoA N-acyltransferases (NAT) superfamily protein	Dicotyledons
AT1G22210	HGT from bacteria to eukaryotes	TPPC	trehalose-6-phosphate phosphatase C	Haloacid dehalogenase-like hydrolase (HAD) superfamily protein	Dicotyledons,Monocotyledons
AT1G22430	No HGT detection	no symbol available	no full name available	GroES-like zinc-binding dehydrogenase family protein	Dicotyledons,Monocotyledons,Moss
AT1G22440	No HGT detection	no symbol available	no full name available	Zinc-binding alcohol dehydrogenase family protein	Dicotyledons,Monocotyledons,Moss
AT1G23010	HGT from bacteria to plants	LPR1	Low Phosphate Root1	Cupredoxin superfamily protein	Dicotyledons,Monocotyledons,Moss
AT1G23190	Unclear phylogenetic pattern	PGM3	phosphoglucomutase 3	Phosphoglucomutase/phosphomannomutase family protein	Dicotyledons,Monocotyledons,Moss
AT1G23465	HGT from bacteria to eukaryotes	AtIMP1b		Peptidase S24/S26A/S26B/S26C family protein	Dicotyledons,Monocotyledons,Moss
AT1G24095	Unclear phylogenetic pattern	no symbol available	no full name available	Putative thiol-disulfide oxidoreductase DCC	Dicotyledons
AT1G24290	HGT from bacteria to eukaryotes	no symbol available	no full name available	AAA-type ATPase family protein	Dicotyledons
AT1G24735	HGT from bacteria to eukaryotes	no symbol available	no full name available	S-adenosyl-L-methionine-dependent methyltransferases superfamily protein	Dicotyledons,Monocotyledons,Moss
AT1G24909	HGT from bacteria to plants	no symbol available	no full name available	Glutamine amidotransferase type 1 family protein	Dicotyledons,Monocotyledons
AT1G25083	HGT from bacteria to plants	no symbol available	no full name available	Glutamine amidotransferase type 1 family protein	Dicotyledons,Monocotyledons
AT1G25155	HGT from bacteria to plants	no symbol available	no full name available	Glutamine amidotransferase type 1 family protein	Dicotyledons,Monocotyledons
AT1G25230	No HGT detection	no symbol available	no full name available	Calcineurin-like metallo-phosphoesterase superfamily protein	Dicotyledons,Monocotyledons,Moss
AT1G25460	No HGT detection	no symbol available	no full name available	NAD(P)-binding Rossmann-fold superfamily protein	Dicotyledons,Monocotyledons,Moss
AT1G26320	No HGT detection	no symbol available	no full name available	Zinc-binding dehydrogenase family protein	Dicotyledons,Monocotyledons,Moss
AT1G26520	HGT from bacteria to plants	no symbol available	no full name available	Cobalamin biosynthesis CobW-like protein	Dicotyledons,Monocotyledons,Moss
AT1G26570	HGT from bacteria to eukaryotes	UGD1, ATUGD1	UDP-GLUCOSE DEHYDROGENASE 1, UDP-glucose dehydrogenase 1	UDP-glucose dehydrogenase 1	Dicotyledons,Monocotyledons,Moss
AT1G26940	No HGT detection	no symbol available	no full name available	Cyclophilin-like peptidyl-prolyl cis-trans isomerase family protein	Dicotyledons,Monocotyledons,Moss
AT1G27020	HGT from plants to bacteria	no symbol available	no full name available	plant/protein	Dicotyledons,Monocotyledons
AT1G27030	HGT from plants to bacteria	no symbol available	no full name available	hypothetical protein	Dicotyledons,Monocotyledons
AT1G27520	No HGT detection	MNS5	mannosidase 5	Glycosyl hydrolase family 47 protein	Dicotyledons,Monocotyledons
AT1G27900	HGT from plants to bacteria	no symbol available	no full name available	RNA helicase family protein	Dicotyledons,Monocotyledons,Moss
AT1G29680	HGT from bacteria to plants	no symbol available	no full name available	histone acetyltransferase (DUF1264)	Dicotyledons,Monocotyledons,Moss
AT1G30540	HGT from bacteria to eukaryotes	GNK	GlcNAc kinase	Actin-like ATPase superfamily protein	Dicotyledons,Monocotyledons,Moss
AT1G30580	No HGT detection	EngD-1		GTP binding protein	Dicotyledons,Monocotyledons,Moss
AT1G30620	No HGT detection	MUR4, HSR8, UXE1	UDP-D-XYLOSE 4-EPIMERASE 1, MURUS 4, HIGH SUGAR RESPONSE8	NAD(P)-binding Rossmann-fold superfamily protein	Dicotyledons,Monocotyledons,Moss
AT1G30820	HGT from bacteria to eukaryotes	CTPS1	CTP synthase 1	CTP synthase family protein	Dicotyledons,Monocotyledons,Moss
AT1G31070	No HGT detection	GlcNAc1pUT1, GLCNA.UT1	N-acetylglucosamine-1-phosphate uridylyltransferase 1	N-acetylglucosamine-1-phosphate uridylyltransferase 1	Dicotyledons,Monocotyledons,Moss
AT1G31360	HGT from bacteria to eukaryotes	ATRECQ2, MED34, RECQL2	ARABIDOPSIS THALIANA RECQ 2, RECQ helicase L2	RECQ helicase L2	Dicotyledons,Monocotyledons,Moss
AT1G31670	HGT from plants to bacteria	no symbol available	no full name available	Copper amine oxidase family protein	Dicotyledons,Monocotyledons,Moss
AT1G31710	HGT from plants to bacteria	CuAOalpha3	COPPER AMINE OXIDASE ALPHA 3	Copper amine oxidase family protein	Dicotyledons,Monocotyledons,Moss
AT1G31760	HGT from bacteria to plants	SWIB5	SWI/SNF protein complex B5	SWIB/MDM2 domain superfamily protein	Dicotyledons,Monocotyledons,Moss
AT1G31812	No HGT detection	ACBP6, ACBP, AtACBP6	acyl-CoA-binding protein 6, ACYL-COA-BINDING PROTEIN	acyl-CoA-binding protein 6	Dicotyledons,Monocotyledons,Moss
AT1G31885	Unclear phylogenetic pattern	NIP3;1	NOD26-like intrinsic protein 3;1	NOD26-like intrinsic protein 3%3B1	Dicotyledons,Monocotyledons,Moss
AT1G31970	HGT from bacteria to eukaryotes	STRS1, RH5	STRESS RESPONSE SUPPRESSOR 1	DEA(D/H)-box RNA helicase family protein	Dicotyledons,Monocotyledons
AT1G32780	No HGT detection	no symbol available	no full name available	GroES-like zinc-binding dehydrogenase family protein	Dicotyledons,Monocotyledons,Moss
AT1G33320	No HGT detection	no symbol available	no full name available	Pyridoxal phosphate (PLP)-dependent transferases superfamily protein	Dicotyledons,Monocotyledons,Moss
AT1G35190	No HGT detection	no symbol available	no full name available	2-oxoglutarate (2OG) and Fe(II)-dependent oxygenase superfamily protein	Dicotyledons,Monocotyledons,Moss
AT1G43620	Unclear phylogenetic pattern	UGT80B1, TT15, TTG15	TRANSPARENT TESTA 15, transparent testa glabrous 15	UDP-Glycosyltransferase superfamily protein	Dicotyledons,Monocotyledons,Moss
AT1G43670	No HGT detection	FBP, AtcFBP, cyfbp, FINS1	"fructose-1,6-bisphosphatase", "Arabidopsis thaliana cytosolic fructose-1,6-bisphosphatase", FRUCTOSE INSENSITIVE 1	Inositol monophosphatase family protein	Dicotyledons,Monocotyledons,Moss
AT1G44170	HGT from bacteria to plants	ALDH4, ALDH3H1	aldehyde dehydrogenase 4, aldehyde dehydrogenase 3H1	aldehyde dehydrogenase 3H1	Dicotyledons,Monocotyledons,Moss
AT1G44790	HGT from bacteria to eukaryotes	no symbol available	no full name available	ChaC-like family protein	Dicotyledons,Monocotyledons,Moss
AT1G45145	HGT from bacteria to eukaryotes	TRX-h5, ATTRX5, LIV1, ATH5, TRX5	thioredoxin H-type 5, THIOREDOXIN H-TYPE 5, LOCUS OF INSENSITIVITY TO VICTORIN 1	thioredoxin H-type 5	Dicotyledons,Monocotyledons,Moss
AT1G45191	HGT from bacteria to eukaryotes	BGLU1	beta glucosidase 1	Glycosyl hydrolase superfamily protein	Dicotyledons,Monocotyledons,Moss
AT1G47240	HGT from bacteria to eukaryotes	NRAMP2, ATNRAMP2	NRAMP metal ion transporter 2	NRAMP metal ion transporter 2	Dicotyledons,Monocotyledons,Moss
AT1G47290	No HGT detection	AT3BETAHSD/D1, 3BETAHSD/D1	3beta-hydroxysteroid-dehydrogenase/decarboxylase isoform 1	3beta-hydroxysteroid-dehydrogenase/decarboxylase isoform 1	Dicotyledons,Monocotyledons,Moss
AT1G47600	HGT from bacteria to eukaryotes	TGG4, BGLU34	beta glucosidase 34, THIOGLUCOSIDE GLUCOHYDROLASE 4	beta glucosidase 34	Dicotyledons,Monocotyledons,Moss
AT1G48175	HGT from bacteria to plants	AtTAD2, emb2191, TAD2	tRNA adenosine deaminase 2, embryo defective 2191	Cytidine/deoxycytidylate deaminase family protein	Dicotyledons,Monocotyledons,Moss
AT1G48430	HGT from bacteria to eukaryotes	no symbol available	no full name available	Dihydroxyacetone kinase	Dicotyledons,Monocotyledons,Moss
AT1G48605	HGT from eukaryotes to bacteria	HAL3, HAL3B, ATHAL3B	HALOTOLERANCE DETERMINANT 3, HALOTOLERANCE DETERMINANT 3B	Flavoprotein	Dicotyledons,Monocotyledons
AT1G49820	HGT from bacteria to plants	MTK, ATMTK, MTK1	S-methyl-5-thioribose kinase, 5-methylthioribose kinase 1	S-methyl-5-thioribose kinase	Dicotyledons,Monocotyledons
AT1G50060	HGT from eukaryotes to bacteria	no symbol available	no full name available	CAP (Cysteine-rich secretory proteins%2C Antigen 5%2C and Pathogenesis-related 1 protein) superfamily protein	Dicotyledons,Monocotyledons,Moss
AT1G50380	No HGT detection	no symbol available	no full name available	Prolyl oligopeptidase family protein	Dicotyledons,Monocotyledons,Moss
AT1G50590	HGT from bacteria to eukaryotes	no symbol available	no full name available	RmlC-like cupins superfamily protein	Dicotyledons,Monocotyledons,Moss
AT1G51380	No HGT detection	no symbol available	no full name available	DEA(D/H)-box RNA helicase family protein	Dicotyledons,Monocotyledons,Moss
AT1G51410	No HGT detection	no symbol available	no full name available	NAD(P)-binding Rossmann-fold superfamily protein	Dicotyledons,Monocotyledons,Moss
AT1G51470	HGT from bacteria to eukaryotes	BGLU35, TGG5	beta glucosidase 35, THIOGLUCOSIDE GLUCOHYDROLASE 5	beta glucosidase 35	Dicotyledons,Monocotyledons,Moss
AT1G51590	Unclear phylogenetic pattern	MANIB, MNS1	ALPHA-MANNOSIDASE IB, alpha-mannosidase 1	alpha-mannosidase 1	Dicotyledons,Monocotyledons
AT1G52340	No HGT detection	SRE1, ISI4, ABA2, ATABA2, ATSDR1, SIS4, SDR1, GIN1	SALT RESISTANT 1, ABA DEFICIENT 2, GLUCOSE INSENSITIVE 1, ARABIDOPSIS THALIANA ABA DEFICIENT 2, SUGAR-INSENSITIVE 4, IMPAIRED SUCROSE INDUCTION 4, SHORT-CHAIN DEHYDROGENASE/REDUCTASE 1, SHORT-CHAIN DEHYDROGENASE REDUCTASE 1	NAD(P)-binding Rossmann-fold superfamily protein	Dicotyledons,Monocotyledons,Moss
AT1G52500	HGT from bacteria to plants	ATFPG-1, ATMMH-1, ATMMH-2, ATFPG-2, MMH-1, MMH-2, FPG-2, FPG-1, MMH	MUTM homolog, MUTM homolog-1, FORMAMIDOPYRIMIDINE-DNA GLYCOSYLASE 2, A. THALIANA FORMAMIDOPYRIMIDINE-DNA GLYCOSYLASE 1, FORMAMIDOPYRIMIDINE-DNA GLYCOSYLASE 1	MUTM homolog-1	Dicotyledons
AT1G53540	HGT from bacteria to eukaryotes	HSP17.6C		HSP20-like chaperones superfamily protein	Dicotyledons,Monocotyledons,Moss
AT1G53680	Unclear phylogenetic pattern	ATGSTU28, GSTU28	glutathione S-transferase TAU 28	glutathione S-transferase TAU 28	Dicotyledons,Monocotyledons,Moss
AT1G54270	No HGT detection	EIF4A-2	eif4a-2	eif4a-2	Dicotyledons,Monocotyledons,Moss
AT1G54310	HGT from bacteria to plants	no symbol available	no full name available	S-adenosyl-L-methionine-dependent methyltransferases superfamily protein	Dicotyledons,Monocotyledons,Moss
AT1G54957	No HGT detection	no symbol available	no full name available	transmembrane protein	Dicotyledons
AT1G55150	No HGT detection	AtRH20, RH20	RNA helicase 20	DEA(D/H)-box RNA helicase family protein	Dicotyledons,Monocotyledons,Moss
AT1G55450	No HGT detection	no symbol available	no full name available	S-adenosyl-L-methionine-dependent methyltransferases superfamily protein	Dicotyledons,Monocotyledons,Moss
AT1G55720	HGT from bacteria to plants	CAX6, ATCAX6	cation exchanger 6	vacuolar cation/proton exchanger	Dicotyledons,Monocotyledons,Moss
AT1G55730	HGT from bacteria to plants	ATCAX5, CAX5	cation exchanger 5	cation exchanger 5	Dicotyledons,Monocotyledons,Moss
AT1G57550	HGT from bacteria to eukaryotes	no symbol available	no full name available	Low temperature and salt responsive protein family	Dicotyledons,Monocotyledons,Moss
AT1G59860	HGT from bacteria to plants	HSP17.6A	no full name available	HSP20-like chaperones superfamily protein	Dicotyledons,Monocotyledons,Moss
AT1G60090	HGT from bacteria to eukaryotes	BGLU4	beta glucosidase 4	beta glucosidase 4	Dicotyledons,Monocotyledons,Moss
AT1G60260	HGT from bacteria to eukaryotes	BGLU45	beta glucosidase 5	beta glucosidase 5	Dicotyledons,Monocotyledons,Moss
AT1G60680	No HGT detection	no symbol available	no full name available	NAD(P)-linked oxidoreductase superfamily protein	Dicotyledons,Monocotyledons,Moss
AT1G60690	No HGT detection	no symbol available	no full name available	NAD(P)-linked oxidoreductase superfamily protein	Dicotyledons,Monocotyledons,Moss
AT1G60710	No HGT detection	ATB2		NAD(P)-linked oxidoreductase superfamily protein	Dicotyledons,Monocotyledons,Moss
AT1G60730	No HGT detection	no symbol available	no full name available	NAD(P)-linked oxidoreductase superfamily protein	Dicotyledons,Monocotyledons,Moss
AT1G60740	HGT from bacteria to eukaryotes	PRXIID	PEROXIREDOXIN IID	Thioredoxin superfamily protein	Dicotyledons,Monocotyledons,Moss
AT1G60750	No HGT detection	no symbol available	no full name available	NAD(P)-linked oxidoreductase superfamily protein	Dicotyledons,Monocotyledons,Moss
AT1G61810	HGT from bacteria to eukaryotes	BGLU45	beta-glucosidase 45	beta-glucosidase 45	Dicotyledons,Monocotyledons,Moss
AT1G61820	HGT from bacteria to eukaryotes	BGLU46	beta glucosidase 46	beta glucosidase 46	Dicotyledons,Monocotyledons,Moss
AT1G62610	No HGT detection	no symbol available	no full name available	NAD(P)-binding Rossmann-fold superfamily protein	Dicotyledons,Monocotyledons,Moss
AT1G62810	Unclear phylogenetic pattern	CuAOgamma1, CuAO1	COPPER AMINE OXIDASE1, COPPER AMINE OXIDASE GAMMA 1	Copper amine oxidase family protein	Dicotyledons,Monocotyledons,Moss
AT1G63180	No HGT detection	UGE3	UDP-D-glucose/UDP-D-galactose 4-epimerase 3	UDP-D-glucose/UDP-D-galactose 4-epimerase 3	Dicotyledons,Monocotyledons,Moss
AT1G63380	No HGT detection	no symbol available	no full name available	NAD(P)-binding Rossmann-fold superfamily protein	Dicotyledons,Monocotyledons,Moss
AT1G63440	No HGT detection	HMA5, AtHMP12	heavy metal atpase 5, HEAVY METAL ASSOCIATED PROTEIN 12	heavy metal atpase 5	Dicotyledons,Monocotyledons,Moss
AT1G63460	HGT from bacteria to eukaryotes	ATGPX8, GPX8, GPXL8	glutathione peroxidase 8	glutathione peroxidase 8	Dicotyledons,Monocotyledons,Moss
AT1G63660	HGT from bacteria to eukaryotes	no symbol available	no full name available	GMP synthase (glutamine-hydrolyzing)%2C putative / glutamine amidotransferase	Dicotyledons,Monocotyledons,Moss
AT1G64390	HGT from plants to bacteria	AtGH9C2, GH9C2	glycosyl hydrolase 9C2	glycosyl hydrolase 9C2	Dicotyledons,Monocotyledons,Moss
AT1G64440	No HGT detection	UGE4, REB1, RHD1	ROOT EPIDERMAL BULGER1, UDP-GLUCOSE 4-EPIMERASE, ROOT HAIR DEFECTIVE 1	NAD(P)-binding Rossmann-fold superfamily protein	Dicotyledons,Monocotyledons,Moss
AT1G64590	No HGT detection	no symbol available	no full name available	NAD(P)-binding Rossmann-fold superfamily protein	Dicotyledons,Monocotyledons,Moss
AT1G64660	No HGT detection	ATMGL, MGL	methionine gamma-lyase	methionine gamma-lyase	Dicotyledons,Monocotyledons,Moss
AT1G64710	No HGT detection	no symbol available	no full name available	GroES-like zinc-binding alcohol dehydrogenase family protein	Dicotyledons,Monocotyledons,Moss
AT1G64780	HGT from bacteria to eukaryotes	AMT1;2, ATAMT1;2	ammonium transporter 1;2	ammonium transporter 1%3B2	Dicotyledons,Monocotyledons,Moss
AT1G65520	HGT from bacteria to plants	ECHIC, ECI1, PEC11, ATECI1	"delta(3), delta(2)-enoyl CoA isomerase 1", ENOYL-COA HYDRATASE/ISOMERASE C, "ARABIDOPSIS THALIANA DELTA(3), DELTA(2)-ENOYL COA ISOMERASE 1"	delta(3)%2C delta(2)-enoyl CoA isomerase 1	Dicotyledons,Monocotyledons,Moss
AT1G65560	No HGT detection	no symbol available	no full name available	Zinc-binding dehydrogenase family protein	Dicotyledons,Monocotyledons,Moss
AT1G65840	HGT from bacteria to eukaryotes	PAO4, ATPAO4	polyamine oxidase 4	polyamine oxidase 4	Dicotyledons,Monocotyledons,Moss
AT1G65960	No HGT detection	GAD2	glutamate decarboxylase 2	glutamate decarboxylase 2	Dicotyledons,Monocotyledons,Moss
AT1G65970	Unclear phylogenetic pattern	TPX2, PRXIIC	thioredoxin-dependent peroxidase 2, PEROXIREDOXIN IIC	thioredoxin-dependent peroxidase 2	Dicotyledons,Monocotyledons,Moss
AT1G66800	No HGT detection	no symbol available	no full name available	NAD(P)-binding Rossmann-fold superfamily protein	Dicotyledons,Monocotyledons,Moss
AT1G67070	HGT from bacteria to eukaryotes	PMI2, DIN9	PHOSPHOMANNOSE ISOMERASE 2, DARK INDUCIBLE 9	Mannose-6-phosphate isomerase%2C type I	Dicotyledons,Monocotyledons,Moss
AT1G67300	Unclear phylogenetic pattern	no symbol available	no full name available	Major facilitator superfamily protein	Dicotyledons,Monocotyledons,Moss
AT1G67550	HGT from bacteria to plants	URE	urease	urease	Dicotyledons,Moss
AT1G67940	No HGT detection	AtSTAR1, NAP3, ATNAP3, ABCI17	ARABIDOPSIS THALIANA NON-INTRINSIC ABC PROTEIN 3, non-intrinsic ABC protein 3, ATP-binding cassette I17	non-intrinsic ABC protein 3	Dicotyledons,Monocotyledons,Moss
AT1G67990	HGT from bacteria to eukaryotes	ATTSM1, TSM1	TAPETUM-SPECIFIC METHYLTRANSFERASE 1	S-adenosyl-L-methionine-dependent methyltransferases superfamily protein	Dicotyledons,Monocotyledons,Moss
AT1G68300	HGT from bacteria to eukaryotes	no symbol available	no full name available	Adenine nucleotide alpha hydrolases-like superfamily protein	Dicotyledons,Monocotyledons
AT1G68760	HGT from bacteria to eukaryotes	ATNUDT1, NUDX1, ATNUDX1	nudix hydrolase 1, NUDIX HYDROLASE 1, ARABIDOPSIS THALIANA NUDIX HYDROLASE HOMOLOG 1	nudix hydrolase 1	Dicotyledons,Moss
AT1G69485	Unclear phylogenetic pattern	no symbol available	no full name available	Ribosomal L32p protein family	Dicotyledons
AT1G70980	No HGT detection	SYNC3		Class II aminoacyl-tRNA and biotin synthetases superfamily protein	Dicotyledons,Monocotyledons,Moss
AT1G71100	No HGT detection	RSW10	RADIAL SWELLING 10	Ribose 5-phosphate isomerase%2C type A protein	Dicotyledons,Monocotyledons
AT1G71180	No HGT detection	no symbol available	no full name available	6-phosphogluconate dehydrogenase family protein	Dicotyledons,Monocotyledons,Moss
AT1G71750	HGT from bacteria to plants	HGPT	Hypoxanthine-guanine phosphoribosyltransferase	Hypoxanthine-guanine phosphoribosyltransferase	Dicotyledons,Monocotyledons,Moss
AT1G73190	No HGT detection	TIP3;1, ALPHA-TIP	ALPHA-TONOPLAST INTRINSIC PROTEIN	Aquaporin-like superfamily protein	Dicotyledons,Monocotyledons,Moss
AT1G73250	No HGT detection	GER1, ATFX	"GDP-4-keto-6-deoxymannose-3,5-epimerase-4-reductase 1", ACTIVATING TRANSCRIPTION FACTOR 5	GDP-4-keto-6-deoxymannose-3%2C5-epimerase-4-reductase 1	Dicotyledons,Monocotyledons,Moss
AT1G73680	HGT from eukaryotes to bacteria	alpha-DOX2, ALPHA DOX2	alpha-dioxygenase 2, alpha dioxygenase	alpha dioxygenase	Dicotyledons,Monocotyledons,Moss
AT1G74310	No HGT detection	ATHSP101, HSP101, HOT1	heat shock protein 101	heat shock protein 101	Dicotyledons,Monocotyledons,Moss
AT1G75450	HGT from plants to bacteria	ATCKX6, ATCKX5, CKX5	ARABIDOPSIS THALIANA CYTOKININ OXIDASE 5, CYTOKININ OXIDASE 6, cytokinin oxidase 5	cytokinin oxidase 5	Dicotyledons,Monocotyledons,Moss
AT1G76130	HGT from bacteria to plants	ATAMY2, AMY2	alpha-amylase-like 2, ARABIDOPSIS THALIANA ALPHA-AMYLASE-LIKE 2	alpha-amylase-like 2	Dicotyledons,Monocotyledons,Moss
AT1G76470	No HGT detection	no symbol available	no full name available	NAD(P)-binding Rossmann-fold superfamily protein	Dicotyledons,Monocotyledons,Moss
AT1G76800	No HGT detection	VTL2, AtVTL2	Vacuolar Iron Transporter-Like 2	Vacuolar iron transporter (VIT) family protein	Dicotyledons,Monocotyledons,Moss
AT1G77120	No HGT detection	ADH1, ATADH, ADH, ATADH1	ARABIDOPSIS THALIANA ALCOHOL DEHYDROGENASE, ALCOHOL DEHYDROGENASE, alcohol dehydrogenase 1	alcohol dehydrogenase 1	Dicotyledons,Monocotyledons,Moss
AT1G78780	HGT from plants to bacteria	no symbol available	no full name available	pathogenesis-related family protein	Dicotyledons,Monocotyledons
AT1G78920	HGT from bacteria to eukaryotes	VP2, AVP2, AVPL1, VHP2;1, AtVHP2;1	vacuolar H+-pyrophosphatase 2, VACUOLAR-PYROPHOSPHATASE LIKE PROTEIN 1	vacuolar H+-pyrophosphatase 2	Dicotyledons,Monocotyledons,Moss
AT1G79500	HGT from bacteria to plants	AtkdsA1, KDO8PS	3-Deoxy-D-manno-octulosonate 8-phosphate synthase	Aldolase-type TIM barrel family protein	Dicotyledons,Monocotyledons,Moss
AT1G80050	HGT from bacteria to eukaryotes	APT2, PHT1.1, ATAPT2	adenine phosphoribosyl transferase 2	adenine phosphoribosyl transferase 2	Dicotyledons,Monocotyledons,Moss
AT1G80820	No HGT detection	CCR2, ATCCR2	cinnamoyl coa reductase	cinnamoyl coa reductase	Dicotyledons,Monocotyledons,Moss
AT2G01490	HGT from bacteria to plants	PAHX	phytanoyl-CoA 2-hydroxylase	phytanoyl-CoA dioxygenase (PhyH) family protein	Dicotyledons,Monocotyledons,Moss
AT2G01770	No HGT detection	VIT1, ATVIT1	vacuolar iron transporter 1	vacuolar iron transporter 1	Dicotyledons,Monocotyledons,Moss
AT2G01880	No HGT detection	PAP7, ATPAP7	PURPLE ACID PHOSPHATASE 7, purple acid phosphatase 7	purple acid phosphatase 7	Dicotyledons,Monocotyledons,Moss
AT2G01890	No HGT detection	ATPAP8, PAP8	PURPLE ACID PHOSPHATASE 8, purple acid phosphatase 8	purple acid phosphatase 8	Dicotyledons,Monocotyledons,Moss
AT2G02380	No HGT detection	ATGSTZ2, GSTZ2	glutathione S-transferase (class zeta) 2	glutathione S-transferase (class zeta) 2	Dicotyledons,Monocotyledons,Moss
AT2G02390	No HGT detection	MAAI, AtMAAI, GSTZ1, GST18, ATGSTZ1	GLUTATHIONE S-TRANSFERASE 18, glutathione S-transferase zeta 1, maleylacetoacetate isomerase	glutathione S-transferase zeta 1	Dicotyledons,Monocotyledons,Moss
AT2G02400	No HGT detection	no symbol available	no full name available	NAD(P)-binding Rossmann-fold superfamily protein	Dicotyledons,Monocotyledons,Moss
AT2G02765	No HGT detection	no symbol available	no full name available	L-aminoadipate-semialdehyde dehydrogenase-phosphopantetheinyl transferase	Dicotyledons
AT2G03270	HGT from plants to bacteria	no symbol available	no full name available	DNA-binding protein	Dicotyledons,Monocotyledons,Moss
AT2G06050	No HGT detection	OPR3, DDE1, AtOPR3	DELAYED DEHISCENCE 1, oxophytodienoate-reductase 3	oxophytodienoate-reductase 3	Dicotyledons,Monocotyledons,Moss
AT2G07560	No HGT detection	AHA6, HA6	H(+)-ATPase 6	H[+]-ATPase 6	Dicotyledons,Monocotyledons,Moss
AT2G14580	HGT from eukaryotes to bacteria	ATPRB1, PRB1, AtCAPE7	basic pathogenesis-related protein 1	basic pathogenesis-related protein 1	Dicotyledons,Monocotyledons,Moss
AT2G14610	No HGT detection	PR1, ATPR1, AtCAPE9, PR 1	PATHOGENESIS-RELATED GENE 1, pathogenesis-related gene 1	pathogenesis-related protein 1	Dicotyledons,Monocotyledons,Moss
AT2G14660	HGT from bacteria to eukaryotes	no symbol available	no full name available	thymocyte nuclear-like protein	Dicotyledons,Monocotyledons
AT2G16120	No HGT detection	ATPMT1, PMT1	ARABIDOPSIS THALIANA POLYOL/MONOSACCHARIDE TRANSPORTER 1, polyol/monosaccharide transporter 1	polyol/monosaccharide transporter 1	Dicotyledons,Monocotyledons,Moss
AT2G16130	No HGT detection	ATPMT2, PMT2	polyol/monosaccharide transporter 2, ARABIDOPSIS THALIANA POLYOL/MONOSACCHARIDE TRANSPORTER 2	polyol/monosaccharide transporter 2	Dicotyledons,Monocotyledons,Moss
AT2G16790	No HGT detection	no symbol available	no full name available	P-loop containing nucleoside triphosphate hydrolases superfamily protein	Dicotyledons,Monocotyledons,Moss
AT2G16850	Unclear phylogenetic pattern	PIP2;8, PIP3B	PLASMA MEMBRANE INTRINSIC PROTEIN 3B, plasma membrane intrinsic protein 2;8	plasma membrane intrinsic protein 2%3B8	Dicotyledons,Monocotyledons,Moss
AT2G17570	HGT from bacteria to eukaryotes	cPT1, AtcPT1, CPT3	cis-prenyltransferase 1, cis&#8208;prenyltransferase 3	Undecaprenyl pyrophosphate synthetase family protein	Dicotyledons,Monocotyledons,Moss
AT2G17640	HGT from bacteria to plants	SAT-106, ATSERAT3;1	SERINE ACETYLTRANSFERASE 106	Trimeric LpxA-like enzymes superfamily protein	Dicotyledons,Monocotyledons
AT2G17845	No HGT detection	no symbol available	no full name available	NAD(P)-binding Rossmann-fold superfamily protein	Dicotyledons,Monocotyledons,Moss
AT2G18030	HGT from bacteria to eukaryotes	MSRA5	methionine sulfoxide reductase A5	Peptide methionine sulfoxide reductase family protein	Dicotyledons,Monocotyledons,Moss
AT2G18230	HGT from bacteria to plants	AtPPa2, PPa2	pyrophosphorylase 2	pyrophosphorylase 2	Dicotyledons,Monocotyledons,Moss
AT2G18480	No HGT detection	no symbol available	no full name available	Major facilitator superfamily protein	Dicotyledons,Monocotyledons,Moss
AT2G18960	No HGT detection	HA1, OST2, AHA1, PMA	H(+)-ATPase 1, PLASMA MEMBRANE PROTON ATPASE, OPEN STOMATA 2	H[+]-ATPase 1	Dicotyledons,Monocotyledons,Moss
AT2G19150	HGT from plants to bacteria	no symbol available	no full name available	Pectin lyase-like superfamily protein	Dicotyledons,Monocotyledons,Moss
AT2G19170	HGT from plants to bacteria	SLP3	subtilisin-like serine protease 3	subtilisin-like serine protease 3	Dicotyledons,Monocotyledons,Moss
AT2G19800	HGT from eukaryotes to bacteria	MIOX2	myo-inositol oxygenase 2	myo-inositol oxygenase 2	Dicotyledons,Monocotyledons,Moss
AT2G19990	HGT from eukaryotes to bacteria	PR-1-LIKE, PRH1	PR-1 Homolog 1, pathogenesis-related protein-1-like	pathogenesis-related protein-1-like protein	Dicotyledons,Monocotyledons,Moss
AT2G20340	No HGT detection	AtAAS, AAS	aromatic aldehyde synthase	Pyridoxal phosphate (PLP)-dependent transferases superfamily protein	Dicotyledons,Monocotyledons,Moss
AT2G20560	HGT from bacteria to eukaryotes	DNAJ	DNAJ protein	DNAJ heat shock family protein	Dicotyledons,Monocotyledons,Moss
AT2G20680	HGT from bacteria to plants	MAN2, AtMAN2, MAN5-2	endo-beta-mannase 2	Glycosyl hydrolase superfamily protein	Dicotyledons,Monocotyledons,Moss
AT2G21690	No HGT detection	no symbol available	no full name available	RNA-binding (RRM/RBD/RNP motifs) family protein	Dicotyledons
AT2G21730	No HGT detection	CAD2, ATCAD2	cinnamyl alcohol dehydrogenase homolog 2	cinnamyl alcohol dehydrogenase homolog 2	Dicotyledons,Monocotyledons,Moss
AT2G21790	HGT from bacteria to eukaryotes	CLS8, RNR1, DPD2, ATRNR1, R1	CRINKLY LEAVES 8, defective in pollen organelle DNA degradation 2, RIBONUCLEOTIDE REDUCTASE 1, RIBONUCLEOTIDE REDUCTASE LARGE SUBUNIT 1, ribonucleotide reductase 1	ribonucleotide reductase 1	Dicotyledons,Monocotyledons,Moss
AT2G21890	No HGT detection	ATCAD3, CAD3	cinnamyl alcohol dehydrogenase homolog 3	cinnamyl alcohol dehydrogenase homolog 3	Dicotyledons,Monocotyledons,Moss
AT2G22240	HGT from eukaryotes to bacteria	MIPS2, ATIPS2, ATMIPS2	myo-inositol-1-phosphate synthase 2, INOSITOL 3-PHOSPHATE SYNTHASE 2, MYO-INOSITOL-1-PHOSTPATE SYNTHASE 2	myo-inositol-1-phosphate synthase 2	Dicotyledons,Monocotyledons,Moss
AT2G22570	HGT from plants to bacteria	NIC1, ATNIC1	nicotinamidase 1, A. THALIANA NICOTINAMIDASE 1	nicotinamidase 1	Dicotyledons,Monocotyledons,Moss
AT2G22910	HGT from bacteria to plants	NAGS1	N-acetyl-l-glutamate synthase 1	N-acetyl-l-glutamate synthase 1	Dicotyledons,Monocotyledons
AT2G23150	HGT from bacteria to eukaryotes	NRAMP3, ATNRAMP3	natural resistance-associated macrophage protein 3	natural resistance-associated macrophage protein 3	Dicotyledons,Monocotyledons,Moss
AT2G23410	HGT from bacteria to eukaryotes	ACPT, cPT3, AtcPT3, CPT	cis-prenyltransferase 3, cis-prenyltransferase	cis-prenyltransferase	Dicotyledons,Monocotyledons,Moss
AT2G23420	HGT from bacteria to eukaryotes	NAPRT2	nicotinate phosphoribosyltransferase 2	nicotinate phosphoribosyltransferase 2	Dicotyledons,Monocotyledons,Moss
AT2G24040	No HGT detection	no symbol available	no full name available	Low temperature and salt responsive protein family	Dicotyledons
AT2G24190	HGT from bacteria to eukaryotes	SDR2	short-chain dehydrogenase/reductase 2	NAD(P)-binding Rossmann-fold superfamily protein	Dicotyledons,Monocotyledons,Moss
AT2G24200	HGT from bacteria to eukaryotes	LAP1, atLAP1	leucyl aminopeptidase 1	Cytosol aminopeptidase family protein	Dicotyledons,Monocotyledons,Moss
AT2G24580	HGT from bacteria to eukaryotes	no symbol available	no full name available	FAD-dependent oxidoreductase family protein	Dicotyledons,Monocotyledons,Moss
AT2G25630	HGT from bacteria to eukaryotes	BGLU14	beta glucosidase 14	beta glucosidase 14	Dicotyledons,Monocotyledons,Moss
AT2G25810	No HGT detection	TIP4;1	tonoplast intrinsic protein 4;1	tonoplast intrinsic protein 4%3B1	Dicotyledons,Monocotyledons,Moss
AT2G26740	No HGT detection	ATSEH, SEH	soluble epoxide hydrolase	soluble epoxide hydrolase	Dicotyledons,Monocotyledons,Moss
AT2G26750	No HGT detection	no symbol available	no full name available	alpha/beta-Hydrolases superfamily protein	Dicotyledons,Monocotyledons,Moss
AT2G27450	No HGT detection	CPA, ATNLP1, NLP1	nitrilase-like protein 1	nitrilase-like protein 1	Dicotyledons,Monocotyledons,Moss
AT2G27860	No HGT detection	AXS1	UDP-D-apiose/UDP-D-xylose synthase 1	UDP-D-apiose/UDP-D-xylose synthase 1	Dicotyledons,Monocotyledons,Moss
AT2G28100	HGT from bacteria to eukaryotes	ATFUC1, FUC1	alpha-L-fucosidase 1	alpha-L-fucosidase 1	Dicotyledons,Monocotyledons,Moss
AT2G28210	HGT from bacteria to eukaryotes	ATACA2, ACA2	alpha carbonic anhydrase 2	alpha carbonic anhydrase 2	Dicotyledons,Monocotyledons,Moss
AT2G28760	No HGT detection	UXS6	UDP-XYL synthase 6	UDP-XYL synthase 6	Dicotyledons,Monocotyledons,Moss
AT2G29150	No HGT detection	no symbol available	no full name available	NAD(P)-binding Rossmann-fold superfamily protein	Dicotyledons,Monocotyledons,Moss
AT2G29290	No HGT detection	DEG14		NAD(P)-binding Rossmann-fold superfamily protein	Dicotyledons,Monocotyledons,Moss
AT2G29300	No HGT detection	no symbol available	no full name available	NAD(P)-binding Rossmann-fold superfamily protein	Dicotyledons,Monocotyledons,Moss
AT2G29320	No HGT detection	no symbol available	no full name available	NAD(P)-binding Rossmann-fold superfamily protein	Dicotyledons,Monocotyledons,Moss
AT2G29330	No HGT detection	TRI	tropinone reductase	tropinone reductase	Dicotyledons,Monocotyledons,Moss
AT2G29340	No HGT detection	no symbol available	no full name available	NAD-dependent epimerase/dehydratase family protein	Dicotyledons,Monocotyledons,Moss
AT2G29500	No HGT detection	HSP17.6B		HSP20-like chaperones superfamily protein	Dicotyledons,Monocotyledons,Moss
AT2G29560	Unclear phylogenetic pattern	ENOC, ENO3	cytosolic enolase, enolase 3	cytosolic enolase	Dicotyledons,Monocotyledons,Moss
AT2G30070	HGT from bacteria to plants	ATKUP1, KUP1, KT1, ATKT1, ATKT1P	potassium transporter 1, POTASSIUM UPTAKE TRANSPORTER 1	potassium transporter 1	Dicotyledons,Monocotyledons,Moss
AT2G30540	HGT from bacteria to eukaryotes	ROXY7		Thioredoxin superfamily protein	Dicotyledons,Monocotyledons,Moss
AT2G30670	No HGT detection	no symbol available	no full name available	NAD(P)-binding Rossmann-fold superfamily protein	Dicotyledons,Monocotyledons,Moss
AT2G31360	HGT from bacteria to plants	ADS2, AtADS2	16:0delta9 desaturase 2	16:0delta9 desaturase 2	Dicotyledons
AT2G31570	HGT from bacteria to eukaryotes	ATGPX2, GPX2, GPXL2	glutathione peroxidase 2	glutathione peroxidase 2	Dicotyledons,Monocotyledons,Moss
AT2G31985	HGT from bacteria to plants	no symbol available	no full name available	lipoprotein (DUF1264)	Dicotyledons,Monocotyledons,Moss
AT2G32020	HGT from bacteria to plants	no symbol available	no full name available	Acyl-CoA N-acyltransferases (NAT) superfamily protein	Dicotyledons,Monocotyledons,Moss
AT2G32030	HGT from bacteria to plants	no symbol available	no full name available	Acyl-CoA N-acyltransferases (NAT) superfamily protein	Dicotyledons,Monocotyledons,Moss
AT2G33230	HGT from bacteria to plants	YUC7	YUCCA 7	YUCCA 7	Dicotyledons,Monocotyledons,Moss
AT2G33590	No HGT detection	CRL1, AtCRL1	CCR(Cinnamoyl coA:NADP oxidoreductase)-like 1	NAD(P)-binding Rossmann-fold superfamily protein	Dicotyledons,Monocotyledons,Moss
AT2G33600	No HGT detection	AtCRL2, CRL2	CCR(Cinnamoyl coA:NADP oxidoreductase)-like 2	NAD(P)-binding Rossmann-fold superfamily protein	Dicotyledons,Monocotyledons,Moss
AT2G34390	No HGT detection	NLM4, NIP2;1	NOD26-LIKE MIP 4, NOD26-like intrinsic protein 2;1	NOD26-like intrinsic protein 2%3B1	Dicotyledons,Monocotyledons,Moss
AT2G34470	HGT from bacteria to plants	UREG, PSKF109	urease accessory protein G	urease accessory protein G	Dicotyledons,Monocotyledons
AT2G34770	HGT from plants to bacteria	FAH1, ATFAH1	fatty acid hydroxylase 1, ARABIDOPSIS FATTY ACID HYDROXYLASE 1	fatty acid hydroxylase 1	Dicotyledons,Monocotyledons,Moss
AT2G34850	No HGT detection	MEE25	maternal effect embryo arrest 25	NAD(P)-binding Rossmann-fold superfamily protein	Dicotyledons
AT2G34890	HGT from bacteria to eukaryotes	CTPS5	CTP synthase 5	CTP synthase family protein	Dicotyledons,Monocotyledons,Moss
AT2G35020	No HGT detection	GlcNAc1pUT2, GLCNA.UT2	N-acetylglucosamine-1-phosphate uridylyltransferase 2	N-acetylglucosamine-1-phosphate uridylyltransferase 2	Dicotyledons,Monocotyledons,Moss
AT2G35605	HGT from bacteria to plants	SWIB6		SWIB/MDM2 domain superfamily protein	Dicotyledons,Monocotyledons,Moss
AT2G35795	HGT from plants to bacteria	PAM18-1		Chaperone DnaJ-domain superfamily protein	Dicotyledons,Monocotyledons
AT2G35810	HGT from bacteria to plants	no symbol available	no full name available	ureidoglycolate hydrolase	Dicotyledons,Monocotyledons,Moss
AT2G35830	HGT from bacteria to plants	no symbol available	no full name available	ureidoglycolate hydrolase	Dicotyledons,Monocotyledons,Moss
AT2G35990	No HGT detection	LOG2	LONELY GUY 2	Putative lysine decarboxylase family protein	Dicotyledons,Monocotyledons,Moss
AT2G36130	No HGT detection	Cyclophilin	Cyclophilin	Cyclophilin-like peptidyl-prolyl cis-trans isomerase family protein	Dicotyledons,Monocotyledons,Moss
AT2G36160	HGT from bacteria to eukaryotes	no symbol available	no full name available	Ribosomal protein S11 family protein	Dicotyledons,Monocotyledons,Moss
AT2G36310	HGT from bacteria to plants	URH1, NSH1	uridine-ribohydrolase 1, nucleoside hydrolase 1	uridine-ribohydrolase 1	Dicotyledons,Monocotyledons,Moss
AT2G36830	HGT from bacteria to eukaryotes	TIP1;1, GAMMA-TIP, GAMMA-TIP1	TONOPLAST INTRINSIC PROTEIN 1;1, gamma tonoplast intrinsic protein, GAMMA TONOPLAST INTRINSIC PROTEIN 1	gamma tonoplast intrinsic protein	Dicotyledons,Monocotyledons,Moss
AT2G36880	HGT from bacteria to eukaryotes	MAT3	methionine adenosyltransferase 3	methionine adenosyltransferase 3	Dicotyledons,Monocotyledons,Moss
AT2G37170	No HGT detection	PIP2;2, PIP2B	plasma membrane intrinsic protein 2, PLASMA MEMBRANE INTRINSIC PROTEIN 2;2	plasma membrane intrinsic protein 2	Dicotyledons,Monocotyledons,Moss
AT2G37180	No HGT detection	RD28, PIP2;3, PIP2C	PLASMA MEMBRANE INTRINSIC PROTEIN 2;3, PLASMA MEMBRANE INTRINSIC PROTEIN 2C, RESPONSIVE TO DESICCATION 28	Aquaporin-like superfamily protein	Dicotyledons,Monocotyledons,Moss
AT2G37330	HGT from bacteria to plants	ALS3	ALUMINUM SENSITIVE 3	aluminum sensitive 3	Dicotyledons,Monocotyledons,Moss
AT2G37540	No HGT detection	no symbol available	no full name available	NAD(P)-binding Rossmann-fold superfamily protein	Dicotyledons,Monocotyledons,Moss
AT2G37760	No HGT detection	AKR4C8	Aldo-keto reductase family 4 member C8	NAD(P)-linked oxidoreductase superfamily protein	Dicotyledons,Monocotyledons,Moss
AT2G37790	No HGT detection	AKR4C10	Aldo-keto reductase family 4 member C10	NAD(P)-linked oxidoreductase superfamily protein	Dicotyledons,Monocotyledons,Moss
AT2G37970	No HGT detection	AtHBP2, HBP2, SOUL-1, cHBP2, SOUL2	haem-binding protein 2, cytosolic heme (tetrapyrrole) binding protein 2	SOUL heme-binding family protein	Dicotyledons,Monocotyledons,Moss
AT2G38010	HGT from eukaryotes to bacteria	AtNCER2	neutral ceramidase 2	Neutral/alkaline non-lysosomal ceramidase	Dicotyledons,Monocotyledons,Moss
AT2G38050	HGT from bacteria to eukaryotes	DET2, ATDET2, DWF6	DWARF 6, DE-ETIOLATED 2	3-oxo-5-alpha-steroid 4-dehydrogenase family protein	Dicotyledons,Monocotyledons,Moss
AT2G38290	HGT from bacteria to eukaryotes	ATAMT2, AMT2, AMT2;1	ammonium transporter 2, AMMONIUM TRANSPORTER 2;1	ammonium transporter 2	Dicotyledons,Monocotyledons,Moss
AT2G38730	No HGT detection	no symbol available	no full name available	Cyclophilin-like peptidyl-prolyl cis-trans isomerase family protein	Dicotyledons,Monocotyledons,Moss
AT2G38740	No HGT detection	Sgpp	broad-range sugar phosphate phosphatase	Haloacid dehalogenase-like hydrolase (HAD) superfamily protein	Dicotyledons,Monocotyledons,Moss
AT2G38905	HGT from bacteria to eukaryotes	no symbol available	no full name available	Low temperature and salt responsive protein family	Dicotyledons,Monocotyledons,Moss
AT2G39010	Unclear phylogenetic pattern	PIP2E, PIP2;6	plasma membrane intrinsic protein 2E, PLASMA MEMBRANE INTRINSIC PROTEIN 2;6	plasma membrane intrinsic protein 2E	Dicotyledons,Monocotyledons,Moss
AT2G39020	No HGT detection	GNAT8, NATA2	GCN5&#8208;related N&#8208;acetyltransferase 8	Acyl-CoA N-acyltransferases (NAT) superfamily protein	Dicotyledons,Monocotyledons,Moss
AT2G39030	No HGT detection	NATA1	N-acetyltransferase activity 1	Acyl-CoA N-acyltransferases (NAT) superfamily protein	Dicotyledons,Monocotyledons,Moss
AT2G39670	HGT from bacteria to plants	no symbol available	no full name available	Radical SAM superfamily protein	Dicotyledons,Monocotyledons,Moss
AT2G39770	No HGT detection	CYT1, EMB101, GMP1, VTC1, SOZ1	GDP-MANNOSE PYROPHOSPHORYLASE 1, CYTOKINESIS DEFECTIVE 1, SENSITIVE TO OZONE 1, EMBRYO DEFECTIVE 101, VITAMIN C DEFECTIVE 1	Glucose-1-phosphate adenylyltransferase family protein	Dicotyledons,Monocotyledons,Moss
AT2G40690	HGT from bacteria to plants	GLY1, SFD1	SUPPRESSOR OF FATTY ACID DESATURASE DEFICIENCY 1	NAD-dependent glycerol-3-phosphate dehydrogenase family protein	Dicotyledons,Monocotyledons,Moss
AT2G41290	HGT from bacteria to eukaryotes	SSL2	strictosidine synthase-like 2	strictosidine synthase-like 2	Dicotyledons,Monocotyledons,Moss
AT2G41510	HGT from plants to bacteria	ATCKX1, CKX1	cytokinin oxidase/dehydrogenase 1, CYTOKININ OXIDASE/DEHYDROGENASE 1	cytokinin oxidase/dehydrogenase 1	Dicotyledons,Monocotyledons,Moss
AT2G41530	HGT from bacteria to eukaryotes	SFGH, ATSFGH	S-formylglutathione hydrolase, ARABIDOPSIS THALIANA S-FORMYLGLUTATHIONE HYDROLASE	S-formylglutathione hydrolase	Dicotyledons,Monocotyledons,Moss
AT2G43080	HGT from bacteria to plants	AT-P4H-1	P4H isoform 1	P4H isoform 1	Dicotyledons,Moss
AT2G43120	HGT from bacteria to eukaryotes	PRN2	PIRIN2	RmlC-like cupins superfamily protein	Dicotyledons,Monocotyledons,Moss
AT2G43330	No HGT detection	ATINT1, INT1	INOSITOL TRANSPORTER 1, inositol transporter 1	inositol transporter 1	Dicotyledons,Monocotyledons,Moss
AT2G43570	HGT from plants to bacteria	CHI	"chitinase, putative"	chitinase	Dicotyledons,Monocotyledons,Moss
AT2G43580	HGT from plants to bacteria	no symbol available	no full name available	Chitinase family protein	Dicotyledons,Monocotyledons,Moss
AT2G43590	HGT from plants to bacteria	no symbol available	no full name available	Chitinase family protein	Dicotyledons,Monocotyledons,Moss
AT2G43610	HGT from plants to bacteria	no symbol available	no full name available	Chitinase family protein	Dicotyledons,Monocotyledons,Moss
AT2G43620	HGT from plants to bacteria	no symbol available	no full name available	Chitinase family protein	Dicotyledons,Monocotyledons,Moss
AT2G44198	HGT from bacteria to eukaryotes	no symbol available	no full name available	hypothetical protein	Dicotyledons,Monocotyledons,Moss
AT2G44450	HGT from bacteria to eukaryotes	BGLU15	beta glucosidase 15	beta glucosidase 15	Dicotyledons,Monocotyledons,Moss
AT2G44460	HGT from bacteria to eukaryotes	BGLU28	beta glucosidase 28	beta glucosidase 28	Dicotyledons,Monocotyledons,Moss
AT2G45310	No HGT detection	GAE4	UDP-D-glucuronate 4-epimerase 4	UDP-D-glucuronate 4-epimerase 4	Dicotyledons,Monocotyledons,Moss
AT2G45960	No HGT detection	TMP-A, ATHH2, PIP1;2, PIP1B	TRANSMEMBRANE PROTEIN A, plasma membrane intrinsic protein 1B, NAMED PLASMA MEMBRANE INTRINSIC PROTEIN 1;2	plasma membrane intrinsic protein 1B	Dicotyledons,Monocotyledons,Moss
AT2G46860	HGT from bacteria to plants	AtPPa3, PPa3	pyrophosphorylase 3	pyrophosphorylase 3	Dicotyledons,Monocotyledons,Moss
AT2G47120	No HGT detection	no symbol available	no full name available	NAD(P)-binding Rossmann-fold superfamily protein	Dicotyledons,Monocotyledons,Moss
AT2G47130	No HGT detection	SDR3, AtSDR3	short-chain dehydrogenase/reductase 3	NAD(P)-binding Rossmann-fold superfamily protein	Dicotyledons,Monocotyledons,Moss
AT2G47140	No HGT detection	AtSDR5, SDR5	short-chain dehydrogenase reductase 5	NAD(P)-binding Rossmann-fold superfamily protein	Dicotyledons,Monocotyledons,Moss
AT2G47870	HGT from bacteria to eukaryotes	ROXY5		Thioredoxin superfamily protein	Dicotyledons,Monocotyledons
AT2G47880	HGT from bacteria to eukaryotes	ROXY9, CEPD2	CEP DOWNSTREAM 2	Glutaredoxin family protein	Dicotyledons,Monocotyledons,Moss
AT2G48020	No HGT detection	ZIF2	Zinc-Induced Facilitator 2	Major facilitator superfamily protein	Dicotyledons,Monocotyledons,Moss
AT2G48150	HGT from bacteria to eukaryotes	GPXL4, ATGPX4, GPX4	glutathione peroxidase 4	glutathione peroxidase 4	Dicotyledons,Monocotyledons,Moss
AT3G01420	HGT from eukaryotes to bacteria	ALPHA-DOX1, PADOX-1, DIOX1, DOX1	plant alpha dioxygenase 1, alpha-dioxygenase 1	Peroxidase superfamily protein	Dicotyledons,Monocotyledons,Moss
AT3G01590	HGT from eukaryotes to bacteria	no symbol available	no full name available	Galactose mutarotase-like superfamily protein	Dicotyledons,Monocotyledons,Moss
AT3G01640	HGT from plants to bacteria	GLCAK, ATGLCAK	glucuronokinase G, ARABIDOPSIS THALIANA GLUCURONOKINASE	glucuronokinase G	Dicotyledons,Monocotyledons,Moss
AT3G02360	HGT from bacteria to eukaryotes	PGD2	6-phosphogluconate dehydrogenase 2	6-phosphogluconate dehydrogenase family protein	Dicotyledons,Monocotyledons,Moss
AT3G02570	HGT from bacteria to eukaryotes	MEE31, PMI1	MATERNAL EFFECT EMBRYO ARREST 31, PHOSPHOMANNOSE ISOMERASE 1	Mannose-6-phosphate isomerase%2C type I	Dicotyledons,Monocotyledons,Moss
AT3G02770	HGT from bacteria to plants	no symbol available	no full name available	Ribonuclease E inhibitor RraA/Dimethylmenaquinone methyltransferase	Dicotyledons,Monocotyledons,Moss
AT3G02870	No HGT detection	VTC4, GPP	L-galactose 1-phosphate phosphatase	Inositol monophosphatase family protein	Dicotyledons,Monocotyledons,Moss
AT3G02910	HGT from plants to bacteria	no symbol available	no full name available	AIG2-like (avirulence induced gene) family protein	Dicotyledons
AT3G03080	No HGT detection	no symbol available	no full name available	Zinc-binding dehydrogenase family protein	Dicotyledons,Monocotyledons,Moss
AT3G03090	No HGT detection	VGT1, AtVGT1	vacuolar glucose transporter 1	vacuolar glucose transporter 1	Dicotyledons,Monocotyledons,Moss
AT3G03250	HGT from eukaryotes to bacteria	AtUGP1, UGP, UGP1	UDP-glucose pyrophosphorylase, UDP-GLUCOSE PYROPHOSPHORYLASE 1	UDP-GLUCOSE PYROPHOSPHORYLASE 1	Dicotyledons,Monocotyledons,Moss
AT3G03270	HGT from bacteria to plants	HRU1	Hypoxia Responsive Universal Stress Protein 1	Adenine nucleotide alpha hydrolases-like superfamily protein	Dicotyledons,Monocotyledons,Moss
AT3G03330	Unclear phylogenetic pattern	no symbol available	no full name available	NAD(P)-binding Rossmann-fold superfamily protein	Dicotyledons,Monocotyledons,Moss
AT3G03520	HGT from bacteria to plants	NPC3	non-specific phospholipase C3	non-specific phospholipase C3	Dicotyledons,Monocotyledons,Moss
AT3G03530	HGT from bacteria to plants	AtNPC4, NPC4	non-specific phospholipase C4	non-specific phospholipase C4	Dicotyledons,Monocotyledons,Moss
AT3G03990	No HGT detection	D14	DWARF 14	alpha/beta-Hydrolases superfamily protein	Dicotyledons,Monocotyledons,Moss
AT3G04050	HGT from bacteria to eukaryotes	no symbol available	no full name available	Pyruvate kinase family protein	Dicotyledons,Monocotyledons,Moss
AT3G04230	HGT from bacteria to eukaryotes	no symbol available	no full name available	Ribosomal protein S5 domain 2-like superfamily protein	Dicotyledons,Monocotyledons,Moss
AT3G04520	HGT from bacteria to eukaryotes	THA2	threonine aldolase 2	threonine aldolase 2	Dicotyledons,Monocotyledons,Moss
AT3G05150	Unclear phylogenetic pattern	no symbol available	no full name available	Major facilitator superfamily protein	Dicotyledons,Monocotyledons,Moss
AT3G05600	No HGT detection	AtEH1	Epoxide hydrolase 1	alpha/beta-Hydrolases superfamily protein	Dicotyledons,Monocotyledons,Moss
AT3G05740	HGT from eukaryotes to bacteria	RECQI1	RECQ helicase l1	RECQ helicase l1	Dicotyledons,Monocotyledons
AT3G05880	HGT from bacteria to eukaryotes	RCI2A	RARE-COLD-INDUCIBLE 2A	Low temperature and salt responsive protein family	Dicotyledons,Monocotyledons,Moss
AT3G05890	HGT from bacteria to eukaryotes	LTI6b, RCI2B	Low temperature induced protein 6b, RARE-COLD-INDUCIBLE 2B	Low temperature and salt responsive protein family	Dicotyledons,Monocotyledons,Moss
AT3G06100	Unclear phylogenetic pattern	NLM8, NIP7;1, NLM6	NOD26-LIKE MIP 6, NOD26-like intrinsic protein 7;1, NOD26-LIKE MIP 8	NOD26-like intrinsic protein 7%3B1	Dicotyledons,Monocotyledons,Moss
AT3G06860	HGT from bacteria to eukaryotes	ATMFP2, MFP2	MULTIFUNCTIONAL PROTEIN 2, multifunctional protein 2	multifunctional protein 2	Dicotyledons,Monocotyledons,Moss
AT3G07020	HGT from bacteria to plants	UGT80A2, SGT	UDP-glucosyl transferase 80A2, sterol glucosyltransferase	UDP-Glycosyltransferase superfamily protein	Dicotyledons,Monocotyledons,Moss
AT3G07800	HGT from bacteria to eukaryotes	TK1a, AtTK1a, TK1	thymidine kinase 1a	Thymidine kinase	Dicotyledons
AT3G08590	HGT from bacteria to plants	iPGAM2	"2,3-biphosphoglycerate-independent phosphoglycerate mutase 2"	Phosphoglycerate mutase%2C 2%2C3-bisphosphoglycerate-independent	Dicotyledons,Monocotyledons,Moss
AT3G08910	No HGT detection	no symbol available	no full name available	DNAJ heat shock family protein	Dicotyledons,Monocotyledons,Moss
AT3G09590	HGT from eukaryotes to bacteria	no symbol available	no full name available	CAP (Cysteine-rich secretory proteins%2C Antigen 5%2C and Pathogenesis-related 1 protein) superfamily protein	Dicotyledons,Monocotyledons,Moss
AT3G09840	No HGT detection	ATCDC48, CDC48, AtCDC48A, CDC48A	cell division cycle 48	cell division cycle 48	Dicotyledons,Monocotyledons,Moss
AT3G10700	Unclear phylogenetic pattern	GalAK	galacturonic acid kinase	galacturonic acid kinase	Dicotyledons,Monocotyledons,Moss
AT3G10720	HGT from plants to bacteria	no symbol available	no full name available	Plant invertase/pectin methylesterase inhibitor superfamily	Dicotyledons,Monocotyledons,Moss
AT3G10740	HGT from plants to bacteria	ARAF1, ARAF, ATASD1, ASD1	ALPHA-L-ARABINOFURANOSIDASE 1, alpha-L-arabinofuranosidase 1, ARABIDOPSIS THALIANA ALPHA-L-ARABINOFURANOSIDASE 1, ALPHA-L-ARABINOFURANOSIDASE	alpha-L-arabinofuranosidase 1	Dicotyledons,Monocotyledons,Moss
AT3G10850	No HGT detection	GLX2-2, GLY2	GLYOXALASE 2-2	Metallo-hydrolase/oxidoreductase superfamily protein	Dicotyledons,Monocotyledons,Moss
AT3G10890	HGT from plants to bacteria	XCD1, MAN3	endo-beta-mannanase 3, XVE system-induced cadmium-tolerance 1	Glycosyl hydrolase superfamily protein	Dicotyledons,Monocotyledons,Moss
AT3G10900	HGT from plants to bacteria	no symbol available	no full name available	Glycosyl hydrolase superfamily protein	Dicotyledons,Monocotyledons,Moss
AT3G10960	HGT from bacteria to plants	ATAZG1, AZG1	AZA-guanine resistant1	AZA-guanine resistant1	Dicotyledons,Monocotyledons,Moss
AT3G11510	HGT from bacteria to eukaryotes	no symbol available	no full name available	Ribosomal protein S11 family protein	Dicotyledons,Monocotyledons,Moss
AT3G11710	No HGT detection	ATKRS-1	lysyl-tRNA synthetase 1	lysyl-tRNA synthetase 1	Dicotyledons,Monocotyledons,Moss
AT3G11930	HGT from bacteria to plants	no symbol available	no full name available	Adenine nucleotide alpha hydrolases-like superfamily protein	Dicotyledons,Monocotyledons,Moss
AT3G12040	HGT from bacteria to plants	no symbol available	no full name available	DNA-3-methyladenine glycosylase (MAG)	Dicotyledons,Monocotyledons
AT3G12670	HGT from bacteria to eukaryotes	emb2742, CTPS2	CTP synthase 2, embryo defective 2742	CTP synthase family protein	Dicotyledons,Monocotyledons,Moss
AT3G12800	No HGT detection	SDRB, DECR	short-chain dehydrogenase-reductase B	short-chain dehydrogenase-reductase B	Dicotyledons,Monocotyledons,Moss
AT3G13180	HGT from bacteria to plants	AtTRM4e, TRM4e	tRNA methyltransferase 4e	NOL1/NOP2/sun family protein / antitermination NusB domain-containing protein	Dicotyledons,Monocotyledons
AT3G13320	HGT from bacteria to plants	CAX2, atcax2	cation exchanger 2	cation exchanger 2	Dicotyledons,Monocotyledons,Moss
AT3G13800	HGT from bacteria to plants	no symbol available	no full name available	Metallo-hydrolase/oxidoreductase superfamily protein	Dicotyledons,Monocotyledons,Moss
AT3G13920	No HGT detection	TIF4A1, EIF4A1, RH4	eukaryotic translation initiation factor 4A1	eukaryotic translation initiation factor 4A1	Dicotyledons,Monocotyledons,Moss
AT3G14130	HGT from bacteria to eukaryotes	HAOX1		Aldolase-type TIM barrel family protein	Dicotyledons,Monocotyledons,Moss
AT3G15290	Unclear phylogenetic pattern	no symbol available	no full name available	3-hydroxyacyl-CoA dehydrogenase family protein	Dicotyledons,Monocotyledons,Moss
AT3G16050	HGT from bacteria to eukaryotes	ATPDX1.2, A37, PDX1.2	pyridoxine biosynthesis 1.2, ARABIDOPSIS THALIANA PYRIDOXINE BIOSYNTHESIS 1.2	pyridoxine biosynthesis 1.2	Dicotyledons,Monocotyledons,Moss
AT3G16117	No HGT detection	no symbol available	no full name available	hypothetical protein	Dicotyledons
AT3G16150	No HGT detection	ASPGB1	asparaginase B1	N-terminal nucleophile aminohydrolases (Ntn hydrolases) superfamily protein	Dicotyledons,Monocotyledons,Moss
AT3G16190	No HGT detection	no symbol available	no full name available	Isochorismatase family protein	Dicotyledons,Monocotyledons,Moss
AT3G16240	No HGT detection	ATTIP2;1, TIP2;1, DELTA-TIP, DELTA-TIP1, AQP1	delta tonoplast integral protein	delta tonoplast integral protein	Dicotyledons,Monocotyledons,Moss
AT3G17390	HGT from bacteria to eukaryotes	SAMS3, AtSAMS3, MAT4, MTO3	METHIONINE ADENOSYLTRANSFERASE 4, S-ADENOSYLMETHIONINE SYNTHETASE 3, METHIONINE OVER-ACCUMULATOR 3	S-adenosylmethionine synthetase family protein	Dicotyledons,Monocotyledons,Moss
AT3G17760	No HGT detection	GAD5	glutamate decarboxylase 5	glutamate decarboxylase 5	Dicotyledons,Monocotyledons,Moss
AT3G17770	HGT from bacteria to plants	no symbol available	no full name available	Dihydroxyacetone kinase	Dicotyledons,Monocotyledons,Moss
AT3G17790	HGT from eukaryotes to bacteria	PAP17, ATACP5, ATPAP17	purple acid phosphatase 17	purple acid phosphatase 17	Dicotyledons,Monocotyledons,Moss
AT3G17940	HGT from bacteria to eukaryotes	no symbol available	no full name available	Galactose mutarotase-like superfamily protein	Dicotyledons,Monocotyledons,Moss
AT3G18030	HGT from eukaryotes to bacteria	HAL3, ATHAL3A, HAL3A, ATHAL3	HAL3-like protein A, HALOTOLERANCE DETERMINANT 3, ARABIDOPSIS THALIANA HAL3-LIKE PROTEIN A	HAL3-like protein A	Dicotyledons,Monocotyledons
AT3G18130	No HGT detection	RACK1C, RACK1C_AT	receptor for activated C kinase 1C	receptor for activated C kinase 1C	Dicotyledons,Monocotyledons,Moss
AT3G18880	HGT from bacteria to plants	no symbol available	no full name available	Nucleic acid-binding%2C OB-fold-like protein	Dicotyledons
AT3G19010	No HGT detection	no symbol available	no full name available	2-oxoglutarate (2OG) and Fe(II)-dependent oxygenase superfamily protein	Dicotyledons,Monocotyledons,Moss
AT3G19450	No HGT detection	CAD-C, CAD4, ATCAD4, CAD	CINNAMYL ALCOHOL DEHYDROGENASE 4	GroES-like zinc-binding alcohol dehydrogenase family protein	Dicotyledons,Monocotyledons,Moss
AT3G19620	HGT from bacteria to plants	no symbol available	no full name available	Glycosyl hydrolase family protein	Dicotyledons,Monocotyledons,Moss
AT3G19630	HGT from bacteria to plants	no symbol available	no full name available	Radical SAM superfamily protein	Dicotyledons,Monocotyledons,Moss
AT3G19690	No HGT detection	no symbol available	no full name available	CAP (Cysteine-rich secretory proteins%2C Antigen 5%2C and Pathogenesis-related 1 protein) superfamily protein	Dicotyledons,Monocotyledons,Moss
AT3G19710	HGT from bacteria to plants	BCAT4	branched-chain aminotransferase4	branched-chain aminotransferase4	Dicotyledons,Monocotyledons,Moss
AT3G19760	No HGT detection	EIF4A-III, RH2	eukaryotic initiation factor 4A-III	eukaryotic initiation factor 4A-III	Dicotyledons,Monocotyledons,Moss
AT3G19940	No HGT detection	STP10	SUGAR TRANSPORT PROTEIN 10	Major facilitator superfamily protein	Dicotyledons,Monocotyledons,Moss
AT3G21160	Unclear phylogenetic pattern	MANIA, MNS2	alpha-mannosidase 2, ALPHA-MANNOSIDASE IA	alpha-mannosidase 2	Dicotyledons,Monocotyledons
AT3G21180	Unclear phylogenetic pattern	ATACA9, ACA9	autoinhibited Ca(2+)-ATPase 9	autoinhibited Ca(2+)-ATPase 9	Dicotyledons,Monocotyledons,Moss
AT3G21240	No HGT detection	AT4CL2, 4CL2	4-coumarate:CoA ligase 2	4-coumarate:CoA ligase 2	Dicotyledons,Monocotyledons,Moss
AT3G21300	HGT from bacteria to eukaryotes	TRM2a, AtTRM2a	tRNA methyltransferase 2a	RNA methyltransferase family protein	Dicotyledons,Monocotyledons,Moss
AT3G21460	HGT from bacteria to eukaryotes	ROXY3		Glutaredoxin family protein	Dicotyledons,Monocotyledons,Moss
AT3G21610	HGT from plants to bacteria	no symbol available	no full name available	Acid phosphatase/vanadium-dependent haloperoxidase-related protein	Dicotyledons,Monocotyledons,Moss
AT3G21720	HGT from plants to bacteria	ICL	isocitrate lyase	isocitrate lyase	Dicotyledons,Monocotyledons,Moss
AT3G22560	HGT from bacteria to plants	no symbol available	no full name available	Acyl-CoA N-acyltransferases (NAT) superfamily protein	Dicotyledons,Monocotyledons,Moss
AT3G22740	HGT from bacteria to eukaryotes	HMT3	homocysteine S-methyltransferase 3	homocysteine S-methyltransferase 3	Dicotyledons,Monocotyledons,Moss
AT3G23470	HGT from bacteria to eukaryotes	no symbol available	no full name available	Cyclopropane-fatty-acyl-phospholipid synthase	Dicotyledons,Monocotyledons
AT3G23480	HGT from bacteria to eukaryotes	no symbol available	no full name available	Cyclopropane-fatty-acyl-phospholipid synthase	Dicotyledons,Monocotyledons
AT3G23580	HGT from bacteria to eukaryotes	RNR2, RNR2A	ribonucleotide reductase 2A	ribonucleotide reductase 2A	Dicotyledons,Monocotyledons,Moss
AT3G23800	HGT from eukaryotes to bacteria	SBP3	selenium-binding protein 3	selenium-binding protein 3	Dicotyledons,Monocotyledons,Moss
AT3G23810	HGT from bacteria to plants	ATSAHH2, SAHH2	S-ADENOSYL-L-HOMOCYSTEINE (SAH) HYDROLASE 2, S-adenosyl-l-homocysteine (SAH) hydrolase 2	S-adenosyl-l-homocysteine (SAH) hydrolase 2	Dicotyledons,Monocotyledons,Moss
AT3G23820	Unclear phylogenetic pattern	GAE6	UDP-D-glucuronate 4-epimerase 6	UDP-D-glucuronate 4-epimerase 6	Dicotyledons,Monocotyledons,Moss
AT3G24030	HGT from bacteria to plants	no symbol available	no full name available	hydroxyethylthiazole kinase family protein	Dicotyledons,Monocotyledons,Moss
AT3G24090	HGT from bacteria to eukaryotes	GFAT, GFAT1	L-glutamine D-fructose-6-phosphate amidotransferase, glutamine:fructose-6-phosphate-amidotransferase 1	putative glucosamine-fructose-6-phosphate aminotransferase	Dicotyledons,Monocotyledons,Moss
AT3G24170	No HGT detection	ATGR1, GR1	glutathione-disulfide reductase	glutathione-disulfide reductase	Dicotyledons,Monocotyledons,Moss
AT3G24290	HGT from bacteria to eukaryotes	AMT1;5	ammonium transporter 1;5	ammonium transporter 1%3B5	Dicotyledons,Monocotyledons,Moss
AT3G24300	HGT from bacteria to eukaryotes	AMT1;3, ATAMT1;3	ammonium transporter 1;3, AMMONIUM TRANSPORTER 1;3	ammonium transporter 1%3B3	Dicotyledons,Monocotyledons,Moss
AT3G24420	No HGT detection	DLK2	D14-LIKE2	alpha/beta-Hydrolases superfamily protein	Dicotyledons,Monocotyledons,Moss
AT3G24503	No HGT detection	REF1, ALDH2C4, ALDH1A	REDUCED EPIDERMAL FLUORESCENCE1, aldehyde dehydrogenase 2C4, aldehyde dehydrogenase 1A	aldehyde dehydrogenase 2C4	Dicotyledons,Monocotyledons,Moss
AT3G25190	No HGT detection	AtVTL5, VTL5	Vacuolar Iron Transporter-Like 5	Vacuolar iron transporter (VIT) family protein	Dicotyledons,Monocotyledons,Moss
AT3G25400	HGT from bacteria to plants	no symbol available	no full name available	dCTP pyrophosphatase-like protein	Dicotyledons,Monocotyledons
AT3G25900	HGT from bacteria to eukaryotes	HMT-1, ATHMT-1		Homocysteine S-methyltransferase family protein	Dicotyledons,Monocotyledons,Moss
AT3G25960	Unclear phylogenetic pattern	no symbol available	no full name available	Pyruvate kinase family protein	Dicotyledons,Monocotyledons,Moss
AT3G26380	No HGT detection	APSE	ARAPASE	Melibiase family protein	Dicotyledons,Monocotyledons,Moss
AT3G26770	No HGT detection	no symbol available	no full name available	NAD(P)-binding Rossmann-fold superfamily protein	Dicotyledons,Monocotyledons,Moss
AT3G27027	No HGT detection	no symbol available	no full name available	GPI-anchored-like protein (DUF 3339)	Dicotyledons
AT3G27060	HGT from bacteria to eukaryotes	TSO2, ATTSO2	TSO MEANING 'UGLY' IN CHINESE 2	Ferritin/ribonucleotide reductase-like family protein	Dicotyledons,Monocotyledons,Moss
AT3G29090	HGT from plants to bacteria	ATPME31, PME31	A. THALIANA PECTIN METHYLESTERASE 31, pectin methylesterase 31	pectin methylesterase 31	Dicotyledons,Monocotyledons,Moss
AT3G29250	No HGT detection	AtSDR4, SDR4	short-chain dehydrogenase reductase 4	NAD(P)-binding Rossmann-fold superfamily protein	Dicotyledons,Monocotyledons,Moss
AT3G29260	No HGT detection	no symbol available	no full name available	NAD(P)-binding Rossmann-fold superfamily protein	Dicotyledons,Monocotyledons,Moss
AT3G29360	HGT from bacteria to eukaryotes	UGD2	UDP-glucose dehydrogenase 2	UDP-glucose 6-dehydrogenase family protein	Dicotyledons,Monocotyledons,Moss
AT3G30540	HGT from plants to bacteria	no symbol available	no full name available	Glycosyl hydrolase superfamily protein	Dicotyledons,Monocotyledons,Moss
AT3G30841	Unclear phylogenetic pattern	no symbol available	no full name available	Cofactor-independent phosphoglycerate mutase	Dicotyledons,Monocotyledons,Moss
AT3G42640	No HGT detection	HA8, AHA8	H(+)-ATPase 8	H[+]-ATPase 8	Dicotyledons,Monocotyledons,Moss
AT3G42960	No HGT detection	ATA1, TA1, ASD	TAPETUM1, TAPETUM 1	TAPETUM 1	Dicotyledons,Monocotyledons,Moss
AT3G43630	No HGT detection	no symbol available	no full name available	Vacuolar iron transporter (VIT) family protein	Dicotyledons,Monocotyledons,Moss
AT3G43660	No HGT detection	no symbol available	no full name available	Vacuolar iron transporter (VIT) family protein	Dicotyledons,Monocotyledons,Moss
AT3G43670	HGT from plants to bacteria	CuAOgamma2	COPPER AMINE OXIDASE GAMMA 2	Copper amine oxidase family protein	Dicotyledons,Monocotyledons,Moss
AT3G44110	Unclear phylogenetic pattern	ATJ3, ATJ, J3	DNAJ homologue 3	DNAJ homologue 3	Dicotyledons,Monocotyledons,Moss
AT3G44190	HGT from bacteria to eukaryotes	no symbol available	no full name available	FAD/NAD(P)-binding oxidoreductase family protein	Dicotyledons,Monocotyledons,Moss
AT3G44300	No HGT detection	AtNIT2, NIT2	nitrilase 2	nitrilase 2	Dicotyledons,Monocotyledons,Moss
AT3G44320	No HGT detection	NIT3, AtNIT3	NITRILASE 3, nitrilase 3	nitrilase 3	Dicotyledons,Monocotyledons,Moss
AT3G44680	HGT from bacteria to plants	HDAC9, HDA09, HDA9, AtHDAC9, AtHDA9	histone deacetylase 9	histone deacetylase 9	Dicotyledons,Monocotyledons
AT3G45060	HGT from bacteria to plants	NRT2.6, ATNRT2.6	ARABIDOPSIS THALIANA HIGH AFFINITY NITRATE TRANSPORTER 2.6, high affinity nitrate transporter 2.6	high affinity nitrate transporter 2.6	Dicotyledons,Monocotyledons,Moss
AT3G45450	No HGT detection	no symbol available	no full name available	Double Clp-N motif-containing P-loop nucleoside triphosphate hydrolases superfamily protein	Dicotyledons
AT3G46020	No HGT detection	no symbol available	no full name available	RNA-binding (RRM/RBD/RNP motifs) family protein	Dicotyledons,Monocotyledons
AT3G46170	No HGT detection	no symbol available	no full name available	NAD(P)-binding Rossmann-fold superfamily protein	Dicotyledons,Monocotyledons,Moss
AT3G46230	HGT from bacteria to eukaryotes	HSP17.4, ATHSP17.4	heat shock protein 17.4, ARABIDOPSIS THALIANA HEAT SHOCK PROTEIN 17.4	heat shock protein 17.4	Dicotyledons,Monocotyledons,Moss
AT3G46480	No HGT detection	no symbol available	no full name available	2-oxoglutarate (2OG) and Fe(II)-dependent oxygenase superfamily protein	Dicotyledons,Monocotyledons,Moss
AT3G46490	No HGT detection	no symbol available	no full name available	2-oxoglutarate (2OG) and Fe(II)-dependent oxygenase superfamily protein	Dicotyledons,Monocotyledons,Moss
AT3G46500	No HGT detection	no symbol available	no full name available	2-oxoglutarate (2OG) and Fe(II)-dependent oxygenase superfamily protein	Dicotyledons,Monocotyledons,Moss
AT3G46940	HGT from bacteria to eukaryotes	DUT1	DUTP-PYROPHOSPHATASE-LIKE 1	DUTP-PYROPHOSPHATASE-LIKE 1	Dicotyledons,Monocotyledons,Moss
AT3G47040	HGT from bacteria to plants	no symbol available	no full name available	Glycosyl hydrolase family protein	Dicotyledons,Monocotyledons,Moss
AT3G47050	HGT from bacteria to plants	no symbol available	no full name available	Glycosyl hydrolase family protein	Dicotyledons,Monocotyledons,Moss
AT3G47340	HGT from bacteria to plants	DIN6, AT-ASN1, ASN1	glutamine-dependent asparagine synthase 1, DARK INDUCIBLE 6, ARABIDOPSIS THALIANA GLUTAMINE-DEPENDENT ASPARAGINE SYNTHASE 1	glutamine-dependent asparagine synthase 1	Dicotyledons,Monocotyledons,Moss
AT3G47800	HGT from bacteria to eukaryotes	no symbol available	no full name available	Galactose mutarotase-like superfamily protein	Dicotyledons,Monocotyledons,Moss
AT3G47950	No HGT detection	AHA4, HA4	H(+)-ATPase 4	H[+]-ATPase 4	Dicotyledons,Monocotyledons,Moss
AT3G48170	No HGT detection	ALDH10A9, BADH	BETAINE ALDEHYDE DEHYDROGENASE, aldehyde dehydrogenase 10A9	aldehyde dehydrogenase 10A9	Dicotyledons,Monocotyledons,Moss
AT3G49360	HGT from bacteria to eukaryotes	PGL2	6-phosphogluconolactonase 2	6-phosphogluconolactonase 2	Dicotyledons,Monocotyledons
AT3G49620	No HGT detection	DIN11	DARK INDUCIBLE 11	2-oxoglutarate (2OG) and Fe(II)-dependent oxygenase superfamily protein	Dicotyledons,Monocotyledons,Moss
AT3G49630	No HGT detection	no symbol available	no full name available	2-oxoglutarate (2OG) and Fe(II)-dependent oxygenase superfamily protein	Dicotyledons,Monocotyledons,Moss
AT3G49660	No HGT detection	AtWDR5a, WDR5a	human WDR5 (WD40 repeat) homolog a	Transducin/WD40 repeat-like superfamily protein	Dicotyledons,Monocotyledons,Moss
AT3G49880	HGT from bacteria to plants	GH43B		glycosyl hydrolase family protein 43	Dicotyledons
AT3G50210	No HGT detection	no symbol available	no full name available	2-oxoglutarate (2OG) and Fe(II)-dependent oxygenase superfamily protein	Dicotyledons,Monocotyledons,Moss
AT3G50520	No HGT detection	no symbol available	no full name available	Phosphoglycerate mutase family protein	Dicotyledons,Monocotyledons,Moss
AT3G50560	HGT from bacteria to plants	no symbol available	no full name available	NAD(P)-binding Rossmann-fold superfamily protein	Dicotyledons,Monocotyledons,Moss
AT3G50880	HGT from bacteria to plants	no symbol available	no full name available	DNA glycosylase superfamily protein	Dicotyledons
AT3G51000	No HGT detection	no symbol available	no full name available	alpha/beta-Hydrolases superfamily protein	Dicotyledons,Monocotyledons,Moss
AT3G51030	No HGT detection	ATTRX H1, TRX1, ATTRX1	ARABIDOPSIS THALIANA THIOREDOXIN H-TYPE 1, thioredoxin H-type 1	thioredoxin H-type 1	Dicotyledons,Monocotyledons,Moss
AT3G51160	No HGT detection	MUR1, GMD2, MUR_1, SFR8	"GDP-D-MANNOSE-4,6-DEHYDRATASE 2", MURUS 1, SENSITIVE TO FREEZING8	NAD(P)-binding Rossmann-fold superfamily protein	Dicotyledons,Monocotyledons,Moss
AT3G51680	No HGT detection	SDR2, AtSDR2	short-chain dehydrogenase/reductase 2	NAD(P)-binding Rossmann-fold superfamily protein	Dicotyledons,Monocotyledons,Moss
AT3G51810	No HGT detection	ATEM1, EM1, AT3, GEA1	ARABIDOPSIS THALIANA LATE EMBRYOGENESIS ABUNDANT 1, GUANINE NUCLEOTIDE EXCHANGE FACTOR FOR ADP RIBOSYLATION FACTORS 1, LATE EMBRYOGENESIS ABUNDANT 1	Stress induced protein	Dicotyledons
AT3G52390	HGT from bacteria to eukaryotes	no symbol available	no full name available	TatD related DNase	Dicotyledons,Monocotyledons,Moss
AT3G52580	Unclear phylogenetic pattern	no symbol available	no full name available	Ribosomal protein S11 family protein	Dicotyledons,Monocotyledons,Moss
AT3G52720	No HGT detection	ATACA1, CAH1, ACA1	A. THALIANA ALPHA CARBONIC ANHYDRASE 1, CARBONIC ANHYDRASE 1, alpha carbonic anhydrase 1	alpha carbonic anhydrase 1	Dicotyledons,Monocotyledons,Moss
AT3G52905	HGT from bacteria to plants	no symbol available	no full name available	Polynucleotidyl transferase%2C ribonuclease H-like superfamily protein	Dicotyledons,Monocotyledons,Moss
AT3G53110	No HGT detection	LOS4	LOW EXPRESSION OF OSMOTICALLY RESPONSIVE GENES 4	P-loop containing nucleoside triphosphate hydrolases superfamily protein	Dicotyledons,Monocotyledons,Moss
AT3G53230	No HGT detection	AtCDC48B	cell division cycle 48B	ATPase%2C AAA-type%2C CDC48 protein	Dicotyledons,Monocotyledons,Moss
AT3G53420	No HGT detection	PIP2;1, AtPIP2;1, PIP2A, PIP2	PLASMA MEMBRANE INTRINSIC PROTEIN 2, PLASMA MEMBRANE INTRINSIC PROTEIN 2;1, plasma membrane intrinsic protein 2A	plasma membrane intrinsic protein 2A	Dicotyledons,Monocotyledons,Moss
AT3G53450	HGT from bacteria to plants	LOG4	LONELY GUY 4	Putative lysine decarboxylase family protein	Dicotyledons,Monocotyledons,Moss
AT3G53620	HGT from bacteria to plants	PPa4, AtPPa4	pyrophosphorylase 4	pyrophosphorylase 4	Dicotyledons,Monocotyledons,Moss
AT3G53880	HGT from bacteria to eukaryotes	AKR4C11	Aldo-keto reductase family 4 member C11	NAD(P)-linked oxidoreductase superfamily protein	Dicotyledons,Monocotyledons,Moss
AT3G54150	HGT from bacteria to plants	EFD	EXINE FORMATION DEFECTIVE	S-adenosyl-L-methionine-dependent methyltransferases superfamily protein	Dicotyledons,Monocotyledons,Moss
AT3G54250	Unclear phylogenetic pattern	MDD2, AtMDD2	mevalonate 5-diphosphate decarboxylase 2	GHMP kinase family protein	Dicotyledons
AT3G54420	HGT from plants to bacteria	ATCHITIV, CHIV, EP3, ATEP3	CHITINASE CLASS IV, homolog of carrot EP3-3 chitinase	homolog of carrot EP3-3 chitinase	Dicotyledons,Monocotyledons,Moss
AT3G54470	HGT from eukaryotes to bacteria	no symbol available	no full name available	uridine 5'-monophosphate synthase / UMP synthase (PYRE-F) (UMPS)	Dicotyledons,Monocotyledons,Moss
AT3G54540	HGT from eukaryotes to bacteria	ATGCN4, ABCF4, GCN4	ATP-binding cassette F4, general control non-repressible 4	general control non-repressible 4	Dicotyledons,Monocotyledons,Moss
AT3G54820	No HGT detection	PIP2D, PIP2;5	PLASMA MEMBRANE INTRINSIC PROTEIN 2D, plasma membrane intrinsic protein 2;5	plasma membrane intrinsic protein 2%3B5	Dicotyledons,Monocotyledons,Moss
AT3G55030	HGT from bacteria to plants	PGPS2	phosphatidylglycerolphosphate synthase 2	phosphatidylglycerolphosphate synthase 2	Dicotyledons,Monocotyledons,Moss
AT3G55290	No HGT detection	SDRd	SHORT-CHAIN DEHYDROGENASE/REDUCTASE ISOFORM d	NAD(P)-binding Rossmann-fold superfamily protein	Dicotyledons,Monocotyledons,Moss
AT3G55310	No HGT detection	no symbol available	no full name available	NAD(P)-binding Rossmann-fold superfamily protein	Dicotyledons,Monocotyledons,Moss
AT3G55590	No HGT detection	no symbol available	no full name available	Glucose-1-phosphate adenylyltransferase family protein	Dicotyledons,Monocotyledons,Moss
AT3G55810	Unclear phylogenetic pattern	no symbol available	no full name available	Pyruvate kinase family protein	Dicotyledons,Monocotyledons,Moss
AT3G56300	HGT from bacteria to eukaryotes	no symbol available	no full name available	Cysteinyl-tRNA synthetase%2C class Ia family protein	Dicotyledons,Monocotyledons,Moss
AT3G56310	Unclear phylogenetic pattern	AGAL3	Alpha-GALACTOSIDASE 3	Melibiase family protein	Dicotyledons,Monocotyledons,Moss
AT3G56380	HGT from bacteria to plants	RR17, ARR17	response regulator 17	response regulator 17	Dicotyledons,Monocotyledons
AT3G56460	No HGT detection	no symbol available	no full name available	GroES-like zinc-binding alcohol dehydrogenase family protein	Dicotyledons,Monocotyledons,Moss
AT3G56490	HGT from bacteria to eukaryotes	HIT3, HINT1	HIS triad family protein 3, HISTIDINE TRIAD NUCLEOTIDE-BINDING 1	HIS triad family protein 3	Dicotyledons,Monocotyledons,Moss
AT3G58450	HGT from bacteria to plants	GRUSP, USP	Universal Stress Protein, Germination-Related Universal Stress Protein	Adenine nucleotide alpha hydrolases-like superfamily protein	Dicotyledons,Monocotyledons,Moss
AT3G59220	HGT from bacteria to eukaryotes	PRN, PRN1, ATPIRIN1	pirin	pirin	Dicotyledons,Monocotyledons,Moss
AT3G59260	HGT from bacteria to eukaryotes	no symbol available	no full name available	pirin	Dicotyledons,Monocotyledons,Moss
AT3G59480	No HGT detection	FRK4, FRK7	Fructokinase 7, Fructokinase 4	pfkB-like carbohydrate kinase family protein	Dicotyledons,Monocotyledons,Moss
AT3G59710	No HGT detection	no symbol available	no full name available	NAD(P)-binding Rossmann-fold superfamily protein	Dicotyledons,Monocotyledons,Moss
AT3G59845	No HGT detection	no symbol available	no full name available	Zinc-binding dehydrogenase family protein	Dicotyledons,Monocotyledons,Moss
AT3G59970	No HGT detection	MTHFR1	methylenetetrahydrofolate reductase 1	methylenetetrahydrofolate reductase 1	Dicotyledons
AT3G60120	HGT from bacteria to eukaryotes	BGLU27	beta glucosidase 27	beta glucosidase 27	Dicotyledons,Monocotyledons,Moss
AT3G60130	HGT from bacteria to eukaryotes	BGLU16	beta glucosidase 16	beta glucosidase 16	Dicotyledons,Monocotyledons,Moss
AT3G60140	HGT from bacteria to eukaryotes	SRG2, DIN2, BGLU30	DARK INDUCIBLE 2, SENESCENCE-RELATED GENE 2, BETA GLUCOSIDASE 30	Glycosyl hydrolase superfamily protein	Dicotyledons,Monocotyledons,Moss
AT3G60180	No HGT detection	no symbol available	no full name available	P-loop containing nucleoside triphosphate hydrolases superfamily protein	Dicotyledons,Monocotyledons,Moss
AT3G60330	No HGT detection	AHA7, HA7	H(+)-ATPase 7	H[+]-ATPase 7	Dicotyledons,Monocotyledons,Moss
AT3G61210	HGT from bacteria to eukaryotes	no symbol available	no full name available	S-adenosyl-L-methionine-dependent methyltransferases superfamily protein	Dicotyledons,Monocotyledons,Moss
AT3G61220	HGT from bacteria to eukaryotes	SDR1	short-chain dehydrogenase/reductase 1	NAD(P)-binding Rossmann-fold superfamily protein	Dicotyledons,Monocotyledons,Moss
AT3G61610	HGT from eukaryotes to bacteria	no symbol available	no full name available	Galactose mutarotase-like superfamily protein	Dicotyledons,Monocotyledons,Moss
AT3G62000	HGT from eukaryotes to bacteria	no symbol available	no full name available	S-adenosyl-L-methionine-dependent methyltransferases superfamily protein	Dicotyledons,Monocotyledons
AT3G62120	HGT from bacteria to plants	ProRS-Cyt, AtProRS-Cyt	prolyl-tRNA synthetase cytosolic	Class II aaRS and biotin synthetases superfamily protein	Dicotyledons,Monocotyledons,Moss
AT3G62710	HGT from bacteria to plants	no symbol available	no full name available	Glycosyl hydrolase family protein	Dicotyledons,Monocotyledons,Moss
AT3G62740	HGT from bacteria to eukaryotes	BGLU7	beta glucosidase 7	beta glucosidase 7	Dicotyledons,Monocotyledons,Moss
AT3G62960	HGT from bacteria to plants	ROXY8		Thioredoxin superfamily protein	Dicotyledons,Monocotyledons,Moss
AT3G63250	HGT from bacteria to eukaryotes	HMT-2, ATHMT-2, HMT2	homocysteine methyltransferase 2, HOMOCYSTEINE METHYLTRANSFERASE-2	homocysteine methyltransferase 2	Dicotyledons,Monocotyledons,Moss
AT3G63520	No HGT detection	ATNCED1, ATCCD1, CCD1, NCED1	carotenoid cleavage dioxygenase 1, CAROTENOID CLEAVAGE DIOXYGENASE 1	carotenoid cleavage dioxygenase 1	Dicotyledons,Monocotyledons,Moss
AT3G66658	No HGT detection	ALDH22A1	aldehyde dehydrogenase 22A1	aldehyde dehydrogenase 22A1	Dicotyledons,Monocotyledons,Moss
AT4G00110	No HGT detection	GAE3	UDP-D-glucuronate 4-epimerase 3	UDP-D-glucuronate 4-epimerase 3	Dicotyledons,Monocotyledons,Moss
AT4G00430	No HGT detection	PIP1E, TMP-C, PIP1;4	plasma membrane intrinsic protein 1;4, PLASMA MEMBRANE INTRINSIC PROTEIN 1E, TRANSMEMBRANE PROTEIN C	plasma membrane intrinsic protein 1%3B4	Dicotyledons,Monocotyledons,Moss
AT4G00900	No HGT detection	ECA2, ATECA2	ER-type Ca2+-ATPase 2, ARABIDOPSIS THALIANA ER-TYPE CA2+-ATPASE 2	ER-type Ca2+-ATPase 2	Dicotyledons,Monocotyledons,Moss
AT4G01480	HGT from bacteria to plants	PPa5, AtPPa5	pyrophosphorylase 5	pyrophosphorylase 5	Dicotyledons,Monocotyledons,Moss
AT4G01700	HGT from plants to bacteria	no symbol available	no full name available	Chitinase family protein	Dicotyledons,Monocotyledons,Moss
AT4G01850	HGT from bacteria to eukaryotes	AtSAM2, SAM-2, MAT2, SAM2	S-adenosylmethionine synthetase 2, S-ADENOSYLMETHIONINE SYNTHETASE 2	S-adenosylmethionine synthetase 2	Dicotyledons,Monocotyledons,Moss
AT4G01897	HGT from bacteria to plants	no symbol available	no full name available	dihydroorotate dehydrogenase	Dicotyledons,Monocotyledons,Moss
AT4G02120	HGT from bacteria to eukaryotes	CTPS3	CTP synthase 3	CTP synthase family protein	Dicotyledons,Monocotyledons,Moss
AT4G02340	No HGT detection	no symbol available	no full name available	alpha/beta-Hydrolases superfamily protein	Dicotyledons,Monocotyledons,Moss
AT4G02485	HGT from eukaryotes to bacteria	no symbol available	no full name available	2-oxoglutarate (2OG) and Fe(II)-dependent oxygenase superfamily protein	Dicotyledons,Monocotyledons
AT4G02730	No HGT detection	WDR5b, AtWDR5b	human WDR5 (WD40 repeat) homolog b	Transducin/WD40 repeat-like superfamily protein	Dicotyledons,Monocotyledons,Moss
AT4G02850	HGT from bacteria to plants	DAAR1, DEG20	D-amino acid racemase1	phenazine biosynthesis PhzC/PhzF family protein	Dicotyledons,Monocotyledons,Moss
AT4G02860	HGT from bacteria to eukaryotes	DAAR2	D-amino acid racemase2	Phenazine biosynthesis PhzC/PhzF protein	Dicotyledons,Monocotyledons,Moss
AT4G03140	No HGT detection	no symbol available	no full name available	NAD(P)-binding Rossmann-fold superfamily protein	Dicotyledons,Monocotyledons,Moss
AT4G04810	Unclear phylogenetic pattern	MSRB4, ATMSRB4	methionine sulfoxide reductase B4	methionine sulfoxide reductase B4	Dicotyledons,Monocotyledons,Moss
AT4G04930	Unclear phylogenetic pattern	DES-1-LIKE		fatty acid desaturase family protein	Dicotyledons,Monocotyledons,Moss
AT4G10100	HGT from bacteria to eukaryotes	CNX7, SIR5	"co-factor for nitrate, reductase and xanthine dehydrogenase 7"	co-factor for nitrate%2C reductase and xanthine dehydrogenase 7	Dicotyledons,Monocotyledons,Moss
AT4G10320	No HGT detection	no symbol available	no full name available	tRNA synthetase class I (I%2C L%2C M and V) family protein	Dicotyledons,Monocotyledons,Moss
AT4G10960	No HGT detection	UGE5	UDP-D-glucose/UDP-D-galactose 4-epimerase 5	UDP-D-glucose/UDP-D-galactose 4-epimerase 5	Dicotyledons,Monocotyledons,Moss
AT4G11050	HGT from plants to bacteria	AtGH9C3, GH9C3	glycosyl hydrolase 9C3	glycosyl hydrolase 9C3	Dicotyledons,Monocotyledons,Moss
AT4G12250	No HGT detection	GAE5	UDP-D-glucuronate 4-epimerase 5	UDP-D-glucuronate 4-epimerase 5	Dicotyledons,Monocotyledons,Moss
AT4G12290	HGT from bacteria to plants	CuAO	Copper Amine Oxidase	Copper amine oxidase family protein	Dicotyledons,Monocotyledons,Moss
AT4G12440	HGT from bacteria to eukaryotes	APT4	adenine phosphoribosyl transferase 4	adenine phosphoribosyl transferase 4	Dicotyledons,Monocotyledons,Moss
AT4G13180	No HGT detection	no symbol available	no full name available	NAD(P)-binding Rossmann-fold superfamily protein	Dicotyledons,Monocotyledons,Moss
AT4G13510	HGT from bacteria to eukaryotes	AMT1;1, ATAMT1, ATAMT1;1	ammonium transporter 1;1, ARABIDOPSIS THALIANA AMMONIUM TRANSPORT 1	ammonium transporter 1%3B1	Dicotyledons,Monocotyledons,Moss
AT4G13720	HGT from bacteria to eukaryotes	no symbol available	no full name available	Inosine triphosphate pyrophosphatase family protein	Dicotyledons,Monocotyledons,Moss
AT4G13780	Unclear phylogenetic pattern	no symbol available	no full name available	methionine-tRNA ligase%2C putative / methionyl-tRNA synthetase%2C putative / MetRS	Dicotyledons,Monocotyledons,Moss
AT4G13860	No HGT detection	no symbol available	no full name available	RNA-binding (RRM/RBD/RNP motifs) family protein	Dicotyledons,Monocotyledons
AT4G13890	HGT from bacteria to plants	SHM5, EDA36, EDA37	EMBRYO SAC DEVELOPMENT ARREST 36, EMBRYO SAC DEVELOPMENT ARREST 37, SERINE HYDROXYMETHYLTRANSFERASE 5	Pyridoxal phosphate (PLP)-dependent transferases superfamily protein	Dicotyledons,Monocotyledons,Moss
AT4G13930	HGT from bacteria to plants	SHM4	serine hydroxymethyltransferase 4	serine hydroxymethyltransferase 4	Dicotyledons,Monocotyledons,Moss
AT4G13940	HGT from bacteria to plants	MEE58, SAHH1, EMB1395, HOG1, SAH1, ATSAHH1	EMBRYO DEFECTIVE 1395, HOMOLOGY-DEPENDENT GENE SILENCING 1, MATERNAL EFFECT EMBRYO ARREST 58, S-ADENOSYL-L-HOMOCYSTEIN HYDROLASE 1	S-adenosyl-L-homocysteine hydrolase	Dicotyledons,Monocotyledons,Moss
AT4G14030	HGT from eukaryotes to bacteria	SBP1, AtSBP1	selenium-binding protein 1	selenium-binding protein 1	Dicotyledons,Monocotyledons,Moss
AT4G14430	HGT from bacteria to eukaryotes	ECHIB, ECI2, IBR10, ATECI2, PEC12	"ARABIDOPSIS THALIANA DELTA(3), DELTA(2)-ENOYL COA ISOMERASE 2", ENOYL-COA HYDRATASE/ISOMERASE B, indole-3-butyric acid response 10, "DELTA(3), DELTA(2)-ENOYL COA ISOMERASE 2"	indole-3-butyric acid response 10	Dicotyledons,Monocotyledons,Moss
AT4G14440	HGT from bacteria to eukaryotes	ECI3, HCD1, ATECI3	3-hydroxyacyl-CoA dehydratase 1, "ARABIDOPSIS THALIANA DELTA(3), DELTA(2)-ENOYL COA ISOMERASE 3", "DELTA(3), DELTA(2)-ENOYL COA ISOMERASE 3"	3-hydroxyacyl-CoA dehydratase 1	Dicotyledons,Monocotyledons,Moss
AT4G14930	HGT from bacteria to plants	no symbol available	no full name available	Survival protein SurE-like phosphatase/nucleotidase	Dicotyledons,Monocotyledons
AT4G15093	HGT from bacteria to plants	LigB, AtLigB		catalytic LigB subunit of aromatic ring-opening dioxygenase family	Dicotyledons,Monocotyledons,Moss
AT4G15210	No HGT detection	AT-BETA-AMY, ATBETA-AMY, BMY1, RAM1, BAM5	REDUCED BETA AMYLASE 1, beta-amylase 5, ARABIDOPSIS THALIANA BETA-AMYLASE	beta-amylase 5	Dicotyledons,Monocotyledons,Moss
AT4G15680	HGT from bacteria to eukaryotes	GRXS4, ROXY13		Thioredoxin superfamily protein	Dicotyledons,Monocotyledons
AT4G15690	HGT from bacteria to eukaryotes	GRXS5, ROXY12		Thioredoxin superfamily protein	Dicotyledons,Monocotyledons,Moss
AT4G15700	HGT from bacteria to eukaryotes	GRXS3, ROXY11	Glutaredoxin 3	Thioredoxin superfamily protein	Dicotyledons,Monocotyledons
AT4G15955	Unclear phylogenetic pattern	no symbol available	no full name available	alpha/beta-Hydrolases superfamily protein	Dicotyledons,Monocotyledons,Moss
AT4G17050	HGT from bacteria to plants	UGLYAH	ureidoglycine aminohydrolase	ureidoglycine aminohydrolase	Dicotyledons,Moss
AT4G17085	HGT from bacteria to plants	no symbol available	no full name available	Putative membrane lipoprotein	Dicotyledons
AT4G17340	No HGT detection	TIP2;2, DELTA-TIP2	tonoplast intrinsic protein 2;2	tonoplast intrinsic protein 2%3B2	Dicotyledons,Monocotyledons,Moss
AT4G18360	HGT from bacteria to eukaryotes	GOX3	glycolate oxidase 3	Aldolase-type TIM barrel family protein	Dicotyledons,Monocotyledons,Moss
AT4G18790	HGT from bacteria to eukaryotes	ATNRAMP5, NRAMP5		NRAMP metal ion transporter family protein	Dicotyledons,Monocotyledons,Moss
AT4G18910	Unclear phylogenetic pattern	ATNLM2, NIP1;2, NLM2	NOD26-like intrinsic protein 1;2, NOD26-LIKE INTRINSIC PROTEIN 2	NOD26-like intrinsic protein 1%3B2	Dicotyledons,Monocotyledons,Moss
AT4G18920	HGT from bacteria to plants	no symbol available	no full name available	histone acetyltransferase (DUF1264)	Dicotyledons,Monocotyledons,Moss
AT4G19030	No HGT detection	NIP1;1, ATNLM1, AT-NLM1, NLM1	NOD26-LIKE INTRINSIC PROTEIN 1;1, NOD26-like major intrinsic protein 1, NOD26-LIKE MAJOR INTRINSIC PROTEIN 1	NOD26-like major intrinsic protein 1	Dicotyledons,Monocotyledons,Moss
AT4G19640	No HGT detection	atARA7, ARA-7, ARA7, ATRABF2B, ATRAB-F2B, RAB-F2B, ATRAB5B, RABF2B	ARABIDOPSIS RAB GTPASE HOMOLOG F2B, RAB GTPASE HOMOLOG F2B	Ras-related small GTP-binding family protein	Dicotyledons,Monocotyledons,Moss
AT4G20320	HGT from bacteria to eukaryotes	CTPS4	CTP synthase 4	CTP synthase family protein	Dicotyledons,Monocotyledons,Moss
AT4G20460	No HGT detection	no symbol available	no full name available	NAD(P)-binding Rossmann-fold superfamily protein	Dicotyledons,Monocotyledons,Moss
AT4G20990	HGT from bacteria to eukaryotes	ACA4, ATACA4	A. THALIANA ALPHA CARBONIC ANHYDRASE 4, alpha carbonic anhydrase 4	alpha carbonic anhydrase 4	Dicotyledons,Monocotyledons,Moss
AT4G21320	HGT from plants to bacteria	HSA32	HEAT-STRESS-ASSOCIATED 32	Aldolase-type TIM barrel family protein	Dicotyledons,Monocotyledons,Moss
AT4G21760	HGT from bacteria to eukaryotes	BGLU47	beta-glucosidase 47	beta-glucosidase 47	Dicotyledons,Monocotyledons,Moss
AT4G22100	HGT from bacteria to eukaryotes	BGLU3	beta glucosidase 2	beta glucosidase 2	Dicotyledons,Monocotyledons,Moss
AT4G22110	No HGT detection	no symbol available	no full name available	GroES-like zinc-binding dehydrogenase family protein	Dicotyledons,Monocotyledons,Moss
AT4G22305	HGT from bacteria to eukaryotes	SOBER1	SUPPRESSOR OF AVRBST-ELICITED RESISTANCE 1	alpha/beta-Hydrolases superfamily protein	Dicotyledons,Monocotyledons,Moss
AT4G22530	HGT from bacteria to plants	no symbol available	no full name available	S-adenosyl-L-methionine-dependent methyltransferases superfamily protein	Dicotyledons,Monocotyledons,Moss
AT4G22570	HGT from bacteria to plants	APT3	adenine phosphoribosyl transferase 3	adenine phosphoribosyl transferase 3	Dicotyledons,Monocotyledons,Moss
AT4G22720	HGT from bacteria to plants	no symbol available	no full name available	Actin-like ATPase superfamily protein	Dicotyledons,Monocotyledons,Moss
AT4G23400	HGT from bacteria to plants	PIP1D, PIP1;5	plasma membrane intrinsic protein 1;5	plasma membrane intrinsic protein 1%3B5	Dicotyledons,Monocotyledons,Moss
AT4G23730	HGT from plants to bacteria	no symbol available	no full name available	Galactose mutarotase-like superfamily protein	Dicotyledons,Monocotyledons,Moss
AT4G23920	Unclear phylogenetic pattern	UGE2, ATUGE2	UDP-D-glucose/UDP-D-galactose 4-epimerase 2, UDP-GLC 4-EPIMERASE 2	UDP-D-glucose/UDP-D-galactose 4-epimerase 2	Dicotyledons,Monocotyledons,Moss
AT4G24050	No HGT detection	no symbol available	no full name available	NAD(P)-binding Rossmann-fold superfamily protein	Dicotyledons,Monocotyledons,Moss
AT4G24080	HGT from bacteria to plants	ALL1	aldolase like	aldolase like	Dicotyledons,Monocotyledons
AT4G24220	No HGT detection	AWI31, 5[beta]-StR, VEP1	"&#916;4,5-steroid-5[beta]-reductase", VEIN PATTERNING 1	NAD(P)-binding Rossmann-fold superfamily protein	Dicotyledons,Monocotyledons,Moss
AT4G24260	HGT from bacteria to plants	AtKOR3, KOR3, ATGH9A3, GH9A3	glycosyl hydrolase 9A3	glycosyl hydrolase 9A3	Dicotyledons,Monocotyledons,Moss
AT4G24340	HGT from bacteria to plants	no symbol available	no full name available	Phosphorylase superfamily protein	Dicotyledons,Monocotyledons,Moss
AT4G24350	HGT from bacteria to plants	no symbol available	no full name available	Phosphorylase superfamily protein	Dicotyledons,Monocotyledons
AT4G25000	HGT from bacteria to plants	ATAMY1, AMY1	alpha-amylase-like	alpha-amylase-like protein	Dicotyledons,Monocotyledons,Moss
AT4G25780	HGT from eukaryotes to bacteria	AtCAPE2		CAP (Cysteine-rich secretory proteins%2C Antigen 5%2C and Pathogenesis-related 1 protein) superfamily protein	Dicotyledons,Monocotyledons,Moss
AT4G25900	HGT from eukaryotes to bacteria	no symbol available	no full name available	Galactose mutarotase-like superfamily protein	Dicotyledons,Monocotyledons,Moss
AT4G26220	HGT from bacteria to eukaryotes	CCoAOMT7	caffeoyl coenzyme A ester O-methyltransferase 7	S-adenosyl-L-methionine-dependent methyltransferases superfamily protein	Dicotyledons,Monocotyledons,Moss
AT4G26260	HGT from eukaryotes to bacteria	MIOX4	myo-inositol oxygenase 4	myo-inositol oxygenase 4	Dicotyledons,Monocotyledons,Moss
AT4G26270	HGT from plants to bacteria	PFK3	phosphofructokinase 3	phosphofructokinase 3	Dicotyledons,Monocotyledons,Moss
AT4G26390	HGT from bacteria to eukaryotes	no symbol available	no full name available	Pyruvate kinase family protein	Dicotyledons,Monocotyledons,Moss
AT4G26530	HGT from bacteria to eukaryotes	FBA5, AtFBA5, DEG22	fructose-bisphosphate aldolase 5	Aldolase superfamily protein	Dicotyledons,Monocotyledons,Moss
AT4G26860	HGT from bacteria to plants	no symbol available	no full name available	Putative pyridoxal phosphate-dependent enzyme%2C YBL036C type	Dicotyledons,Monocotyledons,Moss
AT4G26870	No HGT detection	no symbol available	no full name available	Class II aminoacyl-tRNA and biotin synthetases superfamily protein	Dicotyledons,Monocotyledons,Moss
AT4G27270	HGT from bacteria to plants	no symbol available	no full name available	Quinone reductase family protein	Dicotyledons,Monocotyledons,Moss
AT4G27820	HGT from bacteria to eukaryotes	BGLU9	beta glucosidase 9	beta glucosidase 9	Dicotyledons,Monocotyledons,Moss
AT4G27830	HGT from bacteria to eukaryotes	AtBGLU10, BGLU10	beta glucosidase 10	beta glucosidase 10	Dicotyledons,Monocotyledons,Moss
AT4G28088	HGT from bacteria to plants	no symbol available	no full name available	Low temperature and salt responsive protein family	Dicotyledons,Monocotyledons,Moss
AT4G28320	HGT from plants to bacteria	AtMAN5, MAN5	endo-beta-mannase 5	Glycosyl hydrolase superfamily protein	Dicotyledons,Monocotyledons,Moss
AT4G28480	HGT from bacteria to eukaryotes	no symbol available	no full name available	DNAJ heat shock family protein	Dicotyledons,Monocotyledons
AT4G28680	HGT from bacteria to eukaryotes	TYRDC1, AtTYDC, TYDC, TYRDC	L-TYROSINE DECARBOXYLASE 1, L-tyrosine decarboxylase	L-tyrosine decarboxylase	Dicotyledons,Monocotyledons,Moss
AT4G28700	HGT from bacteria to eukaryotes	AMT1;4	ammonium transporter 1;4	ammonium transporter 1%3B4	Dicotyledons,Monocotyledons,Moss
AT4G28720	HGT from bacteria to plants	CKRC2, YUC8	YUCCA 8, cytokinin induced root curling 2	Flavin-binding monooxygenase family protein	Dicotyledons,Monocotyledons,Moss
AT4G28940	HGT from bacteria to plants	no symbol available	no full name available	Phosphorylase superfamily protein	Dicotyledons,Monocotyledons
AT4G29010	HGT from bacteria to eukaryotes	AIM1	ABNORMAL INFLORESCENCE MERISTEM	Enoyl-CoA hydratase/isomerase family	Dicotyledons,Monocotyledons,Moss
AT4G29210	HGT from bacteria to eukaryotes	GGT3, GGT4	gamma-glutamyl transpeptidase 4, gamma-glutamyl transpeptidase 3	gamma-glutamyl transpeptidase 4	Dicotyledons,Monocotyledons,Moss
AT4G29220	HGT from plants to bacteria	PFK1	phosphofructokinase 1	phosphofructokinase 1	Dicotyledons,Monocotyledons,Moss
AT4G29680	HGT from bacteria to eukaryotes	no symbol available	no full name available	Alkaline-phosphatase-like family protein	Dicotyledons,Monocotyledons,Moss
AT4G29690	HGT from bacteria to eukaryotes	no symbol available	no full name available	Alkaline-phosphatase-like family protein	Dicotyledons,Monocotyledons,Moss
AT4G29700	HGT from bacteria to eukaryotes	no symbol available	no full name available	Alkaline-phosphatase-like family protein	Dicotyledons,Monocotyledons,Moss
AT4G29740	HGT from plants to bacteria	CKX4, ATCKX4	cytokinin oxidase 4	cytokinin oxidase 4	Dicotyledons,Monocotyledons,Moss
AT4G29830	No HGT detection	SKI8, VIP3	A. thaliana homolog of yeast SKI8, vernalization independence 3	Transducin/WD40 repeat-like superfamily protein	Dicotyledons,Monocotyledons,Moss
AT4G29900	No HGT detection	ATACA10, ACA10, CIF1	autoinhibited Ca(2+)-ATPase 10, COMPACT INFLORESCENCE 1	autoinhibited Ca(2+)-ATPase 10	Dicotyledons,Monocotyledons,Moss
AT4G30020	HGT from plants to bacteria	no symbol available	no full name available	PA-domain containing subtilase family protein	Dicotyledons,Monocotyledons,Moss
AT4G30190	No HGT detection	HA2, PMA2, AtHA2, AHA2	H(+)-ATPase 2, PLASMA MEMBRANE PROTON ATPASE 2	H[+]-ATPase 2	Dicotyledons,Monocotyledons,Moss
AT4G30320	HGT from eukaryotes to bacteria	AtCAPE6		CAP (Cysteine-rich secretory proteins%2C Antigen 5%2C and Pathogenesis-related 1 protein) superfamily protein	Dicotyledons,Monocotyledons,Moss
AT4G30440	No HGT detection	GAE1	UDP-D-glucuronate 4-epimerase 1	UDP-D-glucuronate 4-epimerase 1	Dicotyledons,Monocotyledons,Moss
AT4G30650	No HGT detection	no symbol available	no full name available	Low temperature and salt responsive protein family	Dicotyledons,Monocotyledons
AT4G30660	HGT from bacteria to plants	no symbol available	no full name available	Low temperature and salt responsive protein family	Dicotyledons
AT4G30900	HGT from bacteria to plants	no symbol available	no full name available	DNAse I-like superfamily protein	Dicotyledons,Monocotyledons
AT4G31150	HGT from bacteria to eukaryotes	no symbol available	no full name available	endonuclease V family protein	Dicotyledons,Monocotyledons,Moss
AT4G31180	No HGT detection	IBI1	impaired in BABA-induced disease immunity 1	Class II aminoacyl-tRNA and biotin synthetases superfamily protein	Dicotyledons,Monocotyledons,Moss
AT4G31470	HGT from eukaryotes to bacteria	no symbol available	no full name available	CAP (Cysteine-rich secretory proteins%2C Antigen 5%2C and Pathogenesis-related 1 protein) superfamily protein	Dicotyledons,Monocotyledons,Moss
AT4G32540	HGT from bacteria to plants	YUC, YUC1	YUCCA, YUCCA 1	Flavin-binding monooxygenase family protein	Dicotyledons,Monocotyledons,Moss
AT4G32840	HGT from plants to bacteria	PFK6	phosphofructokinase 6	phosphofructokinase 6	Dicotyledons,Monocotyledons,Moss
AT4G33090	HGT from eukaryotes to bacteria	APM1, ATAPM1	AMINOPEPTIDASE M1, aminopeptidase M1	aminopeptidase M1	Dicotyledons,Monocotyledons,Moss
AT4G33110	HGT from bacteria to plants	no symbol available	no full name available	S-adenosyl-L-methionine-dependent methyltransferases superfamily protein	Dicotyledons,Monocotyledons,Moss
AT4G33120	HGT from bacteria to plants	no symbol available	no full name available	S-adenosyl-L-methionine-dependent methyltransferases superfamily protein	Dicotyledons,Monocotyledons,Moss
AT4G33220	HGT from plants to bacteria	ATPME44, PME44	pectin methylesterase 44, A. THALIANA PECTIN METHYLESTERASE 44	pectin methylesterase 44	Dicotyledons,Monocotyledons,Moss
AT4G33370	No HGT detection	no symbol available	no full name available	DEA(D/H)-box RNA helicase family protein	Dicotyledons,Monocotyledons,Moss
AT4G33670	HGT from bacteria to plants	L-GalDH	L-galactose dehydrogenase	NAD(P)-linked oxidoreductase superfamily protein	Dicotyledons,Monocotyledons,Moss
AT4G33710	HGT from eukaryotes to bacteria	no symbol available	no full name available	CAP (Cysteine-rich secretory proteins%2C Antigen 5%2C and Pathogenesis-related 1 protein) superfamily protein	Dicotyledons,Monocotyledons,Moss
AT4G33720	Unclear phylogenetic pattern	AtCAPE3		CAP (Cysteine-rich secretory proteins%2C Antigen 5%2C and Pathogenesis-related 1 protein) superfamily protein	Dicotyledons,Monocotyledons,Moss
AT4G33730	HGT from eukaryotes to bacteria	ATCAPE1	CAP-derived peptide 1	CAP (Cysteine-rich secretory proteins%2C Antigen 5%2C and Pathogenesis-related 1 protein) superfamily protein	Dicotyledons,Monocotyledons,Moss
AT4G34050	HGT from bacteria to eukaryotes	CCoAOMT1	caffeoyl coenzyme A O-methyltransferase 1	S-adenosyl-L-methionine-dependent methyltransferases superfamily protein	Dicotyledons,Monocotyledons,Moss
AT4G34230	No HGT detection	CAD-5, ATCAD5, CAD5	cinnamyl alcohol dehydrogenase 5	cinnamyl alcohol dehydrogenase 5	Dicotyledons,Monocotyledons,Moss
AT4G35100	No HGT detection	PIP3A, SIMIP, PIP3, PIP2;7	plasma membrane intrinsic protein 3, PLASMA MEMBRANE INTRINSIC PROTEIN 3A, PLASMA MEMBRANE INTRINSIC PROTEIN 2;7	plasma membrane intrinsic protein 3	Dicotyledons,Monocotyledons,Moss
AT4G35190	No HGT detection	LOG5	LONELY GUY 5	Putative lysine decarboxylase family protein	Dicotyledons,Monocotyledons,Moss
AT4G35420	No HGT detection	TKPR1, DRL1	tetraketide alpha-pyrone reductase 1, dihydroflavonol 4-reductase-like1	dihydroflavonol 4-reductase-like1	Dicotyledons,Monocotyledons,Moss
AT4G35810	HGT from bacteria to plants	no symbol available	no full name available	2-oxoglutarate (2OG) and Fe(II)-dependent oxygenase superfamily protein	Dicotyledons,Monocotyledons,Moss
AT4G36250	HGT from bacteria to eukaryotes	ALDH3F1	aldehyde dehydrogenase 3F1	aldehyde dehydrogenase 3F1	Dicotyledons,Monocotyledons,Moss
AT4G36940	HGT from bacteria to eukaryotes	NAPRT1	nicotinate phosphoribosyltransferase 1	nicotinate phosphoribosyltransferase 1	Dicotyledons,Monocotyledons,Moss
AT4G37470	No HGT detection	KAI2	KARRIKIN INSENSITIVE 2	alpha/beta-Hydrolases superfamily protein	Dicotyledons,Monocotyledons,Moss
AT4G37560	HGT from bacteria to plants	IAMH2	IAMHYDROLASE12	Acetamidase/Formamidase family protein	Dicotyledons,Monocotyledons,Moss
AT4G37870	HGT from bacteria to eukaryotes	PCK1, PEPCK	PHOSPHOENOLPYRUVATE CARBOXYKINASE, phosphoenolpyruvate carboxykinase 1	phosphoenolpyruvate carboxykinase 1	Dicotyledons,Monocotyledons,Moss
AT4G37970	No HGT detection	CAD6, ATCAD6	cinnamyl alcohol dehydrogenase 6	cinnamyl alcohol dehydrogenase 6	Dicotyledons,Monocotyledons,Moss
AT4G37980	No HGT detection	ELI3-1, CHR, ELI3, ATCAD7, CAD7	elicitor-activated gene 3-1, CINNAMALDEHYDE AND HEXENAL REDUCTASE, CINNAMYL-ALCOHOL DEHYDROGENASE 7, ELICITOR-ACTIVATED GENE 3	cinnamyl alcohol dehydrogenase 7	Dicotyledons,Monocotyledons,Moss
AT4G37990	No HGT detection	ELI3-2, ATCAD8, ELI3, CAD-B2	elicitor-activated gene 3-2, CINNAMYL-ALCOHOL DEHYDROGENASE B2, ARABIDOPSIS THALIANA CINNAMYL-ALCOHOL DEHYDROGENASE 8, ELICITOR-ACTIVATED GENE 3	cinnamyl alcohol dehydrogenase 8	Dicotyledons,Monocotyledons,Moss
AT4G38090	HGT from bacteria to plants	no symbol available	no full name available	ribosomal protein S5 domain protein	Dicotyledons,Moss
AT4G38260	Unclear phylogenetic pattern	no symbol available	no full name available	transport/golgi organization-like protein (DUF833)	Dicotyledons,Monocotyledons,Moss
AT4G38510	HGT from bacteria to eukaryotes	AtVAB2, VAB2	V-ATPase B subunit 2	ATPase%2C V1 complex%2C subunit B protein	Dicotyledons,Monocotyledons,Moss
AT4G38740	No HGT detection	ROC1	rotamase CYP 1	rotamase CYP 1	Dicotyledons,Monocotyledons,Moss
AT4G39330	No HGT detection	ATCAD9, CAD9	cinnamyl alcohol dehydrogenase 9	cinnamyl alcohol dehydrogenase 9	Dicotyledons,Monocotyledons,Moss
AT4G39640	HGT from bacteria to eukaryotes	GGT1	gamma-glutamyl transpeptidase 1	gamma-glutamyl transpeptidase 1	Dicotyledons,Monocotyledons,Moss
AT4G39650	HGT from bacteria to eukaryotes	GGT2	gamma-glutamyl transpeptidase 2	gamma-glutamyl transpeptidase 2	Dicotyledons,Monocotyledons,Moss
AT5G01300	HGT from bacteria to eukaryotes	no symbol available	no full name available	PEBP (phosphatidylethanolamine-binding protein) family protein	Dicotyledons,Monocotyledons,Moss
AT5G01390	No HGT detection	no symbol available	no full name available	DNAJ heat shock family protein	Dicotyledons,Monocotyledons,Moss
AT5G01410	HGT from bacteria to eukaryotes	PDX1, ATPDX1.3, ATPDX1, PDX1.3, RSR4	REDUCED SUGAR RESPONSE 4, PYRIDOXINE BIOSYNTHESIS 1.3, ARABIDOPSIS THALIANA PYRIDOXINE BIOSYNTHESIS 1.3	Aldolase-type TIM barrel family protein	Dicotyledons,Monocotyledons,Moss
AT5G01490	HGT from bacteria to plants	CAX4, ATCAX4	cation exchanger 4	cation exchanger 4	Dicotyledons,Monocotyledons,Moss
AT5G01670	HGT from bacteria to plants	no symbol available	no full name available	NAD(P)-linked oxidoreductase superfamily protein	Dicotyledons,Monocotyledons,Moss
AT5G01930	HGT from plants to bacteria	MAN6, AtMAN6	endo-beta-mannase 6	Glycosyl hydrolase superfamily protein	Dicotyledons,Monocotyledons,Moss
AT5G02540	No HGT detection	no symbol available	no full name available	NAD(P)-binding Rossmann-fold superfamily protein	Dicotyledons,Monocotyledons,Moss
AT5G02960	HGT from bacteria to eukaryotes	no symbol available	no full name available	Ribosomal protein S12/S23 family protein	Dicotyledons,Monocotyledons,Moss
AT5G03270	Unclear phylogenetic pattern	LOG6	LONELY GUY 6	lysine decarboxylase family protein	Dicotyledons,Monocotyledons,Moss
AT5G03340	No HGT detection	AtCDC48C	cell division cycle 48C	ATPase%2C AAA-type%2C CDC48 protein	Dicotyledons,Monocotyledons,Moss
AT5G03860	HGT from bacteria to plants	MLS	malate synthase	malate synthase	Dicotyledons,Monocotyledons,Moss
AT5G04070	Unclear phylogenetic pattern	no symbol available	no full name available	NAD(P)-binding Rossmann-fold superfamily protein	Dicotyledons,Monocotyledons,Moss
AT5G04120	No HGT detection	no symbol available	no full name available	Phosphoglycerate mutase family protein	Dicotyledons,Monocotyledons,Moss
AT5G04180	HGT from bacteria to eukaryotes	ATACA3, ACA3	alpha carbonic anhydrase 3, ALPHA CARBONIC ANHYDRASE 3	alpha carbonic anhydrase 3	Dicotyledons,Monocotyledons,Moss
AT5G04520	HGT from bacteria to plants	no symbol available	no full name available	3-oxoacyl-acyl-carrier synthase-like protein (Protein of unknown function DUF455)	Dicotyledons
AT5G04885	HGT from bacteria to plants	BGLC3		Glycosyl hydrolase family protein	Dicotyledons,Monocotyledons,Moss
AT5G05365	HGT from bacteria to plants	AtHMP44	HEAVY METAL ASSOCIATED PROTEIN 44	Heavy metal transport/detoxification superfamily protein	Dicotyledons,Monocotyledons
AT5G06060	No HGT detection	no symbol available	no full name available	NAD(P)-binding Rossmann-fold superfamily protein	Dicotyledons,Monocotyledons,Moss
AT5G06300	HGT from bacteria to plants	LOG7	LONELY GUY 7	Putative lysine decarboxylase family protein	Dicotyledons,Monocotyledons,Moss
AT5G07420	HGT from plants to bacteria	no symbol available	no full name available	Pectin lyase-like superfamily protein	Dicotyledons,Monocotyledons,Moss
AT5G07460	HGT from bacteria to plants	MRSA2, ATMSRA2, PMSR2	peptidemethionine sulfoxide reductase 2, ARABIDOPSIS THALIANA METHIONINE SULFOXIDE REDUCTASE 2	peptidemethionine sulfoxide reductase 2	Dicotyledons,Monocotyledons,Moss
AT5G07470	HGT from bacteria to eukaryotes	PMSR3, ATMSRA3	peptidemethionine sulfoxide reductase 3, ARABIDOPSIS THALIANA METHIONINE SULFOXIDE REDUCTASE 3	peptidemethionine sulfoxide reductase 3	Dicotyledons,Monocotyledons,Moss
AT5G08030	No HGT detection	AtGDPD6, GDPD6	glycerophosphodiester phosphodiesterase 6	PLC-like phosphodiesterases superfamily protein	Dicotyledons,Monocotyledons,Moss
AT5G08100	No HGT detection	ASPGA1	asparaginase A1	N-terminal nucleophile aminohydrolases (Ntn hydrolases) superfamily protein	Dicotyledons,Monocotyledons,Moss
AT5G08170	HGT from bacteria to plants	ATAIH, EMB1873	AGMATINE IMINOHYDROLASE, EMBRYO DEFECTIVE 1873	porphyromonas-type peptidyl-arginine deiminase family protein	Dicotyledons,Monocotyledons,Moss
AT5G08370	No HGT detection	AtAGAL2, AGAL2	alpha-galactosidase 2	alpha-galactosidase 2	Dicotyledons,Monocotyledons,Moss
AT5G08380	No HGT detection	AtAGAL1, AGAL1	alpha-galactosidase 1	alpha-galactosidase 1	Dicotyledons,Monocotyledons,Moss
AT5G08570	HGT from bacteria to eukaryotes	no symbol available	no full name available	Pyruvate kinase family protein	Dicotyledons,Monocotyledons,Moss
AT5G09230	No HGT detection	AtSRT2, SRT2	SIRTUIN 2, sirtuin 2	sirtuin 2	Dicotyledons,Monocotyledons,Moss
AT5G09530	No HGT detection	PRP10, PELPK1	Pro-Glu-Leu	hydroxyproline-rich glycoprotein family protein	Dicotyledons
AT5G09730	HGT from bacteria to plants	ATBX3, BX3, ATBXL3, BXL3, XYL3	beta-xylosidase 3, BETA-XYLOSIDASE 3	beta-xylosidase 3	Dicotyledons,Monocotyledons,Moss
AT5G09830	HGT from bacteria to plants	BolA3, BolA2	homolog of E.coli BolA 2, BolA3	BolA-like family protein	Dicotyledons,Monocotyledons,Moss
AT5G09930	No HGT detection	ABCF2	ATP-binding cassette F2	ABC transporter family protein	Dicotyledons,Monocotyledons,Moss
AT5G10050	No HGT detection	no symbol available	no full name available	NAD(P)-binding Rossmann-fold superfamily protein	Dicotyledons,Monocotyledons,Moss
AT5G10830	HGT from bacteria to eukaryotes	no symbol available	no full name available	S-adenosyl-L-methionine-dependent methyltransferases superfamily protein	Dicotyledons,Monocotyledons,Moss
AT5G11160	HGT from bacteria to eukaryotes	APT5	adenine phosphoribosyltransferase 5	adenine phosphoribosyltransferase 5	Dicotyledons,Monocotyledons,Moss
AT5G11170	No HGT detection	UAP56a	homolog of human UAP56 a	DEAD/DEAH box RNA helicase family protein	Dicotyledons,Monocotyledons,Moss
AT5G11200	No HGT detection	UAP56b	homolog of human UAP56 b	DEAD/DEAH box RNA helicase family protein	Dicotyledons,Monocotyledons,Moss
AT5G11950	Unclear phylogenetic pattern	MOBP2, LOG8	LONELY GUY 8	Putative lysine decarboxylase family protein	Dicotyledons,Monocotyledons,Moss
AT5G12130	HGT from bacteria to plants	PDE149, ATTERC	TELLURITE RESISTANCE C, PIGMENT DEFECTIVE 149	integral membrane TerC family protein	Dicotyledons
AT5G13550	HGT from bacteria to eukaryotes	SULTR4;1	sulfate transporter 4.1	sulfate transporter 4.1	Dicotyledons,Monocotyledons,Moss
AT5G14470	HGT from plants to bacteria	AtGALK2, GALK2	galactokinase 2	GHMP kinase family protein	Dicotyledons,Monocotyledons,Moss
AT5G14500	HGT from eukaryotes to bacteria	no symbol available	no full name available	aldose 1-epimerase family protein	Dicotyledons,Monocotyledons,Moss
AT5G14570	HGT from bacteria to plants	ATNRT2.7, NRT2.7	high affinity nitrate transporter 2.7	high affinity nitrate transporter 2.7	Dicotyledons,Monocotyledons,Moss
AT5G14610	No HGT detection	RH46	RNA Helicase 46	DEAD box RNA helicase family protein	Dicotyledons,Monocotyledons,Moss
AT5G14800	HGT from bacteria to eukaryotes	P5CR, AT-P5C1, AT-P5R, EMB2772	EMBRYO DEFECTIVE 2772, pyrroline-5- carboxylate (P5C) reductase, PYRROLINE-5- CARBOXYLATE (P5C) REDUCTASE	pyrroline-5- carboxylate (P5C) reductase	Dicotyledons,Monocotyledons,Moss
AT5G15490	HGT from bacteria to eukaryotes	UGD3	UDP-glucose dehydrogenase 3	UDP-glucose 6-dehydrogenase family protein	Dicotyledons,Monocotyledons,Moss
AT5G15770	HGT from bacteria to eukaryotes	AtGNA1, GNA1	glucosamine-6-phosphate N-acetyltransferase 1, glucose-6-phosphate acetyltransferase 1	glucose-6-phosphate acetyltransferase 1	Dicotyledons,Monocotyledons
AT5G15940	No HGT detection	no symbol available	no full name available	NAD(P)-binding Rossmann-fold superfamily protein	Dicotyledons,Monocotyledons,Moss
AT5G16450	HGT from bacteria to plants	no symbol available	no full name available	Ribonuclease E inhibitor RraA/Dimethylmenaquinone methyltransferase	Dicotyledons,Monocotyledons,Moss
AT5G16570	HGT from bacteria to eukaryotes	GLN1;4	glutamine synthetase 1;4	glutamine synthetase 1%3B4	Dicotyledons,Monocotyledons,Moss
AT5G16940	HGT from bacteria to eukaryotes	no symbol available	no full name available	carbon-sulfur lyase	Dicotyledons,Monocotyledons,Moss
AT5G16960	No HGT detection	no symbol available	no full name available	Zinc-binding dehydrogenase family protein	Dicotyledons,Monocotyledons,Moss
AT5G16970	No HGT detection	AER, AT-AER	alkenal reductase, 2-alkenal reductase	alkenal reductase	Dicotyledons,Monocotyledons,Moss
AT5G16980	No HGT detection	no symbol available	no full name available	Zinc-binding dehydrogenase family protein	Dicotyledons,Monocotyledons,Moss
AT5G16990	No HGT detection	no symbol available	no full name available	Zinc-binding dehydrogenase family protein	Dicotyledons,Monocotyledons,Moss
AT5G17000	No HGT detection	no symbol available	no full name available	Zinc-binding dehydrogenase family protein	Dicotyledons,Monocotyledons,Moss
AT5G17310	HGT from eukaryotes to bacteria	AtUGP2, UGP2	UDP-GLUCOSE PYROPHOSPHORYLASE 2, UDP-glucose pyrophosphorylase 2	UDP-glucose pyrophosphorylase 2	Dicotyledons,Monocotyledons,Moss
AT5G17330	No HGT detection	GAD, AtGAD1, GAD1	GLUTAMATE DECARBOXYLASE 1, glutamate decarboxylase	glutamate decarboxylase	Dicotyledons,Monocotyledons,Moss
AT5G18600	HGT from bacteria to eukaryotes	ROXY10		Thioredoxin superfamily protein	Dicotyledons,Monocotyledons,Moss
AT5G18990	HGT from plants to bacteria	no symbol available	no full name available	Pectin lyase-like superfamily protein	Dicotyledons,Monocotyledons,Moss
AT5G19440	No HGT detection	no symbol available	no full name available	NAD(P)-binding Rossmann-fold superfamily protein	Dicotyledons,Monocotyledons,Moss
AT5G19740	No HGT detection	LAMP1	LIKE AMP 1	Peptidase M28 family protein	Dicotyledons,Monocotyledons,Moss
AT5G20520	HGT from bacteria to plants	WAV2, ABAPT11	ABHD17 (Alpha/Beta Hydrolase Domain-containing Protein 17)-like Acyl Protein Thioesterase 11, WAVY GROWTH 2	alpha/beta-Hydrolases superfamily protein	Dicotyledons,Monocotyledons,Moss
AT5G20940	HGT from bacteria to plants	no symbol available	no full name available	Glycosyl hydrolase family protein	Dicotyledons,Monocotyledons,Moss
AT5G21070	HGT from plants to bacteria	no symbol available	no full name available	Fe(3+) dicitrate transport system permease	Dicotyledons,Monocotyledons,Moss
AT5G22020	HGT from bacteria to eukaryotes	no symbol available	no full name available	Calcium-dependent phosphotriesterase superfamily protein	Dicotyledons,Monocotyledons,Moss
AT5G22060	No HGT detection	ATJ2, J2	DNAJ homologue 2, ARABIDOPSIS THALIANA DNAJ HOMOLOGUE 2	DNAJ homologue 2	Dicotyledons,Monocotyledons,Moss
AT5G22300	No HGT detection	AtNIT4, NIT4	nitrilase 4, NITRILASE 4	nitrilase 4	Dicotyledons,Monocotyledons,Moss
AT5G23220	HGT from bacteria to plants	NIC3	nicotinamidase 3	nicotinamidase 3	Dicotyledons,Monocotyledons,Moss
AT5G23230	HGT from bacteria to plants	NIC2	nicotinamidase 2	nicotinamidase 2	Dicotyledons,Monocotyledons,Moss
AT5G23600	HGT from bacteria to eukaryotes	no symbol available	no full name available	RNA 2'-phosphotransferase, Tpt1 / KptA family	Dicotyledons
AT5G24260	HGT from bacteria to eukaryotes	no symbol available	no full name available	prolyl oligopeptidase family protein	Dicotyledons,Monocotyledons,Moss
AT5G24410	HGT from bacteria to eukaryotes	PGL4	6-phosphogluconolactonase 4	6-phosphogluconolactonase 4	Dicotyledons,Monocotyledons
AT5G24420	HGT from bacteria to eukaryotes	PGL5	6-phosphogluconolactonase 5	6-phosphogluconolactonase 5	Dicotyledons,Monocotyledons
AT5G24550	HGT from bacteria to eukaryotes	BGLU32	beta glucosidase 32	beta glucosidase 32	Dicotyledons,Monocotyledons,Moss
AT5G24980	No HGT detection	no symbol available	no full name available	transmembrane protein	Dicotyledons
AT5G25530	HGT from bacteria to plants	no symbol available	no full name available	DNAJ heat shock family protein	Dicotyledons,Moss
AT5G25620	HGT from bacteria to plants	AtYUC6, YUC6	YUCCA6	Flavin-binding monooxygenase family protein	Dicotyledons,Monocotyledons,Moss
AT5G26120	HGT from plants to bacteria	ASD2, ATASD2	alpha-L-arabinofuranosidase 2, ARABIDOPSIS THALIANA ALPHA-L-ARABINOFURANOSIDASE 2	alpha-L-arabinofuranosidase 2	Dicotyledons,Monocotyledons,Moss
AT5G26130	HGT from eukaryotes to bacteria	AtCAPE8		CAP (Cysteine-rich secretory proteins%2C Antigen 5%2C and Pathogenesis-related 1 protein) superfamily protein	Dicotyledons,Monocotyledons,Moss
AT5G26220	HGT from bacteria to eukaryotes	GGCT2;1, AtGGCT2;1	gamma-glutamyl cyclotransferase 2;1	ChaC-like family protein	Dicotyledons,Monocotyledons,Moss
AT5G26667	No HGT detection	PYR6		P-loop containing nucleoside triphosphate hydrolases superfamily protein	Dicotyledons,Monocotyledons,Moss
AT5G26810	HGT from plants to bacteria	no symbol available	no full name available	Pectin lyase-like superfamily protein	Dicotyledons,Monocotyledons,Moss
AT5G27350	No HGT detection	SFP1		Major facilitator superfamily protein	Dicotyledons,Monocotyledons,Moss
AT5G27470	HGT from bacteria to eukaryotes	no symbol available	no full name available	seryl-tRNA synthetase / serine-tRNA ligase	Dicotyledons,Monocotyledons,Moss
AT5G28050	Unclear phylogenetic pattern	GSDA	guanosine deaminase	Cytidine/deoxycytidylate deaminase family protein	Dicotyledons,Monocotyledons,Moss
AT5G28840	No HGT detection	GME	GDP-D-mannose 3	GDP-D-mannose 3'%2C5'-epimerase	Dicotyledons,Monocotyledons,Moss
AT5G36950	HGT from plants to bacteria	DegP10, DEG10	DegP protease 10, degradation of periplasmic proteins 10	DegP protease 10	Dicotyledons,Monocotyledons
AT5G37600	HGT from bacteria to eukaryotes	ATGSR1, ATGLN1;1, GLN1;1, GSR 1	ARABIDOPSIS THALIANA GLUTAMINE SYNTHASE CLONE R1, ARABIDOPSIS GLUTAMINE SYNTHASE 1;1, GLUTAMINE SYNTHASE 1;1, glutamine synthase clone R1	hypothetical protein	Dicotyledons,Monocotyledons,Moss
AT5G37810	HGT from bacteria to eukaryotes	NIP4;1, NLM4	NOD26-LIKE MIP 4, NOD26-like intrinsic protein 4;1	NOD26-like intrinsic protein 4%3B1	Dicotyledons,Monocotyledons,Moss
AT5G37830	HGT from bacteria to eukaryotes	OXP1	oxoprolinase 1	oxoprolinase 1	Dicotyledons,Monocotyledons,Moss
AT5G37940	No HGT detection	no symbol available	no full name available	Zinc-binding dehydrogenase family protein	Dicotyledons,Monocotyledons,Moss
AT5G37980	No HGT detection	no symbol available	no full name available	Zinc-binding dehydrogenase family protein	Dicotyledons,Monocotyledons,Moss
AT5G38000	No HGT detection	no symbol available	no full name available	Zinc-binding dehydrogenase family protein	Dicotyledons,Monocotyledons,Moss
AT5G38830	HGT from bacteria to plants	no symbol available	no full name available	Cysteinyl-tRNA synthetase%2C class Ia family protein	Dicotyledons,Monocotyledons,Moss
AT5G39040	No HGT detection	TAP2, ATTAP2, ABCB27, AtALS1, ALS1	ATP-binding cassette B27, transporter associated with antigen processing protein 2, ARABIDOPSIS THALIANA TRANSPORTER ASSOCIATED WITH ANTIGEN PROCESSING PROTEIN 2, ALUMINUM SENSITIVE 1	transporter associated with antigen processing protein 2	Dicotyledons,Monocotyledons,Moss
AT5G39320	HGT from bacteria to eukaryotes	UDG4	UDP-glucose dehydrogenase 4	UDP-glucose 6-dehydrogenase family protein	Dicotyledons,Monocotyledons,Moss
AT5G40370	HGT from bacteria to eukaryotes	AtGRXC2, GRXC2, GRX370	glutaredoxin C2	Glutaredoxin family protein	Dicotyledons,Monocotyledons,Moss
AT5G40760	HGT from bacteria to eukaryotes	G6PD6	glucose-6-phosphate dehydrogenase 6	glucose-6-phosphate dehydrogenase 6	Dicotyledons,Monocotyledons,Moss
AT5G41850	HGT from bacteria to plants	no symbol available	no full name available	alpha/beta-Hydrolases superfamily protein	Dicotyledons,Monocotyledons
AT5G42260	HGT from bacteria to eukaryotes	BGLU12	beta glucosidase 12	beta glucosidase 12	Dicotyledons,Monocotyledons,Moss
AT5G42370	HGT from plants to bacteria	no symbol available	no full name available	Calcineurin-like metallo-phosphoesterase superfamily protein	Dicotyledons,Monocotyledons,Moss
AT5G42740	HGT from bacteria to plants	no symbol available	no full name available	Sugar isomerase (SIS) family protein	Dicotyledons,Monocotyledons,Moss
AT5G43330	No HGT detection	c-NAD-MDH2	cytosolic-NAD-dependent malate dehydrogenase 2	Lactate/malate dehydrogenase family protein	Dicotyledons,Monocotyledons,Moss
AT5G43890	HGT from bacteria to plants	YUC5, SUPER1	YUCCA5, SUPPRESSOR OF ER 1	Flavin-binding monooxygenase family protein	Dicotyledons,Monocotyledons,Moss
AT5G43940	No HGT detection	ADH2, HOT5, ATGSNOR1, PAR2, GSNOR	PARAQUAT RESISTANT 2, S-NITROSOGLUTATHIONE REDUCTASE, ALCOHOL DEHYDROGENASE 2, sensitive to hot temperatures 5	GroES-like zinc-binding dehydrogenase family protein	Dicotyledons,Monocotyledons,Moss
AT5G44480	No HGT detection	DUR	DEFECTIVE UGE IN ROOT	NAD(P)-binding Rossmann-fold superfamily protein	Dicotyledons,Monocotyledons,Moss
AT5G44640	HGT from bacteria to eukaryotes	BGLU13	beta glucosidase 13	beta glucosidase 13	Dicotyledons,Monocotyledons,Moss
AT5G44790	Unclear phylogenetic pattern	HMA7, AtHMP51, RAN1	HEAVY METAL ASSOCIATED PROTEIN 51, RESPONSIVE-TO-ANTAGONIST 1	copper-exporting ATPase / responsive-to-antagonist 1 / copper-transporting ATPase (RAN1)	Dicotyledons,Monocotyledons,Moss
AT5G44990	HGT from bacteria to eukaryotes	no symbol available	no full name available	Glutathione S-transferase family protein	Dicotyledons,Monocotyledons,Moss
AT5G45020	HGT from bacteria to plants	no symbol available	no full name available	Glutathione S-transferase family protein	Dicotyledons,Monocotyledons,Moss
AT5G45690	HGT from bacteria to plants	no symbol available	no full name available	histone acetyltransferase (DUF1264)	Dicotyledons,Monocotyledons,Moss
AT5G45920	HGT from bacteria to eukaryotes	GGL28	Guard-cell-enriched GDSL Lipase 28	SGNH hydrolase-type esterase superfamily protein	Dicotyledons,Monocotyledons
AT5G47450	Unclear phylogenetic pattern	ATTIP2;3, TIP2;3, DELTA-TIP3	DELTA-TONOPLAST INTRINSIC PROTEIN 3, tonoplast intrinsic protein 2;3, ARABIDOPSIS THALIANA TONOPLAST INTRINSIC PROTEIN 2;3	tonoplast intrinsic protein 2%3B3	Dicotyledons,Monocotyledons,Moss
AT5G47500	HGT from plants to bacteria	PME5	pectin methylesterase 5	Pectin lyase-like superfamily protein	Dicotyledons,Monocotyledons,Moss
AT5G47560	HGT from bacteria to plants	ATSDAT, ATTDT, TDT	TONOPLAST DICARBOXYLATE TRANSPORTER, tonoplast dicarboxylate transporter	tonoplast dicarboxylate transporter	Dicotyledons,Monocotyledons,Moss
AT5G47810	HGT from plants to bacteria	PFK2	phosphofructokinase 2	phosphofructokinase 2	Dicotyledons,Monocotyledons,Moss
AT5G48375	HGT from eukaryotes to bacteria	TGG3, BGLU39	thioglucoside glucosidase 3, BETA GLUCOSIDASE 39	thioglucoside glucosidase 3	Dicotyledons,Monocotyledons,Moss
AT5G48840	Unclear phylogenetic pattern	PANC, PTS, ATPTS	homolog of bacterial PANC, ARABIDOPSIS THALIANA PANTOTHENATE SYNTHETASE, PANTOTHENATE SYNTHETASE	pantoate-beta-alanine ligase	Dicotyledons,Monocotyledons,Moss
AT5G49360	HGT from bacteria to plants	ATBXL1, BXL1	beta-xylosidase 1, BETA-XYLOSIDASE 1	beta-xylosidase 1	Dicotyledons,Monocotyledons,Moss
AT5G49720	HGT from plants to bacteria	KOR, RSW2, TSD1, GH9A1, DEC, KOR1, ATGH9A1, IRX2	DEFECTIVE CYTOKINESIS, glycosyl hydrolase 9A1, KORRIGAN, RADIALLY SWOLLEN 2, TUMOROUS SHOOT DEVELOPMENT 1, IRREGULAR XYLEM 2, KORRIGAN 1	glycosyl hydrolase 9A1	Dicotyledons,Monocotyledons,Moss
AT5G50110	HGT from bacteria to plants	no symbol available	no full name available	S-adenosyl-L-methionine-dependent methyltransferases superfamily protein	Dicotyledons,Monocotyledons,Moss
AT5G50240	HGT from bacteria to eukaryotes	PIMT2, AtPIMT2	Arabidopsis thaliana protein-l-isoaspartate methyltransferase 2, protein-l-isoaspartate methyltransferase 2	protein-l-isoaspartate methyltransferase 2	Dicotyledons,Monocotyledons,Moss
AT5G50300	HGT from bacteria to plants	AZG2, ATAZG2	AZA-GUANINE RESISTANT2, ARABIDOPSIS THALIANA AZA-GUANINE RESISTANT2	Xanthine/uracil permease family protein	Dicotyledons,Monocotyledons,Moss
AT5G50590	No HGT detection	AtHSD4, HSD4	hydroxysteroid dehydrogenase 4	hydroxysteroid dehydrogenase 4	Dicotyledons,Monocotyledons,Moss
AT5G50690	No HGT detection	AtHSD7, HSD7	hydroxysteroid dehydrogenase 7	hydroxysteroid dehydrogenase 7	Dicotyledons,Monocotyledons,Moss
AT5G50770	No HGT detection	AtHSD6, HSD6	hydroxysteroid dehydrogenase 6	hydroxysteroid dehydrogenase 6	Dicotyledons,Monocotyledons
AT5G50960	No HGT detection	NBP35, ATNBP35	NUCLEOTIDE BINDING PROTEIN 35, nucleotide binding protein 35	nucleotide binding protein 35	Dicotyledons,Monocotyledons,Moss
AT5G51030	No HGT detection	no symbol available	no full name available	NAD(P)-binding Rossmann-fold superfamily protein	Dicotyledons,Monocotyledons,Moss
AT5G51570	Unclear phylogenetic pattern	HIR3	HYPERSENSITIVE INDUCED REACTION 3	SPFH/Band 7/PHB domain-containing membrane-associated protein family	Dicotyledons,Monocotyledons,Moss
AT5G51830	No HGT detection	FRK7, FRK1	Fructokinase 7, Fructokinase 1	pfkB-like carbohydrate kinase family protein	Dicotyledons,Monocotyledons,Moss
AT5G51970	No HGT detection	ATSDH	SORBITOL DEHYDROGENASE	GroES-like zinc-binding alcohol dehydrogenase family protein	Dicotyledons,Monocotyledons,Moss
AT5G52190	HGT from bacteria to plants	no symbol available	no full name available	Sugar isomerase (SIS) family protein	Dicotyledons,Monocotyledons,Moss
AT5G52640	HGT from bacteria to eukaryotes	HSP81-1, ATHSP90.1, HSP81.1, AtHsp90-1, HSP83, ATHS83, HSP90.1	HEAT SHOCK PROTEIN 90-1, heat shock protein 90.1, HEAT SHOCK PROTEIN 83, HEAT SHOCK PROTEIN 81-1	heat shock-like protein	Dicotyledons,Monocotyledons,Moss
AT5G53090	No HGT detection	no symbol available	no full name available	NAD(P)-binding Rossmann-fold superfamily protein	Dicotyledons,Monocotyledons,Moss
AT5G53120	No HGT detection	ATSPDS3, SPDS3, SPMS	SPERMIDINE SYNTHASE 3, spermidine synthase 3	spermidine synthase 3	Dicotyledons,Monocotyledons,Moss
AT5G53720	No HGT detection	no symbol available	no full name available	RNA-binding (RRM/RBD/RNP motifs) family protein	Dicotyledons,Monocotyledons
AT5G54080	HGT from bacteria to eukaryotes	HGO, AtHGO	"homogentisate 1,2-dioxygenase"	homogentisate 1%2C2-dioxygenase	Dicotyledons,Monocotyledons,Moss
AT5G54500	HGT from bacteria to plants	FQR1	flavodoxin-like quinone reductase 1	flavodoxin-like quinone reductase 1	Dicotyledons,Monocotyledons,Moss
AT5G54570	HGT from bacteria to eukaryotes	BGLU41	beta glucosidase 41	beta glucosidase 41	Dicotyledons,Monocotyledons,Moss
AT5G55130	No HGT detection	SIR1, CNX5	SIRTINOL RESISTANT 1, "co-factor for nitrate, reductase and xanthine dehydrogenase 5"	co-factor for nitrate%2C reductase and xanthine dehydrogenase 5	Dicotyledons,Monocotyledons,Moss
AT5G55590	HGT from plants to bacteria	QRT1	QUARTET 1	Pectin lyase-like superfamily protein	Dicotyledons,Monocotyledons,Moss
AT5G56000	HGT from bacteria to eukaryotes	Hsp81.4, AtHsp90.4	HEAT SHOCK PROTEIN 90.4, HEAT SHOCK PROTEIN 81.4	HEAT SHOCK PROTEIN 81.4	Dicotyledons,Monocotyledons,Moss
AT5G56010	HGT from bacteria to eukaryotes	AtHsp90-3, AtHsp90.3, Hsp81.3, HSP81-3	HEAT SHOCK PROTEIN 90-3, HEAT SHOCK PROTEIN 81.3, heat shock protein 81-3, HEAT SHOCK PROTEIN 90.3	heat shock protein 81-3	Dicotyledons,Monocotyledons,Moss
AT5G56330	No HGT detection	ATACA8, ACA8	A. THALIANA ALPHA CARBONIC ANHYDRASE 8, alpha carbonic anhydrase 8	alpha carbonic anhydrase 8	Dicotyledons,Monocotyledons,Moss
AT5G56350	No HGT detection	no symbol available	no full name available	Pyruvate kinase family protein	Dicotyledons,Monocotyledons,Moss
AT5G56630	HGT from plants to bacteria	PFK7	phosphofructokinase 7	phosphofructokinase 7	Dicotyledons,Monocotyledons,Moss
AT5G56640	No HGT detection	MIOX5	myo-inositol oxygenase 5	myo-inositol oxygenase 5	Dicotyledons,Monocotyledons,Moss
AT5G56720	No HGT detection	c-NAD-MDH3	cytosolic-NAD-dependent malate dehydrogenase 3	Lactate/malate dehydrogenase family protein	Dicotyledons,Monocotyledons,Moss
AT5G56760	HGT from bacteria to plants	SERAT1;1, ATSERAT1;1, SAT5, SAT-52	SERINE ACETYLTRANSFERASE 52, SERINE ACETYLTRANSFERASE 5, serine acetyltransferase 1;1	serine acetyltransferase 1%3B1	Dicotyledons,Monocotyledons
AT5G57110	Unclear phylogenetic pattern	AT-ACA8, ACA8	"autoinhibited Ca2+ -ATPase, isoform 8", "AUTOINHIBITED CA2+ -ATPASE, ISOFORM 8"	autoinhibited Ca2+ -ATPase%2C isoform 8	Dicotyledons,Monocotyledons,Moss
AT5G57140	HGT from bacteria to eukaryotes	ATPAP28, PAP28	PURPLE ACID PHOSPHATASE 28, purple acid phosphatase 28	purple acid phosphatase 28	Dicotyledons,Monocotyledons,Moss
AT5G57330	HGT from plants to bacteria	no symbol available	no full name available	Galactose mutarotase-like superfamily protein	Dicotyledons,Monocotyledons,Moss
AT5G57655	HGT from bacteria to plants	no symbol available	no full name available	xylose isomerase family protein	Dicotyledons,Monocotyledons,Moss
AT5G57700	HGT from bacteria to plants	no symbol available	no full name available	BNR/Asp-box repeat family protein	Dicotyledons,Monocotyledons
AT5G57890	No HGT detection	no symbol available	no full name available	Glutamine amidotransferase type 1 family protein	Dicotyledons,Monocotyledons
AT5G58490	No HGT detection	no symbol available	no full name available	NAD(P)-binding Rossmann-fold superfamily protein	Dicotyledons,Monocotyledons,Moss
AT5G58782	Unclear phylogenetic pattern	AtcPT6, cPT6	cis-prenyltransferase 6	Undecaprenyl pyrophosphate synthetase family protein	Dicotyledons,Monocotyledons,Moss
AT5G58800	HGT from bacteria to plants	no symbol available	no full name available	Quinone reductase family protein	Dicotyledons,Monocotyledons,Moss
AT5G58980	HGT from eukaryotes to bacteria	AtNCER3	Neutral Ceramidase3	Neutral/alkaline non-lysosomal ceramidase	Dicotyledons,Monocotyledons,Moss
AT5G59290	No HGT detection	ATUXS3, UXS3	UDP-glucuronic acid decarboxylase 3	UDP-glucuronic acid decarboxylase 3	Dicotyledons,Monocotyledons,Moss
AT5G59490	HGT from bacteria to plants	no symbol available	no full name available	Haloacid dehalogenase-like hydrolase (HAD) superfamily protein	Dicotyledons,Monocotyledons
AT5G59720	HGT from bacteria to plants	HSP18.2	heat shock protein 18.2	heat shock protein 18.2	Dicotyledons,Monocotyledons,Moss
AT5G60500	No HGT detection	AtcPT8, cPT8	cis-prenyltransferase 8	Undecaprenyl pyrophosphate synthetase family protein	Dicotyledons,Monocotyledons,Moss
AT5G60510	No HGT detection	cPT9, AtcPT9	cis-prenyltransferase 9	Undecaprenyl pyrophosphate synthetase family protein	Dicotyledons,Monocotyledons,Moss
AT5G60540	HGT from bacteria to plants	PDX2, EMB2407, ATPDX2	PYRIDOXINE BIOSYNTHESIS 2, pyridoxine biosynthesis 2, EMBRYO DEFECTIVE 2407	pyridoxine biosynthesis 2	Dicotyledons,Monocotyledons,Moss
AT5G60660	Unclear phylogenetic pattern	PIP2F, PIP2;4	plasma membrane intrinsic protein 2;4	plasma membrane intrinsic protein 2%3B4	Dicotyledons,Monocotyledons,Moss
AT5G60770	HGT from bacteria to plants	NRT2.4, ATNRT2.4	ARABIDOPSIS THALIANA NITRATE TRANSPORTER 2.4, nitrate transporter 2.4	nitrate transporter 2.4	Dicotyledons,Monocotyledons,Moss
AT5G60780	HGT from bacteria to plants	ATNRT2.3, NRT2.3	nitrate transporter 2.3, ARABIDOPSIS THALIANA NITRATE TRANSPORTER 2.3	nitrate transporter 2.3	Dicotyledons,Monocotyledons,Moss
AT5G60790	Unclear phylogenetic pattern	ABCF1, GCN20	GENERAL CONTROL NON-DEREPRESSIBLE 20, ATP-binding cassette F1	ABC transporter family protein	Dicotyledons,Monocotyledons,Moss
AT5G60990	No HGT detection	RH10	RNA HELICASE10	DEA(D/H)-box RNA helicase family protein	Dicotyledons,Monocotyledons,Moss
AT5G61050	HGT from bacteria to plants	no symbol available	no full name available	histone deacetylase-related / HD-like protein	Dicotyledons
AT5G61540	No HGT detection	no symbol available	no full name available	N-terminal nucleophile aminohydrolases (Ntn hydrolases) superfamily protein	Dicotyledons,Monocotyledons,Moss
AT5G61640	HGT from bacteria to eukaryotes	PMSR1, ATMSRA1	ARABIDOPSIS THALIANA METHIONINE SULFOXIDE REDUCTASE A1, peptidemethionine sulfoxide reductase 1	peptidemethionine sulfoxide reductase 1	Dicotyledons,Monocotyledons,Moss
AT5G61680	HGT from plants to bacteria	no symbol available	no full name available	Pectin lyase-like superfamily protein	Dicotyledons,Monocotyledons,Moss
AT5G61830	Unclear phylogenetic pattern	no symbol available	no full name available	NAD(P)-binding Rossmann-fold superfamily protein	Dicotyledons,Monocotyledons,Moss
AT5G62420	No HGT detection	no symbol available	no full name available	NAD(P)-linked oxidoreductase superfamily protein	Dicotyledons,Monocotyledons,Moss
AT5G62670	No HGT detection	HA11, AHA11	H(+)-ATPase 11	H[+]-ATPase 11	Dicotyledons,Monocotyledons,Moss
AT5G62740	No HGT detection	AtHIR4, HIR4, HIR1, ATHIR1	hypersensitive induced reaction 4, HYPERSENSITIVE-INDUCED RESPONSE PROTEIN 1	SPFH/Band 7/PHB domain-containing membrane-associated protein family	Dicotyledons,Monocotyledons,Moss
AT5G62980	HGT from bacteria to plants	FOLB2		Dihydroneopterin aldolase	Dicotyledons,Monocotyledons,Moss
AT5G63030	HGT from bacteria to eukaryotes	GRXC1	glutaredoxin C1	Thioredoxin superfamily protein	Dicotyledons,Monocotyledons,Moss
AT5G63140	HGT from bacteria to eukaryotes	ATPAP29, PAP29	purple acid phosphatase 29	purple acid phosphatase 29	Dicotyledons,Monocotyledons,Moss
AT5G63680	HGT from bacteria to eukaryotes	no symbol available	no full name available	Pyruvate kinase family protein	Dicotyledons,Monocotyledons,Moss
AT5G64280	Unclear phylogenetic pattern	DiT2.2	dicarboxylate transporter 2.2	dicarboxylate transporter 2.2	Dicotyledons,Monocotyledons,Moss
AT5G64350	No HGT detection	FKBP12, ATFKBP12, FKP12	ARABIDOPSIS THALIANA FK506-BINDING PROTEIN 12, FK506-binding protein 12	FK506-binding protein 12	Dicotyledons,Monocotyledons,Moss
AT5G65010	HGT from bacteria to plants	ASN2	asparagine synthetase 2	asparagine synthetase 2	Dicotyledons,Monocotyledons,Moss
AT5G65690	HGT from bacteria to eukaryotes	PCK2, PEPCK	phosphoenolpyruvate carboxykinase 2, PHOSPHOENOLPYRUVATE CARBOXYKINASE	phosphoenolpyruvate carboxykinase 2	Dicotyledons,Monocotyledons,Moss
AT5G66060	HGT from bacteria to eukaryotes	no symbol available	no full name available	2-oxoglutarate (2OG) and Fe(II)-dependent oxygenase superfamily protein	Dicotyledons,Monocotyledons,Moss
AT5G66280	No HGT detection	GMD1	"GDP-D-mannose 4,6-dehydratase 1"	GDP-D-mannose 4%2C6-dehydratase 1	Dicotyledons,Monocotyledons,Moss
AT5G66460	HGT from plants to bacteria	AtMAN7, MAN7	endo-beta-mannase 7	Glycosyl hydrolase superfamily protein	Dicotyledons,Monocotyledons,Moss
AT5G67330	HGT from bacteria to eukaryotes	ATNRAMP4, NRAMP4	ARABIDOPSIS THALIANA NATURAL RESISTANCE ASSOCIATED MACROPHAGE PROTEIN 4, natural resistance associated macrophage protein 4	natural resistance associated macrophage protein 4	Dicotyledons,Monocotyledons,Moss
AT5G67540	HGT from bacteria to plants	GH43A		Arabinanase/levansucrase/invertase	Dicotyledons,Moss
