# Supplementary material for: Widespread horizontal gene transfer between plants and bacteria
Source: ISME Commun. 2024 May 13;4(1):ycae073. doi: 10.1093/ismeco/ycae073 (PMC11131428; doi:10.1093/ismeco/ycae073)
Supplement: Supplementary_material_ycae073 [file supplementary_material_ycae073.zip › Supplementary Table 4.xlsx]

## Sheet: גיליון1
Phylogenetic group	Assembly Accession	Organism Name	Assembly Level
Amorphea	GCA_000006445.2	Debaryomyces hansenii CBS767	Chromosome
Amorphea	GCA_002079055.1	Saccharomyces paradoxus	Chromosome
Amorphea	GCA_000237345.1	Naumovozyma castellii CBS 4309	Chromosome
Amorphea	GCA_000026365.1	Zygosaccharomyces rouxii	Chromosome
Amorphea	GCA_000243375.1	Torulaspora delbrueckii	Chromosome
Amorphea	GCA_000142805.1	Lachancea thermotolerans CBS 6340	Chromosome
Amorphea	GCA_000304475.1	Kazachstania africana CBS 2517	Chromosome
Amorphea	GCA_000315915.1	Tetrapisispora blattae CBS 6284	Chromosome
Amorphea	GCA_000348985.1	Kazachstania naganishii CBS 8797	Chromosome
Amorphea	GCA_000227115.2	Naumovozyma dairenensis CBS 421	Chromosome
Amorphea	GCA_000182965.3	Candida albicans SC5314	Chromosome
Amorphea	GCA_000011425.1	Aspergillus nidulans FGSC A4	Chromosome
Amorphea	GCA_014117465.1	Aspergillus flavus NRRL3357	Chromosome
Amorphea	GCA_000027005.1	Komagataella phaffii GS115	Chromosome
Amorphea	GCA_900079805.1	Fusarium fujikuroi IMI 58289	Chromosome
Amorphea	GCA_000185945.1	Cryptococcus gattii WM276	Chromosome
Amorphea	GCA_000315875.1	Candida orthopsilosis Co 90-125	Chromosome
Amorphea	GCA_000091225.2	Encephalitozoon cuniculi GB-M1	Chromosome
Amorphea	GCA_900007375.1	Fusarium venenatum	Chromosome
Amorphea	GCA_026914265.1	Mya arenaria	Chromosome
Amorphea	GCA_000146465.1	Encephalitozoon intestinalis ATCC 50506	Chromosome
Amorphea	GCA_000235365.1	Eremothecium cymbalariae DBVPG#7215	Chromosome
Amorphea	GCA_000187245.3	Ogataea parapolymorpha DL-1	Chromosome
Amorphea	GCA_000236905.1	Tetrapisispora phaffii CBS 4417	Chromosome
Amorphea	GCA_000002655.1	Aspergillus fumigatus Af293	Chromosome
Amorphea	GCA_000182925.2	Neurospora crassa OR74A	Chromosome
Amorphea	GCA_000002495.2	Pyricularia oryzae 70-15	Chromosome
Amorphea	GCA_000004195.4	Xenopus tropicalis	Chromosome
Amorphea	GCA_000240135.3	Fusarium graminearum PH-1	Chromosome
Amorphea	GCA_000005575.1	Anopheles gambiae str. PEST	Chromosome
Amorphea	GCA_000237925.2	Schistosoma mansoni	Chromosome
Amorphea	GCA_000002335.3	Tribolium castaneum	Chromosome
Amorphea	GCA_000184455.3	Aspergillus oryzae RIB40	Chromosome
Amorphea	GCA_000328475.2	Ustilago maydis 521	Chromosome
Amorphea	GCA_001723175.3	Penicillium oxalicum	Chromosome
Amorphea	GCA_000149555.1	Fusarium verticillioides 7600	Chromosome
Amorphea	GCA_013339725.1	Rhipicephalus microplus	Chromosome
Amorphea	GCA_016881025.1	Ictidomys tridecemlineatus	Chromosome
Amorphea	GCA_000004555.3	Caenorhabditis briggsae	Chromosome
Amorphea	GCA_021901695.1	Puccinia striiformis f. sp. tritici	Chromosome
Amorphea	GCA_022985175.1	Labeo rohita	Chromosome
Amorphea	GCA_003073045.1	Pomacea canaliculata	Chromosome
Amorphea	GCA_000803125.3	Camelus dromedarius	Chromosome
Amorphea	GCA_905115235.1	Hermetia illucens	Chromosome
Amorphea	GCA_019176455.1	Solea senegalensis	Chromosome
Amorphea	GCA_004355905.1	Pyricularia grisea	Chromosome
Amorphea	GCA_013339695.2	Rhipicephalus sanguineus	Chromosome
Amorphea	GCA_010015445.1	Perca fluviatilis	Chromosome
Amorphea	GCA_007210705.1	Tigriopus californicus	Chromosome
Amorphea	GCA_004354835.1	Perca flavescens	Chromosome
Amorphea	GCA_000209165.1	Scheffersomyces stipitis CBS 6054	Chromosome
Amorphea	GCA_010183535.1	Caenorhabditis remanei	Chromosome
Amorphea	GCA_001298625.1	Saccharomyces eubayanus	Chromosome
Amorphea	GCA_001672515.1	Colletotrichum higginsianum IMI 349063	Chromosome
Amorphea	GCA_000303195.2	Fusarium pseudograminearum CS3096	Chromosome
Amorphea	GCA_000002545.2	Nakaseomyces glabratus	Chromosome
Amorphea	GCA_000002525.1	Yarrowia lipolytica CLIB122	Chromosome
Amorphea	GCA_016835505.1	Polypterus senegalus	Chromosome
Amorphea	GCA_003672135.1	Ooceraea biroi	Chromosome
Amorphea	GCA_020536995.1	Dreissena polymorpha	Chromosome
Amorphea	GCA_002742065.1	Cercospora beticola	Chromosome
Amorphea	GCA_001653235.2	Pochonia chlamydosporia 170	Chromosome
Amorphea	GCA_000699445.3	Schistosoma haematobium	Chromosome
Amorphea	GCA_003711565.2	Takifugu flavidus	Chromosome
Amorphea	GCA_001040885.1	Strongyloides ratti	Chromosome
Amorphea	GCA_019097595.1	Hemibagrus wyckioides	Chromosome
Amorphea	GCA_020497125.1	Mauremys mutica	Chromosome
Amorphea	GCA_019609905.1	Fusarium poae	Chromosome
Amorphea	GCA_014905175.1	Aphidius gifuensis	Chromosome
Amorphea	GCA_020623625.1	Saccharomycodes ludwigii	Chromosome
Amorphea	GCA_017589495.2	Alosa alosa	Chromosome
Amorphea	GCA_014805685.1	Silurus meridionalis	Chromosome
Amorphea	GCA_012432095.1	Onychostoma macrolepis	Chromosome
Amorphea	GCA_001625195.1	Drechmeria coniospora	Chromosome
Amorphea	GCA_025200985.1	Drosophila gunungcola	Chromosome
Amorphea	GCA_013339745.2	Dermacentor silvarum	Chromosome
Amorphea	GCA_000277815.3	Encephalitozoon hellem ATCC 50504	Chromosome
Amorphea	GCA_028502605.1	Trichoderma breve	Chromosome
Amorphea	GCA_028009165.1	Akanthomyces muscarius	Chromosome
Amorphea	GCA_019915245.1	Fusarium musae	Chromosome
Amorphea	GCA_018924745.1	Marasmius oreades	Chromosome
Amorphea	GCA_017499595.2	Psilocybe cubensis	Chromosome
Amorphea	GCA_020080835.1	Cotesia glomerata	Chromosome
Amorphea	GCA_024868665.2	Triplophysa rosa	Chromosome
Amorphea	GCA_000280035.2	Encephalitozoon romaleae SJ-2008	Chromosome
Amorphea	GCA_008692095.1	Etheostoma spectabile	Chromosome
Amorphea	GCA_025433545.1	Fusarium keratoplasticum	Chromosome
Amorphea	GCA_004337985.1	Pyricularia pennisetigena	Chromosome
Amorphea	GCA_014466175.1	Vespula pensylvanica	Chromosome
Amorphea	GCA_003054445.1	Pichia kudriavzevii	Complete Genome
Amorphea	GCA_000026945.1	Candida dubliniensis CD36	Complete Genome
Amorphea	GCA_947243775.1	Saccharomyces kudriavzevii IFO 1802	Complete Genome
Amorphea	GCA_947241705.1	Saccharomyces mikatae IFO 1815	Complete Genome
Amorphea	GCA_001640025.2	Sugiyamaella lignohabitans	Complete Genome
Amorphea	GCA_029542785.1	Malassezia japonica	Complete Genome
Amorphea	GCA_029542925.1	Malassezia vespertilionis	Complete Genome
Amorphea	GCA_027921745.1	Schizosaccharomyces osmophilus	Complete Genome
Amorphea	GCA_001548555.1	Eremothecium sinecaudum	Complete Genome
Amorphea	GCA_014133895.1	Torulaspora globosa	Complete Genome
Amorphea	GCA_005498985.1	Sporisorium graminicola	Complete Genome
Amorphea	GCA_011074865.2	Brettanomyces nanus	Complete Genome
Amorphea	GCA_030864355.1	Cutaneotrichosporon cavernicola	Complete Genome
Amorphea	GCA_013085055.1	Fusarium oxysporum Fo47	Complete Genome
Amorphea	GCA_016906535.1	Rhizoctonia solani	Complete Genome
Amorphea	GCA_001417885.1	Kluyveromyces marxianus DMKU3-1042	Complete Genome
Amorphea	GCA_009556855.1	Talaromyces marneffei	Complete Genome
Amorphea	GCA_000687475.2	Ustilaginoidea virens	Complete Genome
Amorphea	GCA_026914185.1	Puccinia triticina	Complete Genome
Amorphea	GCA_000226095.1	Thermothelomyces thermophilus ATCC 42464	Complete Genome
Amorphea	GCA_011074885.2	Brettanomyces bruxellensis	Complete Genome
Amorphea	GCA_003290485.1	Malassezia restricta	Complete Genome
Amorphea	GCA_016861735.1	Aspergillus chevalieri	Complete Genome
Amorphea	GCA_004011695.2	Ascochyta rabiei	Complete Genome
Amorphea	GCA_000091025.4	Eremothecium gossypii ATCC 10895	Complete Genome
Amorphea	GCA_020509005.2	Fulvia fulva	Complete Genome
Amorphea	GCA_023278565.1	Colletotrichum lupini	Complete Genome
Amorphea	GCA_016861865.1	Aspergillus puulaauensis	Complete Genome
Amorphea	GCA_026873545.1	Fusarium falciforme	Complete Genome
Amorphea	GCA_022605165.1	Purpureocillium takamizusanense	Complete Genome
Amorphea	GCA_013368755.1	Talaromyces rugulosus	Complete Genome
Amorphea	GCA_013402915.1	Zygotorulaspora mrakii	Complete Genome
Amorphea	GCA_000002515.1	Kluyveromyces lactis	Complete Genome
Amorphea	GCA_000208925.2	Entamoeba histolytica HM-1:IMSS	Scaffold
Amorphea	GCA_000313135.1	Acanthamoeba castellanii str. Neff	Scaffold
Amorphea	GCA_000330505.1	Entamoeba invadens IP1	Scaffold
Amorphea	GCA_000203815.1	Cavenderia fasciculata	Scaffold
Amorphea	GCA_000209125.2	Entamoeba dispar SAW760	Scaffold
Amorphea	GCA_000190715.1	Dictyostelium purpureum	Scaffold
Amorphea	GCA_000257125.1	Entamoeba nuttalli P19	Scaffold
Amorphea	GCA_000004825.1	Heterostelium album PN500	Scaffold
Amorphea	GCA_000787575.2	Acytostelium subglobosum LB1	Scaffold
Amorphea	GCA_020536535.1	Pelomyxa schiedti	Scaffold
Amorphea	GCA_000142905.1	Thecamonas trahens ATCC 50062	Scaffold
Archaea	GCA_004799605.1	Halobacterium salinarum	Complete Genome
Archaea	GCA_000025685.1	Haloferax volcanii DS2	Complete Genome
Archaea	GCA_002945325.1	Methanococcus maripaludis	Complete Genome
Archaea	GCA_000007345.1	Methanosarcina acetivorans C2A	Complete Genome
Archaea	GCA_008245085.1	Pyrococcus furiosus DSM 3638	Complete Genome
Archaea	GCA_000016525.1	Methanobrevibacter smithii ATCC 35061	Complete Genome
Archaea	GCA_000009965.1	Thermococcus kodakarensis KOD1	Complete Genome
Archaea	GCA_005406325.1	Haloferax mediterranei ATCC 33500	Complete Genome
Archaea	GCA_000304355.2	Methanoculleus bourgensis MS2	Complete Genome
Archaea	GCA_000091665.1	Methanocaldococcus jannaschii DSM 2661	Complete Genome
Archaea	GCA_000018465.1	Nitrosopumilus maritimus SCM1	Complete Genome
Archaea	GCA_000195915.1	Thermoplasma acidophilum DSM 1728	Complete Genome
Archaea	GCA_000172995.2	Halogeometricum borinquense DSM 11551	Complete Genome
Archaea	GCA_000007225.1	Pyrobaculum aerophilum str. IM2	Complete Genome
Archaea	GCA_000023965.1	Halomicrobium mukohataei DSM 12286	Complete Genome
Archaea	GCA_000022205.1	Halorubrum lacusprofundi ATCC 49239	Complete Genome
Archaea	GCA_000230715.3	Natronobacterium gregoryi SP2	Complete Genome
Archaea	GCA_000196895.1	Halalkalicoccus jeotgali B3	Complete Genome
Archaea	GCA_000017945.1	Ignicoccus hospitalis KIN4/I	Complete Genome
Archaea	GCA_000698785.1	Nitrososphaera viennensis EN76	Complete Genome
Archaea	GCA_000018365.1	Thermococcus onnurineus NA1	Complete Genome
Archaea	GCA_000011125.1	Aeropyrum pernix K1	Complete Genome
Archaea	GCA_000013445.1	Methanospirillum hungatei JF-1	Complete Genome
Archaea	GCA_000024185.1	Methanobrevibacter ruminantium M1	Complete Genome
Archaea	GCA_026000775.1	Vulcanisaeta souniana JCM 11219	Complete Genome
Archaea	GCA_000151105.2	Thermococcus barophilus MP	Complete Genome
Archaea	GCA_000195935.2	Pyrococcus abyssi GE5	Complete Genome
Archaea	GCA_017352095.1	Natrinema longum	Complete Genome
Archaea	GCA_003856835.1	Haloplanus aerogenes	Complete Genome
Archaea	GCA_001971705.1	Natronorubrum daqingense	Complete Genome
Archaea	GCA_002788215.1	Halohasta litchfieldiae	Complete Genome
Archaea	GCA_021233435.1	Halobacterium noricense	Complete Genome
Archaea	GCA_000470655.1	Halorhabdus tiamatea SARL4B	Complete Genome
Archaea	GCA_000214725.1	Methanobacterium paludis	Complete Genome
Archaea	GCA_001886955.1	Halodesulfurarchaeum formicicum	Complete Genome
Archaea	GCA_001412615.1	Pyrodictium delaneyi	Complete Genome
Archaea	GCA_001889405.1	Methanohalophilus halophilus	Complete Genome
Archaea	GCA_000517445.1	Thermococcus paralvinellae	Complete Genome
Archaea	GCA_002078355.1	Ferroplasma acidiphilum	Complete Genome
Archaea	GCA_023167465.1	Methanothermobacter tenebrarum	Complete Genome
Archaea	GCA_000970285.1	Methanosarcina horonobensis HB-1 = JCM 15518	Complete Genome
Archaea	GCA_000226975.3	Halobiforma lacisalsi AJ5	Complete Genome
Archaea	GCA_000230735.3	Natrinema pellirubrum DSM 15624	Complete Genome
Archaea	GCA_000025625.1	Natrialba magadii ATCC 43099	Complete Genome
Archaea	GCA_018200015.1	Haloarcula sinaiiensis ATCC 33800	Complete Genome
Archaea	GCA_004799645.1	Natronorubrum bangense	Complete Genome
Archaea	GCA_019669965.1	Methanoculleus chikugoensis	Complete Genome
Archaea	GCA_000013725.1	Methanococcoides burtonii DSM 6242	Complete Genome
Archaea	GCA_000025505.1	Ferroglobus placidus DSM 10642	Complete Genome
Archaea	GCA_000223395.1	Pyrolobus fumarii 1A	Complete Genome
Archaea	GCA_000011105.1	Pyrococcus horikoshii OT3	Complete Genome
Archaea	GCA_000007185.1	Methanopyrus kandleri AV19	Complete Genome
Archaea	GCA_000591035.1	Aeropyrum camini SY1 = JCM 12091	Complete Genome
Archaea	GCA_000008265.1	Picrophilus oshimae DSM 9789	Complete Genome
Archaea	GCA_000025325.1	Haloterrigena turkmenica DSM 5511	Complete Genome
Archaea	GCA_000969885.1	Methanosarcina thermophila TM-1	Complete Genome
Archaea	GCA_019175345.1	Saccharolobus shibatae B12	Complete Genome
Archaea	GCA_000148385.1	Vulcanisaeta distributa DSM 14429	Complete Genome
Archaea	GCA_000016385.1	Pyrobaculum arsenaticum DSM 13514	Complete Genome
Archaea	GCA_000022365.1	Thermococcus gammatolerans EJ3	Complete Genome
Archaea	GCA_000253055.1	Thermoproteus tenax Kra 1	Complete Genome
Archaea	GCA_000231015.3	Desulfurococcus amylolyticus DSM 16532	Complete Genome
Archaea	GCA_000258425.1	Fervidicoccus fontis Kam940	Complete Genome
Archaea	GCA_000092185.1	Thermosphaera aggregans DSM 11486	Complete Genome
Archaea	GCA_000186365.1	Desulfurococcus mucosus DSM 2162	Complete Genome
Archaea	GCA_000166095.1	Methanothermus fervidus DSM 2088	Complete Genome
Archaea	GCA_013402815.2	Natrinema halophilum	Complete Genome
Archaea	GCA_003430825.1	Natrarchaeobaculum sulfurireducens	Complete Genome
Archaea	GCA_003201835.2	Acidianus brierleyi	Complete Genome
Archaea	GCA_000875775.1	Nitrosopumilus piranensis	Complete Genome
Archaea	GCA_000970085.1	Methanosarcina siciliae T4/M	Complete Genome
Archaea	GCA_000328685.1	Natronococcus occultus SP4	Complete Genome
Archaea	GCA_000217715.1	Halopiger xanaduensis SH-6	Complete Genome
Archaea	GCA_000328525.1	Halovivax ruber XH-70	Complete Genome
Archaea	GCA_000063445.1	Methanocella arvoryzae MRE50	Complete Genome
Archaea	GCA_000011085.1	Haloarcula marismortui ATCC 43049	Complete Genome
Archaea	GCA_000023945.1	Halorhabdus utahensis DSM 12940	Complete Genome
Archaea	GCA_000204415.1	Methanothrix soehngenii GP6	Complete Genome
Archaea	GCA_000011005.1	Methanocella paludicola SANAE	Complete Genome
Archaea	GCA_000021965.1	Methanosphaerula palustris E1-9c	Complete Genome
Archaea	GCA_000591055.1	Natronomonas moolapensis 8.8.11	Complete Genome
Archaea	GCA_000147875.1	Methanolacinia petrolearia DSM 11571	Complete Genome
Archaea	GCA_000327485.1	Methanoregula formicica SMSP	Complete Genome
Archaea	GCA_000517625.1	Halostagnicola larsenii XH-48	Complete Genome
Archaea	GCA_000011205.1	Sulfurisphaera tokodaii str. 7	Complete Genome
Archaea	GCA_000026045.1	Natronomonas pharaonis DSM 2160	Complete Genome
Archaea	GCA_000017625.1	Methanoregula boonei 6A8	Complete Genome
Archaea	GCA_000015825.1	Methanoculleus marisnigri JR1	Complete Genome
Archaea	GCA_000328665.1	Methanomethylovorans hollandica DSM 15978	Complete Genome
Archaea	GCA_000251105.1	Methanocella conradii HZ254	Complete Genome
Archaea	GCA_000190315.1	Vulcanisaeta moutnovskia 768-28	Complete Genome
Archaea	GCA_000196655.1	Methanohalobium evestigatum Z-7303	Complete Genome
Archaea	GCA_000246985.3	Thermococcus litoralis DSM 5473	Complete Genome
Archaea	GCA_000217995.1	Methanosalsum zhilinae DSM 4017	Complete Genome
Archaea	GCA_000018305.1	Caldivirga maquilingensis IC-167	Complete Genome
Archaea	GCA_000385565.1	Archaeoglobus sulfaticallidus PM70-1	Complete Genome
Archaea	GCA_000025865.1	Methanohalophilus mahii DSM 5219	Complete Genome
Archaea	GCA_000015805.1	Pyrobaculum calidifontis JCM 11548	Complete Genome
Archaea	GCA_000152265.2	Ferroplasma acidarmanus Fer1	Complete Genome
Archaea	GCA_000194625.1	Archaeoglobus veneficus SNP6	Complete Genome
Archaea	GCA_000014945.1	Methanothrix thermoacetophila PT	Complete Genome
Archaea	GCA_000725425.1	Palaeococcus pacificus DY20341	Complete Genome
Archaea	GCA_000214415.1	Methanotorris igneus Kol 5	Complete Genome
Archaea	GCA_000022545.1	Thermococcus sibiricus MM 739	Complete Genome
Archaea	GCA_000204925.1	Metallosphaera cuprina Ar-4	Complete Genome
Archaea	GCA_000015205.1	Pyrobaculum islandicum DSM 4184	Complete Genome
Archaea	GCA_000015765.1	Methanocorpusculum labreanum Z	Complete Genome
Archaea	GCA_000015225.1	Thermofilum pendens Hrk 5	Complete Genome
Archaea	GCA_000019805.1	Pyrobaculum neutrophilum V24Sta	Complete Genome
Archaea	GCA_000024625.1	Methanocaldococcus vulcanius M7	Complete Genome
Archaea	GCA_000017165.1	Methanococcus vannielii SB	Complete Genome
Archaea	GCA_000215995.1	Pyrococcus yayanosii CH1	Complete Genome
Archaea	GCA_000015145.1	Hyperthermus butylicus DSM 5456	Complete Genome
Archaea	GCA_000179575.2	Methanothermococcus okinawensis IH1	Complete Genome
Archaea	GCA_000145295.1	Methanothermobacter marburgensis str. Marburg	Complete Genome
Archaea	GCA_000011185.1	Thermoplasma volcanium GSS1	Complete Genome
Archaea	GCA_000092465.1	Staphylothermus hellenicus DSM 12710	Complete Genome
Archaea	GCA_000015945.1	Staphylothermus marinus F1	Complete Genome
Archaea	GCA_000017185.1	Methanococcus aeolicus Nankai-3	Complete Genome
Archaea	GCA_000025285.1	Archaeoglobus profundus DSM 5631	Complete Genome
Archaea	GCA_000317795.1	Caldisphaera lagunensis DSM 15908	Complete Genome
Archaea	GCA_000144915.1	Acidilobus saccharovorans 345-15	Complete Genome
Archaea	GCA_000023985.1	Methanocaldococcus fervens AG86	Complete Genome
Archaea	GCA_001481685.1	Ignicoccus islandicus DSM 13165	Complete Genome
Archaea	GCA_000092305.1	Methanocaldococcus infernus ME	Complete Genome
Archaea	GCA_013415905.1	Halosimplex pelagicum	Complete Genome
Archaea	GCA_000969905.1	Methanosarcina vacuolata Z-761	Complete Genome
Archaea	GCA_013415885.1	Halosimplex rubrum	Complete Genome
Archaea	GCA_002906575.1	Salinigranum rubrum	Complete Genome
Archaea	GCA_016065055.1	Halosimplex litoreum	Complete Genome
Archaea	GCA_025231485.1	Salinirubellus salinus	Complete Genome
Archaea	GCA_013402875.1	Halobaculum salinum	Complete Genome
Archaea	GCA_002156705.1	Natrarchaeobaculum aegyptiacum	Complete Genome
Archaea	GCA_017352155.2	Haloterrigena alkaliphila	Complete Genome
Archaea	GCA_013456555.2	Natrinema zhouii	Complete Genome
Archaea	GCA_013391105.1	Natronomonas salina	Complete Genome
Archaea	GCA_013401515.1	Halobaculum halophilum	Complete Genome
Archaea	GCA_009392895.1	Natronorubrum aibiense	Complete Genome
Archaea	GCA_002952775.1	Halalkaliarchaeum desulfuricum	Complete Genome
Archaea	GCA_009762275.1	Haloplanus rallus	Complete Genome
Archaea	GCA_001304615.2	Methanosarcina flavescens	Complete Genome
Archaea	GCA_013391085.1	Natronomonas halophila	Complete Genome
Archaea	GCA_024662215.1	Methanoplanus endosymbiosus	Complete Genome
Archaea	GCA_020886315.1	Saccharolobus caldissimus	Complete Genome
Archaea	GCA_017094485.1	Natranaeroarchaeum sulfidigenes	Complete Genome
Archaea	GCA_018228765.1	Halorubrum ruber	Complete Genome
Archaea	GCA_019880245.1	Halobaculum roseum	Complete Genome
Archaea	GCA_019823105.1	Halobaculum magnesiiphilum	Complete Genome
Archaea	GCA_019880225.1	Halobaculum rubrum	Complete Genome
Archaea	GCA_019704315.1	Stygiolobus caldivivus	Complete Genome
Archaea	GCA_013267195.1	Halorubrum salinarum	Complete Genome
Archaea	GCA_009729055.1	Sulfurisphaera ohwakuensis	Complete Genome
Archaea	GCA_030296715.1	Methanobacterium ferruginis	Complete Genome
Archaea	GCA_022870485.1	Halococcus dombrowskii	Complete Genome
Archaea	GCA_017357525.1	Methanofollis aquaemaris	Complete Genome
Archaea	GCA_003058365.1	Halococcoides cellulosivorans	Complete Genome
Archaea	GCA_013388255.1	Methanolobus zinderi	Complete Genome
Archaea	GCA_021233415.1	Halobacterium litoreum	Complete Genome
Archaea	GCA_026684035.1	Methanogenium organophilum	Complete Genome
Archaea	GCA_003201675.2	Metallosphaera hakonensis JCM 8857 = DSM 7519	Complete Genome
Archaea	GCA_023115355.1	Halocatena salina	Complete Genome
Archaea	GCA_002813695.1	Methanobacterium subterraneum	Complete Genome
Archaea	GCA_001488575.1	Halobacterium hubeiense	Complete Genome
Archaea	GCA_021184045.1	Methanococcoides orientis	Complete Genome
Archaea	GCA_000234805.1	Pyrobaculum ferrireducens	Complete Genome
Archaea	GCA_025914035.1	Methanoculleus submarinus	Complete Genome
Archaea	GCA_029633915.1	Methanomicrobium antiquum	Complete Genome
Archaea	GCA_003201765.2	Acidianus sulfidivorans JP7	Complete Genome
Archaea	GCA_009729015.1	Acidianus ambivalens	Complete Genome
Archaea	GCA_006274605.1	Thermococcus indicus	Complete Genome
Archaea	GCA_005222525.1	Metallosphaera prunae	Complete Genome
Archaea	GCA_018141185.1	Methanobacterium alkalithermotolerans	Complete Genome
Archaea	GCA_013343295.1	Metallosphaera tengchongensis	Complete Genome
Archaea	GCA_013407185.1	Nitrosopumilus ureiphilus	Complete Genome
Archaea	GCA_008152015.1	Thermococcus aciditolerans	Complete Genome
Archaea	GCA_000769655.1	Thermococcus eurythermalis	Complete Genome
Archaea	GCA_002214505.1	Thermococcus siculi	Complete Genome
Archaea	GCA_904067545.1	Thermococcus camini	Complete Genome
Archaea	GCA_002214585.1	Thermococcus profundus	Complete Genome
Archaea	GCA_009729035.1	Stygiolobus azoricus	Complete Genome
Archaea	GCA_001577775.1	Pyrococcus kukulkanii	Complete Genome
Archaea	GCA_000265525.1	Thermococcus cleftensis	Complete Genome
Archaea	GCA_023746595.1	Thermococcus argininiproducens	Complete Genome
Archaea	GCA_001647085.1	Thermococcus piezophilus	Complete Genome
Archaea	GCA_002214465.1	Thermococcus barossii	Complete Genome
Archaea	GCA_000816105.1	Thermococcus guaymasensis DSM 11113	Complete Genome
Archaea	GCA_002214565.1	Thermococcus radiotolerans	Complete Genome
Archaea	GCA_002214365.1	Thermococcus celer Vu 13 = JCM 8558	Complete Genome
Archaea	GCA_001592435.1	Thermococcus peptonophilus	Complete Genome
Archaea	GCA_000956175.1	Nitrosopumilus adriaticus	Complete Genome
Archaea	GCA_002214485.1	Thermococcus pacificus	Complete Genome
Archaea	GCA_001006045.1	Geoglobus ahangari	Complete Genome
Archaea	GCA_025397995.1	Methanothermobacter wolfeii	Complete Genome
Archaea	GCA_002214385.1	Thermococcus gorgonarius	Complete Genome
Archaea	GCA_014876775.1	Infirmifilum lucidum	Complete Genome
Archaea	GCA_000993805.1	Infirmifilum uzonense	Complete Genome
Archaea	GCA_000739065.1	Methanocaldococcus bathoardescens	Complete Genome
Archaea	GCA_013340765.1	Conexivisphaera calida	Complete Genome
Archaea	GCA_013407165.1	Nitrosopumilus oxyclinae	Complete Genome
Archaea	GCA_013407145.1	Nitrosopumilus cobalaminigenes	Complete Genome
Archaea	GCA_902827225.1	Methanocaldococcus lauensis	Complete Genome
Archaea	GCA_000800805.1	Candidatus Methanoplasma termitum	Complete Genome
Archaea	GCA_000264495.1	Thermogladius calderae 1633	Complete Genome
Archaea	GCA_023169545.1	Nanobdella aerobiophila	Complete Genome
Archaea	GCA_003852155.1	Saccharolobus solfataricus	Complete Genome
Archaea	GCA_000007065.1	Methanosarcina mazei Go1	Complete Genome
Archaea	GCA_000970065.1	Methanosarcina barkeri 227	Complete Genome
Archaea	GCA_001458655.1	Methanobacterium formicicum	Complete Genome
Archaea	GCA_019669925.1	Methanobrevibacter arboriphilus	Complete Genome
Archaea	GCA_010692905.1	Haloferax alexandrinus	Complete Genome
Archaea	GCA_000009185.1	Haloquadratum walsbyi DSM 16790	Complete Genome
Archaea	GCA_004126515.1	Halorubrum ezzemoulense	Complete Genome
Archaea	GCA_024730625.1	Haloferax larsenii	Complete Genome
Archaea	GCA_001190965.1	Haloferax gibbonsii	Complete Genome
Archaea	GCA_000734035.1	Archaeoglobus fulgidus DSM 8774	Complete Genome
Archaea	GCA_001563245.1	Methanobrevibacter olleyae	Complete Genome
Archaea	GCA_029225785.1	Haloferax lucentense	Complete Genome
Archaea	GCA_000303155.1	Candidatus Nitrososphaera gargensis Ga9.2	Complete Genome
Archaea	GCA_000300255.2	Candidatus Methanomethylophilus alvus Mx1201	Complete Genome
Archaea	GCA_000191585.1	Methanobacterium lacus	Complete Genome
Archaea	GCA_001305655.1	Halanaeroarchaeum sulfurireducens	Complete Genome
Archaea	GCA_946300405.1	Thermococcus nautili	Complete Genome
Archaea	GCA_000299395.1	Candidatus Nitrosopumilus sediminis	Complete Genome
Archaea	GCA_000955905.3	Candidatus Nitrosotenuis cloacae	Complete Genome
Archaea	GCA_000970265.1	Methanosarcina lacustris Z-7289	Complete Genome
Archaea	GCA_005890195.1	Natrinema pallidum	Complete Genome
Archaea	GCA_000235565.1	Methanothrix harundinacea 6Ac	Complete Genome
Archaea	GCA_000213215.1	Acidianus hospitalis W1	Complete Genome
Archaea	GCA_000193375.1	Thermoproteus uzoniensis 768-20	Complete Genome
Archaea	GCA_000813245.1	Thermofilum adornatum 1505	Complete Genome
Archaea	GCA_000299365.1	Candidatus Nitrosopumilus koreensis AR1	Complete Genome
Archaea	GCA_000019605.1	Candidatus Korarchaeum cryptofilum OPF8	Complete Genome
Archaea	GCA_016906025.1	Haloterrigena salifodinae	Complete Genome
Archaea	GCA_003342695.1	Haloplanus rubicundus	Complete Genome
Archaea	GCA_002844335.1	Haloarcula taiwanensis	Complete Genome
Archaea	GCA_000730285.1	Candidatus Nitrososphaera evergladensis SR1	Complete Genome
Archaea	GCA_017094445.1	Halapricum desulfuricans	Complete Genome
Archaea	GCA_002116695.1	Acidianus manzaensis	Complete Genome
Archaea	GCA_008326385.1	Sulfuracidifex tepidarius	Complete Genome
Archaea	GCA_900095295.1	Methanobacterium congolense	Complete Genome
Archaea	GCA_900012635.1	Thermococcus chitonophagus	Complete Genome
Archaea	GCA_900090055.1	Cuniculiplasma divulgatum	Complete Genome
Archaea	GCA_900248165.1	Candidatus Nitrosocaldus cavascurensis	Complete Genome
Archaea	GCA_002156965.1	Candidatus Nitrosomarinus catalina	Complete Genome
Archaea	GCA_000812185.1	Candidatus Nitrosopelagicus brevis	Complete Genome
Archaea	GCA_009617975.1	Candidatus Nanohalobium constans	Complete Genome
Archaea	GCA_002214165.1	Candidatus Mancarchaeum acidiphilum	Complete Genome
Bryophyta	GCA_014871385.1	Ceratodon purpureus	Chromosome
Bryophyta	GCA_003032435.1	Marchantia polymorpha	Scaffold
Cryptista	GCA_000315625.1	Guillardia theta CCMP2712	Scaffold
Cryptista	GCA_026770585.1	Cryptophyta sp. CCMP2293	Scaffold
Green algae	GCA_000214015.2	Ostreococcus tauri	Chromosome
Green algae	GCA_002220235.1	Bathycoccus prasinos	Chromosome
Green algae	GCA_000002595.3	Chlamydomonas reinhardtii	Chromosome
Green algae	GCA_020887355.1	Coccomyxa sp. Obi	Chromosome
Green algae	GCA_014905635.1	Scenedesmus sp. PABB004	Chromosome
Green algae	GCA_000090985.2	Micromonas commoda	Complete Genome
Green algae	GCA_030272155.1	Tetradesmus obliquus	Complete Genome
Green algae	GCA_023205875.1	Chloropicon primus	Complete Genome
Green algae	GCA_000092065.1	Ostreococcus lucimarinus CCE9901	Complete Genome
Green algae	GCA_003427395.1	Chara braunii	Scaffold
Green algae	GCA_948144175.1	Closterium sp. NIES-65	Scaffold
Green algae	GCA_948144035.1	Closterium sp. NIES-64	Scaffold
Red algae	GCA_009829735.1	Neopyropia yezoensis	Chromosome
Red algae	GCA_000091205.1	Cyanidioschyzon merolae strain 10D	Complete Genome
Red algae	GCA_000341285.1	Galdieria sulphuraria	Scaffold
Red algae	GCA_002049455.2	Porphyra umbilicalis	Scaffold
Red algae	GCA_000350225.2	Chondrus crispus	Scaffold
Red algae	GCA_022539475.1	Gracilaria domingensis	Scaffold
sar	GCA_000208865.2	Neospora caninum Liverpool	Chromosome
sar	GCA_000691945.2	Babesia microti strain RI	Chromosome
sar	GCA_021491655.1	Peronospora effusa	Chromosome
sar	GCA_001680005.1	Plasmodium coatneyi	Chromosome
sar	GCA_900257145.2	Plasmodium sp. DRC-Itaito	Chromosome
sar	GCA_000006565.2	Toxoplasma gondii ME49	Chromosome
sar	GCA_000150955.2	Phaeodactylum tricornutum CCAP 1055/1	Chromosome
sar	GCA_000002415.2	Plasmodium vivax	Chromosome
sar	GCA_900002375.2	Plasmodium berghei ANKA	Chromosome
sar	GCA_000149405.2	Thalassiosira pseudonana CCMP1335	Chromosome
sar	GCA_000165345.1	Cryptosporidium parvum Iowa II	Chromosome
sar	GCA_000165395.2	Babesia bovis T2Bo	Chromosome
sar	GCA_000165365.1	Theileria parva strain Muguga	Chromosome
sar	GCA_000006355.3	Plasmodium knowlesi strain H	Chromosome
sar	GCA_000310025.1	Ectocarpus siliculosus	Chromosome
sar	GCA_000981445.1	Babesia bigemina	Chromosome
sar	GCA_001601855.1	Plasmodium reichenowi	Chromosome
sar	GCA_000342415.1	Theileria equi strain WA	Chromosome
sar	GCA_002563875.1	Besnoitia besnoiti	Chromosome
sar	GCA_023973825.1	Plasmodium brasilianum	Chromosome
sar	GCA_028658345.1	Babesia duncani	Chromosome
sar	GCA_004359215.2	Bremia lactucae	Chromosome
sar	GCA_000321355.1	Plasmodium cynomolgi strain B	Chromosome
sar	GCA_900005765.1	Plasmodium relictum	Chromosome
sar	GCA_026184515.1	Peronosclerospora sorghi	Chromosome
sar	GCA_001602025.1	Plasmodium gaboni	Chromosome
sar	GCA_900090045.1	Plasmodium malariae	Chromosome
sar	GCA_900097015.1	Plasmodium sp. gorilla clade G2	Chromosome
sar	GCA_900095595.1	Plasmodium sp. gorilla clade G1	Chromosome
sar	GCA_900097035.1	Plasmodium sp. gorilla clade G3	Chromosome
sar	GCA_000003225.1	Theileria annulata	Chromosome
sar	GCA_900002385.2	Plasmodium yoelii	Complete Genome
sar	GCA_000740895.1	Theileria orientalis strain Shintoku	Complete Genome
sar	GCA_900681995.1	Plasmodium vinckei vinckei	Complete Genome
sar	GCA_031892065.1	Cryptosporidium sp. 43IA8	Complete Genome
sar	GCA_900002335.2	Plasmodium chabaudi chabaudi	Complete Genome
Vascular plant	GCA_900231445.1	Triticum turgidum subsp. durum	Chromosome
Vascular plant	GCA_030408175.1	Trifolium repens	Chromosome
Vascular plant	GCA_905216605.1	Arabidopsis arenosa	Chromosome
Vascular plant	GCA_028411795.1	Euphorbia peplus	Chromosome
Vascular plant	GCA_023547065.1	Musa troglodytarum	Chromosome
Vascular plant	GCA_963425845.1	Sphenostylis stenocarpa	Chromosome
Vascular plant	GCA_949927565.1	Lactuca saligna	Chromosome
Vascular plant	GCA_007990345.1	Gossypium hirsutum	Chromosome
Vascular plant	GCA_020379485.1	Brassica napus	Chromosome
Vascular plant	GCA_003473485.2	Medicago truncatula	Chromosome
Vascular plant	GCA_000003195.3	Sorghum bicolor	Chromosome
Vascular plant	GCA_000004075.3	Cucumis sativus	Chromosome
Vascular plant	GCA_000346465.2	Prunus persica	Chromosome
Vascular plant	GCA_000499845.1	Phaseolus vulgaris	Chromosome
Vascular plant	GCA_001659605.2	Manihot esculenta	Chromosome
Vascular plant	GCA_000005505.4	Brachypodium distachyon	Chromosome
Vascular plant	GCA_002870075.4	Lactuca sativa	Chromosome
Vascular plant	GCA_000002775.4	Populus trichocarpa	Chromosome
Vascular plant	GCA_030052815.1	Hevea brasiliensis	Chromosome
Vascular plant	GCA_024323335.2	Pisum sativum	Chromosome
Vascular plant	GCA_002127325.2	Helianthus annuus	Chromosome
Vascular plant	GCA_000263155.2	Setaria italica	Chromosome
Vascular plant	GCA_000801105.3	Raphanus sativus	Chromosome
Vascular plant	GCA_016808335.1	Panicum virgatum	Chromosome
Vascular plant	GCA_948472305.1	Vicia faba	Chromosome
Vascular plant	GCA_015852605.2	Populus deltoides	Chromosome
Vascular plant	GCA_000340665.2	Cajanus cajan	Chromosome
Vascular plant	GCA_029852735.1	Persea americana	Chromosome
Vascular plant	GCA_001411555.2	Juglans regia	Chromosome
Vascular plant	GCA_002994745.2	Rosa chinensis	Chromosome
Vascular plant	GCA_018804465.1	Populus tomentosa	Chromosome
Vascular plant	GCA_005286985.1	Setaria viridis	Chromosome
Vascular plant	GCA_030272615.1	Cryptomeria japonica	Chromosome
Vascular plant	GCA_001625215.1	Daucus carota subsp. sativus	Chromosome
Vascular plant	GCA_032690845.1	Eleusine coracana subsp. coracana	Chromosome
Vascular plant	GCA_018446385.1	Zingiber officinale	Chromosome
Vascular plant	GCA_902201215.1	Prunus dulcis	Chromosome
Vascular plant	GCA_018687715.1	Carya illinoinensis	Chromosome
Vascular plant	GCA_003573695.1	Papaver somniferum	Chromosome
Vascular plant	GCA_001876935.1	Asparagus officinalis	Chromosome
Vascular plant	GCA_016808095.1	Vigna angularis	Chromosome
Vascular plant	GCA_004193775.2	Glycine soja	Chromosome
Vascular plant	GCA_016771965.1	Brassica carinata	Chromosome
Vascular plant	GCA_020310875.1	Ceratopteris richardii	Chromosome
Vascular plant	GCA_003952965.2	Morella rubra	Chromosome
Vascular plant	GCA_001865875.1	Lupinus angustifolius	Chromosome
Vascular plant	GCA_030254885.1	Vitis rotundifolia	Chromosome
Vascular plant	GCA_020875875.1	Dioscorea alata	Chromosome
Vascular plant	GCA_022539455.1	Dendrobium nobile	Chromosome
Vascular plant	GCA_009905375.1	Apium graveolens	Chromosome
Vascular plant	GCA_023525715.1	Cichorium intybus	Chromosome
Vascular plant	GCA_009771035.1	Lupinus albus	Chromosome
Vascular plant	GCA_019776745.2	Taxus chinensis	Chromosome
Vascular plant	GCA_009363875.1	Mikania micrantha	Chromosome
Vascular plant	GCA_001879085.1	Nicotiana attenuata	Chromosome
Vascular plant	GCA_001531365.2	Cynara cardunculus var. scolymus	Chromosome
Vascular plant	GCA_004837865.1	Musa balbisiana	Chromosome
Vascular plant	GCA_030979885.1	Lolium multiflorum	Chromosome
Vascular plant	GCA_023525745.1	Arctium lappa	Chromosome
Vascular plant	GCA_030867185.1	Tagetes erecta	Chromosome
Vascular plant	GCA_911865555.2	Thlaspi arvense	Chromosome
Vascular plant	GCA_019321725.1	Paulownia fortunei	Chromosome
Vascular plant	GCA_900059795.1	Coffea canephora	Chromosome
Vascular plant	GCA_912172775.2	Fraxinus pennsylvanica	Chromosome
Vascular plant	GCA_025413875.1	Rhododendron molle	Chromosome
Vascular plant	GCA_019202805.1	Arabidopsis suecica	Chromosome
Vascular plant	GCA_013401445.1	Tripterygium wilfordii	Chromosome
Vascular plant	GCA_019925795.1	Dendrobium chrysotoxum	Chromosome
Vascular plant	GCA_002211085.2	Panicum hallii	Chromosome
Vascular plant	GCA_027726005.1	Juncus effusus	Chromosome
Vascular plant	GCA_030169165.1	Centaurea solstitialis	Chromosome
Vascular plant	GCA_026586065.1	Dioscorea zingiberensis	Chromosome
Vascular plant	GCA_030490815.1	Acer saccharum	Chromosome
Vascular plant	GCA_029030765.1	Salix suchowensis	Chromosome
Vascular plant	GCA_015680905.1	Coptis chinensis	Chromosome
Vascular plant	GCA_028052125.1	Melia azedarach	Chromosome
Vascular plant	GCA_029228465.1	Salix viminalis	Chromosome
Vascular plant	GCA_023525975.1	Smallanthus sonchifolius	Chromosome
Vascular plant	GCA_009078335.1	Salix brachista	Chromosome
Vascular plant	GCA_029891385.1	Erythroxylum novogranatense	Chromosome
Vascular plant	GCA_019845555.1	Aristolochia fimbriata	Chromosome
Vascular plant	GCA_029379385.1	Quillaja saponaria	Chromosome
Vascular plant	GCA_014851425.1	Senna tora	Chromosome
Vascular plant	GCA_015143295.1	Tetracentron sinense	Chromosome
Vascular plant	GCA_011114355.1	Carex littledalei	Chromosome
Vascular plant	GCA_014282245.1	Rhododendron simsii	Chromosome
Vascular plant	GCA_004329165.1	Spatholobus suberectus	Chromosome
Vascular plant	GCA_005393395.2	Gossypium australe	Chromosome
Vascular plant	GCA_020921065.1	Vaccinium darrowii	Chromosome
Vascular plant	GCA_023653495.1	Melastoma candidum	Chromosome
Vascular plant	GCA_029783415.1	Anisodus acutangulus	Chromosome
Vascular plant	GCA_025594385.1	Acer negundo	Chromosome
Vascular plant	GCA_007726485.1	Eragrostis curvula	Chromosome
Vascular plant	GCA_020496765.1	Gossypium stocksii	Chromosome
Vascular plant	GCA_018127125.1	Rhododendron griersonianum	Chromosome
Vascular plant	GCA_015731905.1	Salix dunnii	Chromosome
Vascular plant	GCA_014529385.2	Adiantum capillus-veneris	Chromosome
Vascular plant	GCA_032871835.1	Dipteronia dyeriana	Chromosome
Vascular plant	GCA_007990325.1	Gossypium darwinii	Chromosome
Vascular plant	GCA_008009225.1	Acer yangbiense	Chromosome
Vascular plant	GCA_033220585.1	Dipteronia sinensis	Chromosome
Vascular plant	GCA_019426215.1	Buddleja alternifolia	Chromosome
Vascular plant	GCA_030737835.1	Acorus gramineus	Chromosome
Vascular plant	GCA_025200525.1	Camellia lanceoleosa	Chromosome
Vascular plant	GCA_030737845.1	Acorus calamus	Chromosome
Vascular plant	GCA_029204005.1	Salix udensis	Chromosome
Vascular plant	GCA_029228605.1	Salix koriyanagi	Chromosome
Vascular plant	GCA_014858505.1	Corymbia citriodora subsp. variegata	Chromosome
Vascular plant	GCA_006937295.1	Carpinus fangiana	Chromosome
Vascular plant	GCA_013677245.1	Gossypium davidsonii	Chromosome
Vascular plant	GCA_013677235.1	Gossypium klotzschianum	Chromosome
Vascular plant	GCA_013677255.1	Gossypium harknessii	Chromosome
Vascular plant	GCA_949775105.1	Oldenlandia corymbosa var. corymbosa	Chromosome
Vascular plant	GCA_027725995.1	Rhynchospora tenuis	Chromosome
Vascular plant	GCA_030848705.1	Heracleum sosnowskyi	Chromosome
Vascular plant	GCA_028095005.1	Rhynchospora pubera	Chromosome
Vascular plant	GCA_027562975.1	Rhynchospora breviuscula	Chromosome
Vascular plant	GCA_902729315.2	Spirodela intermedia	Chromosome
Vascular plant	GCA_022379115.2	Bauhinia variegata	Chromosome
Vascular plant	GCA_008638375.1	Nyssa sinensis	Chromosome
Vascular plant	GCA_007844105.2	Rhamnella rubrinervis	Chromosome
Vascular plant	GCA_026225825.1	Pistacia integerrima	Chromosome
Vascular plant	GCA_018691285.1	Cucurbita argyrosperma subsp. sororia	Chromosome
Vascular plant	GCA_028583415.1	Protea cynaroides	Chromosome
Vascular plant	GCA_029204225.1	Diphasiastrum complanatum	Chromosome
Vascular plant	GCA_026229545.1	Pistacia atlantica	Chromosome
Vascular plant	GCA_009746105.1	Rhododendron williamsianum	Chromosome
Vascular plant	GCA_013677275.1	Gossypium schwendimanii	Chromosome
Vascular plant	GCA_013467495.1	Gossypium gossypioides	Chromosome
Vascular plant	GCA_013467465.1	Gossypium trilobum	Chromosome
Vascular plant	GCA_013467485.1	Gossypium lobatum	Chromosome
Vascular plant	GCA_013487665.1	Gossypium aridum	Chromosome
Vascular plant	GCA_013511315.1	Gossypium laxum	Chromosome
Vascular plant	GCA_013677265.1	Gossypium armourianum	Chromosome
Vascular plant	GCA_004379255.2	Salvia splendens	Chromosome
Vascular plant	GCA_030704535.1	Vitis vinifera	Complete Genome
Vascular plant	GCA_022201045.1	Citrus sinensis	Complete Genome
