# Supplementary material for: Widespread horizontal gene transfer between plants and bacteria
Source: ISME Commun. 2024 May 13;4(1):ycae073. doi: 10.1093/ismeco/ycae073 (PMC11131428; doi:10.1093/ismeco/ycae073)
Supplement: Supplementary_material_ycae073 [file supplementary_material_ycae073.zip › Supplementary_Table_5.xlsx]

## Sheet: גיליון1
Arabidopsis_gene_ID	Phylogenetic pattern	Arabidopsis_gene_symbol	Arabidopsis_gene_full_name	Arabidopsis_gene_Description	groups_found_in_the_nearest_common_branch_containing_bacteria_and_plants/eukaryotes	Notes_regarding_bootstrap	Notes_regarding_direction_of_HGT
AT1G01050	No HGT detection	AtPPa1, PPa1	pyrophosphorylase 1	pyrophosphorylase 1	Vascular plant,Bryophyta,Green algae,SAR,Amorphea,Archaea,plant-associated bacteria,non-plant associated bacteria
AT1G02310	HGT from eukaryotes to bacteria	MAN1	endo-beta-mannanase 1	Glycosyl hydrolase superfamily protein	Vascular plant,Bryophyta,Green algae,Amorphea,plant-associated bacteria,non-plant associated bacteria
AT1G02640	HGT from bacteria to eukaryotes	BXL2, ATBXL2	beta-xylosidase 2, BETA-XYLOSIDASE 2	beta-xylosidase 2	Vascular plant,Bryophyta,Green algae,SAR,Amorphea,Archaea,plant-associated bacteria		Uncertain direction
AT1G04180	HGT from bacteria to plants	YUC9	YUCCA 9	YUCCA 9	Vascular plant,Bryophyta,plant-associated bacteria,non-plant associated bacteria
AT1G04610	HGT from bacteria to plants	YUC3	YUCCA 3	YUCCA 3	Vascular plant,Bryophyta,plant-associated bacteria,non-plant associated bacteria
AT1G05310	HGT from plants to bacteria	no symbol available	no full name available	Pectin lyase-like superfamily protein	Vascular plant,Bryophyta,Green algae,Archaea,plant-associated bacteria,non-plant associated bacteria	Low bootstrap value
AT1G05510	No HGT detection	OBAP1a	Oil Body-Associated Protein 1a	naphthalene 1%2C2-dioxygenase subunit alpha (DUF1264)	,Green algae,Amorphea,plant-associated bacteria,non-plant associated bacteria
AT1G05620	HGT from bacteria to plants	URH2, NSH2	uridine-ribohydrolase 2, nucleoside hydrolase 2	uridine-ribohydrolase 2	Vascular plant,Bryophyta,Green algae,plant-associated bacteria,non-plant associated bacteria
AT1G07230	HGT from bacteria to eukaryotes	NPC1	non-specific phospholipase C1	non-specific phospholipase C1	Vascular plant,Bryophyta,Amorphea,Archaea,plant-associated bacteria,non-plant associated bacteria	Low bootstrap value
AT1G07380	HGT from eukaryotes to bacteria	AtNCER1	neutral ceramidase 1	Neutral/alkaline non-lysosomal ceramidase	Vascular plant,Bryophyta,Green algae,Amorphea,plant-associated bacteria,non-plant associated bacteria		Uncertain direction
AT1G08090	HGT from bacteria to eukaryotes	NRT2;1AT, NRT2, NRT2.1, ATNRT2.1, ACH1, LIN1, NRT2:1, ATNRT2:1	NITRATE TRANSPORTER 2.1, LATERAL ROOT INITIATION 1, NITRATE TRANSPORTER 2, nitrate transporter 2:1	nitrate transporter 2:1	Vascular plant,Bryophyta,Green algae,Red algae,SAR,Amorphea,plant-associated bacteria,non-plant associated bacteria
AT1G08100	HGT from bacteria to eukaryotes	NRT2.2, ATNRT2.2, NRT2;2AT, ACH2	NITRATE TRANSPORTER 2.2, nitrate transporter 2.2	nitrate transporter 2.2	Vascular plant,Bryophyta,Green algae,Red algae,SAR,Amorphea,Archaea,plant-associated bacteria,non-plant associated bacteria	No bootstrap value
AT1G08630	No HGT detection	THA1	threonine aldolase 1	threonine aldolase 1	Vascular plant,Bryophyta,Green algae,Red algae,Cryptista,SAR,Amorphea,Archaea,plant-associated bacteria,non-plant associated bacteria
AT1G08830	No HGT detection	CSD1, AtSOD1, SOD1	superoxide dismutase 1, copper/zinc superoxide dismutase 1	copper/zinc superoxide dismutase 1	Vascular plant,Amorphea,Archaea,plant-associated bacteria,non-plant associated bacteria
AT1G08940	No HGT detection	no symbol available	no full name available	Phosphoglycerate mutase family protein	Vascular plant,Bryophyta,Green algae,Red algae,Cryptista,SAR,Amorphea,Archaea,plant-associated bacteria,non-plant associated bacteria
AT1G09010	HGT from bacteria to plants	no symbol available	no full name available	glycoside hydrolase family 2 protein	Vascular plant,Bryophyta,Green algae,plant-associated bacteria,non-plant associated bacteria
AT1G09400	No HGT detection	no symbol available	no full name available	FMN-linked oxidoreductases superfamily protein	Vascular plant,Bryophyta,Green algae,Amorphea,plant-associated bacteria,non-plant associated bacteria
AT1G09740	No HGT detection	no symbol available	no full name available	Adenine nucleotide alpha hydrolases-like superfamily protein	,Green algae,Amorphea,Archaea,non-plant associated bacteria
AT1G09800	No HGT detection	no symbol available	no full name available	Pseudouridine synthase family protein	Vascular plant,Bryophyta,Green algae,Red algae,Cryptista,SAR,Amorphea,Archaea,plant-associated bacteria,non-plant associated bacteria
AT1G11370	HGT from plants to bacteria	no symbol available	no full name available	Pectin lyase-like superfamily protein	Vascular plant,Bryophyta,Green algae,Archaea,plant-associated bacteria,non-plant associated bacteria	No bootstrap value
AT1G12940	HGT from bacteria to plants	ATNRT2.5, NRT2.5	nitrate transporter2.5	nitrate transporter2.5	Vascular plant,Bryophyta,Green algae,Red algae,plant-associated bacteria,non-plant associated bacteria
AT1G14520	HGT from eukaryotes to bacteria	MIOX1	myo-inositol oxygenase 1	myo-inositol oxygenase 1	,SAR,Amorphea,plant-associated bacteria,non-plant associated bacteria	No bootstrap value
AT1G16340	HGT from bacteria to plants	ATKSDA, ATKDSA2, AtKDO8PS		Aldolase superfamily protein	Vascular plant,Bryophyta,Green algae,plant-associated bacteria,non-plant associated bacteria
AT1G16780	No HGT detection	AtVHP2;2, VHP2;2		Inorganic H pyrophosphatase family protein	Vascular plant,Bryophyta,Green algae,Red algae,Cryptista,SAR,Archaea,plant-associated bacteria,non-plant associated bacteria
AT1G16980	HGT from eukaryotes to bacteria	ATTPS2, TPS2	TREHALOSE -6-PHOSPHATASE SYNTHASE S2, trehalose-phosphatase/synthase 2	trehalose-6-phosphate synthase	Vascular plant,Bryophyta,Amorphea,Archaea,plant-associated bacteria,non-plant associated bacteria
AT1G17990	HGT from bacteria to plants	no symbol available	no full name available	FMN-linked oxidoreductases superfamily protein	Vascular plant,Bryophyta,Amorphea,Archaea,plant-associated bacteria,non-plant associated bacteria
AT1G18020	HGT from bacteria to plants	no symbol available	no full name available	FMN-linked oxidoreductases superfamily protein	Vascular plant,Bryophyta,Amorphea,Archaea,plant-associated bacteria,non-plant associated bacteria
AT1G18070	No HGT detection	EF-1alpha		Translation elongation factor EF1A/initiation factor IF2gamma family protein	Vascular plant,Bryophyta,Green algae,Red algae,Cryptista,SAR,Amorphea,Archaea,non-plant associated bacteria
AT1G18180	HGT from bacteria to eukaryotes	no symbol available	no full name available	3-oxo-5-alpha-steroid 4-dehydrogenase (DUF1295)	Vascular plant,Bryophyta,Green algae,Red algae,Cryptista,SAR,Amorphea,plant-associated bacteria,non-plant associated bacteria		Uncertain direction
AT1G21430	HGT from bacteria to plants	YUC11		Flavin-binding monooxygenase family protein	Vascular plant,Bryophyta,plant-associated bacteria,non-plant associated bacteria
AT1G21770	HGT from bacteria to eukaryotes	no symbol available	no full name available	Acyl-CoA N-acyltransferases (NAT) superfamily protein	Vascular plant,Bryophyta,Green algae,Red algae,Amorphea,Archaea,plant-associated bacteria
AT1G23010	HGT from bacteria to plants	LPR1	Low Phosphate Root1	Cupredoxin superfamily protein	Vascular plant,Bryophyta,Green algae,Archaea,plant-associated bacteria,non-plant associated bacteria	No bootstrap value
AT1G24909	No HGT detection	no symbol available	no full name available	Glutamine amidotransferase type 1 family protein	Vascular plant,Bryophyta,Green algae,Cryptista,SAR,plant-associated bacteria,non-plant associated bacteria
AT1G25083	No HGT detection	no symbol available	no full name available	Glutamine amidotransferase type 1 family protein	Vascular plant,Green algae,Red algae,Cryptista,SAR,Amorphea,Archaea,plant-associated bacteria,non-plant associated bacteria
AT1G25155	No HGT detection	no symbol available	no full name available	Glutamine amidotransferase type 1 family protein	Vascular plant,Green algae,Red algae,Cryptista,SAR,Amorphea,Archaea,plant-associated bacteria,non-plant associated bacteria
AT1G26520	No HGT detection	no symbol available	no full name available	Cobalamin biosynthesis CobW-like protein	Vascular plant,Bryophyta,Green algae,Cryptista,SAR,plant-associated bacteria,non-plant associated bacteria
AT1G27020	HGT from plants to bacteria	no symbol available	no full name available	plant/protein	Vascular plant,Green algae,non-plant associated bacteria
AT1G27030	HGT from plants to bacteria	no symbol available	no full name available	hypothetical protein	Vascular plant,Green algae,non-plant associated bacteria
AT1G27900	HGT from eukaryotes to bacteria	no symbol available	no full name available	RNA helicase family protein	Vascular plant,Bryophyta,Green algae,Cryptista,SAR,Amorphea,plant-associated bacteria,non-plant associated bacteria	Low bootstrap value
AT1G29680	No HGT detection	no symbol available	no full name available	histone acetyltransferase (DUF1264)	,Green algae,Amorphea,plant-associated bacteria,non-plant associated bacteria
AT1G30540	HGT from bacteria to eukaryotes	GNK	GlcNAc kinase	Actin-like ATPase superfamily protein	Vascular plant,Bryophyta,Amorphea,Archaea,plant-associated bacteria,non-plant associated bacteria
AT1G31670	HGT from eukaryotes to bacteria	no symbol available	no full name available	Copper amine oxidase family protein	Vascular plant,Bryophyta,Green algae,Red algae,SAR,Amorphea,Archaea,plant-associated bacteria,non-plant associated bacteria
AT1G31710	HGT from eukaryotes to bacteria	CuAOalpha3	COPPER AMINE OXIDASE ALPHA 3	Copper amine oxidase family protein	Vascular plant,Bryophyta,Green algae,Red algae,SAR,Amorphea,Archaea,plant-associated bacteria,non-plant associated bacteria
AT1G31760	HGT from plants to bacteria	SWIB5	SWI/SNF protein complex B5	SWIB/MDM2 domain superfamily protein	Vascular plant,Bryophyta,plant-associated bacteria,non-plant associated bacteria
AT1G31970	No HGT detection	STRS1, RH5	STRESS RESPONSE SUPPRESSOR 1	DEA(D/H)-box RNA helicase family protein	Vascular plant,Green algae,Red algae,Cryptista,SAR,Amorphea,Archaea,plant-associated bacteria,non-plant associated bacteria
AT1G44170	HGT from bacteria to eukaryotes	ALDH4, ALDH3H1	aldehyde dehydrogenase 4, aldehyde dehydrogenase 3H1	aldehyde dehydrogenase 3H1	Vascular plant,Bryophyta,Green algae,Red algae,SAR,Amorphea,Archaea,plant-associated bacteria,non-plant associated bacteria
AT1G45191	HGT from bacteria to eukaryotes	BGLU1	beta glucosidase 1	Glycosyl hydrolase superfamily protein	Vascular plant,Bryophyta,Green algae,Red algae,SAR,Amorphea,plant-associated bacteria,non-plant associated bacteria
AT1G48175	HGT from bacteria to eukaryotes	AtTAD2, emb2191, TAD2	tRNA adenosine deaminase 2, embryo defective 2191	Cytidine/deoxycytidylate deaminase family protein	Vascular plant,Bryophyta,Green algae,Red algae,Cryptista,SAR,Amorphea,Archaea,plant-associated bacteria,non-plant associated bacteria
AT1G48605	No HGT detection	HAL3, HAL3B, ATHAL3B	HALOTOLERANCE DETERMINANT 3, HALOTOLERANCE DETERMINANT 3B	Flavoprotein	,Archaea,plant-associated bacteria
AT1G49820	HGT from bacteria to plants	MTK, ATMTK, MTK1	S-methyl-5-thioribose kinase, 5-methylthioribose kinase 1	S-methyl-5-thioribose kinase	Vascular plant,Green algae,plant-associated bacteria,non-plant associated bacteria
AT1G50060	HGT from eukaryotes to bacteria	no symbol available	no full name available	CAP (Cysteine-rich secretory proteins%2C Antigen 5%2C and Pathogenesis-related 1 protein) superfamily protein	Vascular plant,Bryophyta,SAR,Amorphea,plant-associated bacteria,non-plant associated bacteria
AT1G52500	HGT from bacteria to eukaryotes	ATFPG-1, ATMMH-1, ATMMH-2, ATFPG-2, MMH-1, MMH-2, FPG-2, FPG-1, MMH	MUTM homolog, MUTM homolog-1, FORMAMIDOPYRIMIDINE-DNA GLYCOSYLASE 2, A. THALIANA FORMAMIDOPYRIMIDINE-DNA GLYCOSYLASE 1, FORMAMIDOPYRIMIDINE-DNA GLYCOSYLASE 1	MUTM homolog-1	Vascular plant,Green algae,SAR,Amorphea,Archaea,plant-associated bacteria,non-plant associated bacteria
AT1G54310	HGT from bacteria to plants	no symbol available	no full name available	S-adenosyl-L-methionine-dependent methyltransferases superfamily protein	Vascular plant,Bryophyta,Green algae,plant-associated bacteria,non-plant associated bacteria
AT1G55720	HGT from bacteria to eukaryotes	CAX6, ATCAX6	cation exchanger 6	vacuolar cation/proton exchanger	Vascular plant,Bryophyta,Green algae,SAR,Amorphea,Archaea,plant-associated bacteria,non-plant associated bacteria
AT1G55730	HGT from bacteria to eukaryotes	ATCAX5, CAX5	cation exchanger 5	cation exchanger 5	Vascular plant,Bryophyta,Green algae,SAR,Amorphea,Archaea,plant-associated bacteria,non-plant associated bacteria
AT1G59860	No HGT detection	HSP17.6A		HSP20-like chaperones superfamily protein	Vascular plant,Bryophyta,Green algae,Red algae,Cryptista,SAR,Amorphea,plant-associated bacteria,non-plant associated bacteria
AT1G60740	No HGT detection	PRXIID	PEROXIREDOXIN IID	Thioredoxin superfamily protein	Vascular plant,Bryophyta,Green algae,Red algae,Cryptista,SAR,Amorphea,Archaea,plant-associated bacteria,non-plant associated bacteria
AT1G64390	HGT from plants to bacteria	AtGH9C2, GH9C2	glycosyl hydrolase 9C2	glycosyl hydrolase 9C2	Vascular plant,Bryophyta,Green algae,Archaea,plant-associated bacteria,non-plant associated bacteria
AT1G65520	HGT from bacteria to eukaryotes	ECHIC, ECI1, PEC11, ATECI1	"delta(3), delta(2)-enoyl CoA isomerase 1", ENOYL-COA HYDRATASE/ISOMERASE C, "ARABIDOPSIS THALIANA DELTA(3), DELTA(2)-ENOYL COA ISOMERASE 1"	delta(3)%2C delta(2)-enoyl CoA isomerase 1	Vascular plant,Bryophyta,SAR,Amorphea,non-plant associated bacteria		Uncertain direction
AT1G67550	No HGT detection	URE	urease	urease	,Archaea,non-plant associated bacteria
AT1G68760	HGT from bacteria to eukaryotes	ATNUDT1, NUDX1, ATNUDX1	nudix hydrolase 1, NUDIX HYDROLASE 1, ARABIDOPSIS THALIANA NUDIX HYDROLASE HOMOLOG 1	nudix hydrolase 1	Vascular plant,Bryophyta,Green algae,Amorphea,Archaea,plant-associated bacteria,non-plant associated bacteria
AT1G71750	No HGT detection	HGPT	Hypoxanthine-guanine phosphoribosyltransferase	Hypoxanthine-guanine phosphoribosyltransferase	Vascular plant,Bryophyta,Green algae,Red algae,SAR,Amorphea,Archaea,plant-associated bacteria,non-plant associated bacteria
AT1G73680	HGT from eukaryotes to bacteria	alpha-DOX2, ALPHA DOX2	alpha-dioxygenase 2, alpha dioxygenase	alpha dioxygenase	Vascular plant,Bryophyta,Red algae,Amorphea,plant-associated bacteria,non-plant associated bacteria
AT1G75450	No HGT detection	ATCKX6, ATCKX5, CKX5	ARABIDOPSIS THALIANA CYTOKININ OXIDASE 5, CYTOKININ OXIDASE 6, cytokinin oxidase 5	cytokinin oxidase 5	,Amorphea,plant-associated bacteria,non-plant associated bacteria
AT1G76130	HGT from bacteria to eukaryotes	ATAMY2, AMY2	alpha-amylase-like 2, ARABIDOPSIS THALIANA ALPHA-AMYLASE-LIKE 2	alpha-amylase-like 2	,Amorphea,Archaea,plant-associated bacteria,non-plant associated bacteria		Uncertain direction
AT1G78780	No HGT detection	no symbol available	no full name available	pathogenesis-related family protein	,Amorphea,plant-associated bacteria,non-plant associated bacteria
AT1G79500	HGT from bacteria to plants	AtkdsA1, KDO8PS	3-Deoxy-D-manno-octulosonate 8-phosphate synthase	Aldolase-type TIM barrel family protein	Vascular plant,Bryophyta,Green algae,Archaea,plant-associated bacteria,non-plant associated bacteria
AT2G01490	No HGT detection	PAHX	phytanoyl-CoA 2-hydroxylase	phytanoyl-CoA dioxygenase (PhyH) family protein	Vascular plant,Bryophyta,Green algae,Red algae,Cryptista,SAR,Amorphea,Archaea,plant-associated bacteria,non-plant associated bacteria
AT2G03270	HGT from eukaryotes to bacteria	no symbol available	no full name available	DNA-binding protein	Vascular plant,Bryophyta,Green algae,Amorphea,Archaea,plant-associated bacteria,non-plant associated bacteria
AT2G14580	HGT from eukaryotes to bacteria	ATPRB1, PRB1, AtCAPE7	basic pathogenesis-related protein 1	basic pathogenesis-related protein 1	Vascular plant,Bryophyta,SAR,Amorphea,plant-associated bacteria,non-plant associated bacteria
AT2G17640	No HGT detection	SAT-106, ATSERAT3;1	SERINE ACETYLTRANSFERASE 106	Trimeric LpxA-like enzymes superfamily protein	Vascular plant,Green algae,Red algae,SAR,plant-associated bacteria,non-plant associated bacteria
AT2G18230	No HGT detection	AtPPa2, PPa2	pyrophosphorylase 2	pyrophosphorylase 2	Vascular plant,Bryophyta,Green algae,SAR,Amorphea,Archaea,plant-associated bacteria,non-plant associated bacteria
AT2G19150	No HGT detection	no symbol available	no full name available	Pectin lyase-like superfamily protein	,Green algae,Archaea,plant-associated bacteria,non-plant associated bacteria
AT2G19170	HGT from plants to bacteria	SLP3	subtilisin-like serine protease 3	subtilisin-like serine protease 3	Vascular plant,Bryophyta,Green algae,plant-associated bacteria,non-plant associated bacteria
AT2G19800	HGT from eukaryotes to bacteria	MIOX2	myo-inositol oxygenase 2	myo-inositol oxygenase 2	,Amorphea,plant-associated bacteria,non-plant associated bacteria
AT2G19990	HGT from eukaryotes to bacteria	PR-1-LIKE, PRH1	PR-1 Homolog 1, pathogenesis-related protein-1-like	pathogenesis-related protein-1-like protein	Vascular plant,Bryophyta,Green algae,SAR,Amorphea,plant-associated bacteria,non-plant associated bacteria
AT2G20560	No HGT detection	DNAJ	DNAJ protein	DNAJ heat shock family protein	plant-associated bacteria,non-plant associated bacteria
AT2G20680	HGT from eukaryotes to bacteria	MAN2, AtMAN2, MAN5-2	endo-beta-mannase 2	Glycosyl hydrolase superfamily protein	Vascular plant,Bryophyta,Green algae,Amorphea,plant-associated bacteria,non-plant associated bacteria
AT2G21790	HGT from bacteria to eukaryotes	CLS8, RNR1, DPD2, ATRNR1, R1	CRINKLY LEAVES 8, defective in pollen organelle DNA degradation 2, RIBONUCLEOTIDE REDUCTASE 1, RIBONUCLEOTIDE REDUCTASE LARGE SUBUNIT 1, ribonucleotide reductase 1	ribonucleotide reductase 1	Vascular plant,Bryophyta,Green algae,Red algae,Cryptista,SAR,Amorphea,plant-associated bacteria,non-plant associated bacteria
AT2G22240	HGT from eukaryotes to bacteria	MIPS2, ATIPS2, ATMIPS2	myo-inositol-1-phosphate synthase 2, INOSITOL 3-PHOSPHATE SYNTHASE 2, MYO-INOSITOL-1-PHOSTPATE SYNTHASE 2	myo-inositol-1-phosphate synthase 2	Vascular plant,Bryophyta,Green algae,Cryptista,SAR,Amorphea,Archaea,plant-associated bacteria,non-plant associated bacteria
AT2G22570	No HGT detection	NIC1, ATNIC1	nicotinamidase 1, A. THALIANA NICOTINAMIDASE 1	nicotinamidase 1	,Archaea,plant-associated bacteria
AT2G22910	No HGT detection	NAGS1	N-acetyl-l-glutamate synthase 1	N-acetyl-l-glutamate synthase 1	Vascular plant,Green algae,Red algae,SAR,non-plant associated bacteria
AT2G24200	HGT from bacteria to eukaryotes	LAP1, atLAP1	leucyl aminopeptidase 1	Cytosol aminopeptidase family protein	Vascular plant,Bryophyta,Green algae,Red algae,SAR,Amorphea,Archaea,plant-associated bacteria,non-plant associated bacteria
AT2G28100	HGT from bacteria to eukaryotes	ATFUC1, FUC1	alpha-L-fucosidase 1	alpha-L-fucosidase 1	Vascular plant,Bryophyta,Amorphea,plant-associated bacteria,non-plant associated bacteria		Uncertain direction
AT2G30070	No HGT detection	ATKUP1, KUP1, KT1, ATKT1, ATKT1P	potassium transporter 1, POTASSIUM UPTAKE TRANSPORTER 1	potassium transporter 1	,Archaea,non-plant associated bacteria
AT2G31360	HGT from bacteria to plants	ADS2, AtADS2	16:0delta9 desaturase 2	16:0delta9 desaturase 2	Vascular plant,Green algae,plant-associated bacteria,non-plant associated bacteria
AT2G31985	No HGT detection	no symbol available	no full name available	lipoprotein (DUF1264)	plant-associated bacteria,non-plant associated bacteria
AT2G32020	HGT from bacteria to eukaryotes	no symbol available	no full name available	Acyl-CoA N-acyltransferases (NAT) superfamily protein	Vascular plant,Bryophyta,Amorphea,Archaea,plant-associated bacteria,non-plant associated bacteria	No bootstrap value
AT2G32030	HGT from bacteria to plants	no symbol available	no full name available	Acyl-CoA N-acyltransferases (NAT) superfamily protein	Vascular plant,Bryophyta,Archaea,plant-associated bacteria,non-plant associated bacteria
AT2G33230	HGT from bacteria to plants	YUC7	YUCCA 7	YUCCA 7	Vascular plant,Bryophyta,plant-associated bacteria,non-plant associated bacteria
AT2G34470	HGT from bacteria to eukaryotes	UREG, PSKF109	urease accessory protein G	urease accessory protein G	Vascular plant,Bryophyta,Green algae,Cryptista,SAR,Amorphea,plant-associated bacteria,non-plant associated bacteria
AT2G34770	No HGT detection	FAH1, ATFAH1	fatty acid hydroxylase 1, ARABIDOPSIS FATTY ACID HYDROXYLASE 1	fatty acid hydroxylase 1	Vascular plant,Bryophyta,Green algae,Amorphea,Archaea,plant-associated bacteria,non-plant associated bacteria
AT2G35605	HGT from eukaryotes to bacteria	SWIB6		SWIB/MDM2 domain superfamily protein	Vascular plant,Bryophyta,Amorphea,plant-associated bacteria,non-plant associated bacteria
AT2G35795	No HGT detection	PAM18-1		Chaperone DnaJ-domain superfamily protein	plant-associated bacteria,non-plant associated bacteria
AT2G35810	HGT from bacteria to plants	no symbol available	no full name available	ureidoglycolate hydrolase	Vascular plant,Bryophyta,Green algae,plant-associated bacteria
AT2G35830	HGT from bacteria to plants	no symbol available	no full name available	ureidoglycolate hydrolase	Vascular plant,Bryophyta,Green algae,plant-associated bacteria
AT2G36310	HGT from bacteria to plants	URH1, NSH1	uridine-ribohydrolase 1, nucleoside hydrolase 1	uridine-ribohydrolase 1	Vascular plant,Bryophyta,Green algae,plant-associated bacteria,non-plant associated bacteria
AT2G36830	No HGT detection	TIP1;1, GAMMA-TIP, GAMMA-TIP1	TONOPLAST INTRINSIC PROTEIN 1;1, gamma tonoplast intrinsic protein, GAMMA TONOPLAST INTRINSIC PROTEIN 1	gamma tonoplast intrinsic protein	Vascular plant,Bryophyta,Green algae,Red algae,Cryptista,SAR,Amorphea,Archaea,plant-associated bacteria,non-plant associated bacteria
AT2G37330	HGT from bacteria to plants	ALS3	ALUMINUM SENSITIVE 3	aluminum sensitive 3	Vascular plant,Bryophyta,Green algae,plant-associated bacteria,non-plant associated bacteria
AT2G38010	HGT from eukaryotes to bacteria	AtNCER2	neutral ceramidase 2	Neutral/alkaline non-lysosomal ceramidase	Vascular plant,Bryophyta,Green algae,Amorphea,plant-associated bacteria,non-plant associated bacteria		Uncertain direction
AT2G38050	HGT from eukaryotes to bacteria	DET2, ATDET2, DWF6	DWARF 6, DE-ETIOLATED 2	3-oxo-5-alpha-steroid 4-dehydrogenase family protein	Vascular plant,Bryophyta,Green algae,Red algae,SAR,Amorphea,plant-associated bacteria,non-plant associated bacteria
AT2G39670	No HGT detection	no symbol available	no full name available	Radical SAM superfamily protein	Vascular plant,Bryophyta,Green algae,Red algae,Cryptista,SAR,Amorphea,Archaea,plant-associated bacteria,non-plant associated bacteria
AT2G40690	No HGT detection	GLY1, SFD1	SUPPRESSOR OF FATTY ACID DESATURASE DEFICIENCY 1	NAD-dependent glycerol-3-phosphate dehydrogenase family protein	Vascular plant,Bryophyta,Green algae,Red algae,Cryptista,SAR,Amorphea,Archaea,plant-associated bacteria,non-plant associated bacteria
AT2G41510	No HGT detection	ATCKX1, CKX1	cytokinin oxidase/dehydrogenase 1, CYTOKININ OXIDASE/DEHYDROGENASE 1	cytokinin oxidase/dehydrogenase 1	,Amorphea,Archaea,plant-associated bacteria,non-plant associated bacteria
AT2G43080	HGT from bacteria to plants	AT-P4H-1	P4H isoform 1	P4H isoform 1	Vascular plant,Bryophyta,Green algae,plant-associated bacteria,non-plant associated bacteria
AT2G43570	HGT from plants to bacteria	CHI	"chitinase, putative"	chitinase	Vascular plant,Bryophyta,plant-associated bacteria,non-plant associated bacteria
AT2G43580	No HGT detection	no symbol available	no full name available	Chitinase family protein	,SAR,plant-associated bacteria,non-plant associated bacteria
AT2G43590	No HGT detection	no symbol available	no full name available	Chitinase family protein	plant-associated bacteria,non-plant associated bacteria
AT2G43610	No HGT detection	no symbol available	no full name available	Chitinase family protein	,SAR,Amorphea,plant-associated bacteria,non-plant associated bacteria
AT2G43620	No HGT detection	no symbol available	no full name available	Chitinase family protein	,SAR,Amorphea,plant-associated bacteria,non-plant associated bacteria
AT2G46860	HGT from bacteria to eukaryotes	AtPPa3, PPa3	pyrophosphorylase 3	pyrophosphorylase 3	Vascular plant,Bryophyta,Green algae,SAR,Amorphea,plant-associated bacteria,non-plant associated bacteria		Uncertain direction
AT3G01420	HGT from eukaryotes to bacteria	ALPHA-DOX1, PADOX-1, DIOX1, DOX1	plant alpha dioxygenase 1, alpha-dioxygenase 1	Peroxidase superfamily protein	Vascular plant,Bryophyta,Red algae,Amorphea,plant-associated bacteria,non-plant associated bacteria
AT3G01590	HGT from eukaryotes to bacteria	no symbol available	no full name available	Galactose mutarotase-like superfamily protein	Vascular plant,Bryophyta,Green algae,Red algae,SAR,Amorphea,Archaea,plant-associated bacteria,non-plant associated bacteria	Low bootstrap value
AT3G01640	No HGT detection	GLCAK, ATGLCAK	glucuronokinase G, ARABIDOPSIS THALIANA GLUCURONOKINASE	glucuronokinase G	,Archaea,plant-associated bacteria,non-plant associated bacteria
AT3G02570	No HGT detection	MEE31, PMI1	MATERNAL EFFECT EMBRYO ARREST 31, PHOSPHOMANNOSE ISOMERASE 1	Mannose-6-phosphate isomerase%2C type I	plant-associated bacteria,non-plant associated bacteria
AT3G02770	HGT from bacteria to plants	no symbol available	no full name available	Ribonuclease E inhibitor RraA/Dimethylmenaquinone methyltransferase	Vascular plant,Bryophyta,plant-associated bacteria,non-plant associated bacteria
AT3G02910	No HGT detection	no symbol available	no full name available	AIG2-like (avirulence induced gene) family protein	Vascular plant,Amorphea,Archaea,plant-associated bacteria,non-plant associated bacteria
AT3G03250	HGT from eukaryotes to bacteria	AtUGP1, UGP, UGP1	UDP-glucose pyrophosphorylase, UDP-GLUCOSE PYROPHOSPHORYLASE 1	UDP-GLUCOSE PYROPHOSPHORYLASE 1	Vascular plant,Bryophyta,Green algae,Red algae,Cryptista,SAR,Amorphea,plant-associated bacteria,non-plant associated bacteria	Low bootstrap value
AT3G03270	No HGT detection	HRU1	Hypoxia Responsive Universal Stress Protein 1	Adenine nucleotide alpha hydrolases-like superfamily protein	,Amorphea,Archaea,plant-associated bacteria
AT3G03520	HGT from bacteria to eukaryotes	NPC3	non-specific phospholipase C3	non-specific phospholipase C3	Vascular plant,Bryophyta,Amorphea,plant-associated bacteria,non-plant associated bacteria		Uncertain direction
AT3G03530	HGT from bacteria to eukaryotes	AtNPC4, NPC4	non-specific phospholipase C4	non-specific phospholipase C4	Vascular plant,Bryophyta,Amorphea,plant-associated bacteria,non-plant associated bacteria	Low bootstrap value	Uncertain direction
AT3G05740	HGT from eukaryotes to bacteria	RECQI1	RECQ helicase l1	RECQ helicase l1	Vascular plant,Green algae,Cryptista,SAR,Amorphea,Archaea,plant-associated bacteria,non-plant associated bacteria
AT3G05880	HGT from bacteria to eukaryotes	RCI2A	RARE-COLD-INDUCIBLE 2A	Low temperature and salt responsive protein family	,Green algae,Amorphea,plant-associated bacteria,non-plant associated bacteria		Uncertain direction
AT3G05890	HGT from bacteria to eukaryotes	LTI6b, RCI2B	Low temperature induced protein 6b, RARE-COLD-INDUCIBLE 2B	Low temperature and salt responsive protein family	Vascular plant,Bryophyta,Green algae,Amorphea,plant-associated bacteria,non-plant associated bacteria
AT3G07020	No HGT detection	UGT80A2, SGT	UDP-glucosyl transferase 80A2, sterol glucosyltransferase	UDP-Glycosyltransferase superfamily protein	Vascular plant,Bryophyta,Green algae,Red algae,SAR,Amorphea,plant-associated bacteria,non-plant associated bacteria
AT3G08590	No HGT detection	iPGAM2	"2,3-biphosphoglycerate-independent phosphoglycerate mutase 2"	Phosphoglycerate mutase%2C 2%2C3-bisphosphoglycerate-independent	Vascular plant,Bryophyta,Green algae,Red algae,Amorphea,Archaea,plant-associated bacteria,non-plant associated bacteria
AT3G09590	HGT from eukaryotes to bacteria	no symbol available	no full name available	CAP (Cysteine-rich secretory proteins%2C Antigen 5%2C and Pathogenesis-related 1 protein) superfamily protein	Vascular plant,Bryophyta,Green algae,Amorphea,plant-associated bacteria,non-plant associated bacteria	Low bootstrap value
AT3G10720	HGT from eukaryotes to bacteria	no symbol available	no full name available	Plant invertase/pectin methylesterase inhibitor superfamily	Vascular plant,Bryophyta,Green algae,SAR,Amorphea,Archaea,plant-associated bacteria,non-plant associated bacteria	No bootstrap value
AT3G10740	No HGT detection	ARAF1, ARAF, ATASD1, ASD1	ALPHA-L-ARABINOFURANOSIDASE 1, alpha-L-arabinofuranosidase 1, ARABIDOPSIS THALIANA ALPHA-L-ARABINOFURANOSIDASE 1, ALPHA-L-ARABINOFURANOSIDASE	alpha-L-arabinofuranosidase 1	,Amorphea,Archaea,plant-associated bacteria,non-plant associated bacteria
AT3G10890	HGT from eukaryotes to bacteria	XCD1, MAN3	endo-beta-mannanase 3, XVE system-induced cadmium-tolerance 1	Glycosyl hydrolase superfamily protein	Vascular plant,Bryophyta,Green algae,Amorphea,plant-associated bacteria,non-plant associated bacteria
AT3G10900	HGT from eukaryotes to bacteria	no symbol available	no full name available	Glycosyl hydrolase superfamily protein	Vascular plant,Bryophyta,Green algae,Amorphea,plant-associated bacteria,non-plant associated bacteria
AT3G10960	HGT from bacteria to plants	ATAZG1, AZG1	AZA-guanine resistant1	AZA-guanine resistant1	Vascular plant,Bryophyta,Green algae,Amorphea,Archaea,plant-associated bacteria,non-plant associated bacteria	Low bootstrap value
AT3G11930	No HGT detection	no symbol available	no full name available	Adenine nucleotide alpha hydrolases-like superfamily protein	,Archaea,plant-associated bacteria,non-plant associated bacteria
AT3G12040	HGT from bacteria to plants	no symbol available	no full name available	DNA-3-methyladenine glycosylase (MAG)	Vascular plantplant-associated bacteria,non-plant associated bacteria
AT3G12670	No HGT detection	emb2742, CTPS2	CTP synthase 2, embryo defective 2742	CTP synthase family protein	,Archaea,plant-associated bacteria,non-plant associated bacteria
AT3G13180	HGT from bacteria to plants	AtTRM4e, TRM4e	tRNA methyltransferase 4e	NOL1/NOP2/sun family protein / antitermination NusB domain-containing protein	Vascular plant,Green algae,plant-associated bacteria
AT3G13320	HGT from bacteria to eukaryotes	CAX2, atcax2	cation exchanger 2	cation exchanger 2	Vascular plant,Bryophyta,Green algae,SAR,Amorphea,Archaea,plant-associated bacteria,non-plant associated bacteria
AT3G13800	HGT from bacteria to eukaryotes	no symbol available	no full name available	Metallo-hydrolase/oxidoreductase superfamily protein	Vascular plant,Bryophyta,Green algae,Red algae,Cryptista,SAR,Amorphea,plant-associated bacteria,non-plant associated bacteria
AT3G17770	No HGT detection	no symbol available	no full name available	Dihydroxyacetone kinase	Vascular plant,Bryophyta,Green algae,Red algae,SAR,plant-associated bacteria,non-plant associated bacteria
AT3G17790	HGT from eukaryotes to bacteria	PAP17, ATACP5, ATPAP17	purple acid phosphatase 17	purple acid phosphatase 17	Vascular plant,Bryophyta,Green algae,Amorphea,plant-associated bacteria,non-plant associated bacteria	Low bootstrap value
AT3G18030	No HGT detection	HAL3, ATHAL3A, HAL3A, ATHAL3	HAL3-like protein A, HALOTOLERANCE DETERMINANT 3, ARABIDOPSIS THALIANA HAL3-LIKE PROTEIN A	HAL3-like protein A	,Archaea,plant-associated bacteria
AT3G18880	No HGT detection	no symbol available	no full name available	Nucleic acid-binding%2C OB-fold-like protein	Vascular plant,Red algae,SAR,Amorphea,Archaea,plant-associated bacteria,non-plant associated bacteria
AT3G19620	No HGT detection	no symbol available	no full name available	Glycosyl hydrolase family protein	Vascular plant,Bryophyta,Green algae,SAR,Amorphea,Archaea,plant-associated bacteria
AT3G19630	No HGT detection	no symbol available	no full name available	Radical SAM superfamily protein	Vascular plant,Bryophyta,Green algae,Red algae,SAR,Amorphea,Archaea,plant-associated bacteria,non-plant associated bacteria
AT3G19710	No HGT detection	BCAT4	branched-chain aminotransferase4	branched-chain aminotransferase4	Vascular plant,Bryophyta,Green algae,Red algae,Cryptista,SAR,Amorphea,Archaea,plant-associated bacteria,non-plant associated bacteria
AT3G21610	HGT from plants to bacteria	no symbol available	no full name available	Acid phosphatase/vanadium-dependent haloperoxidase-related protein	Vascular plant,Bryophyta,Green algae,plant-associated bacteria,non-plant associated bacteria
AT3G21720	No HGT detection	ICL	isocitrate lyase	isocitrate lyase	plant-associated bacteria
AT3G22560	HGT from bacteria to plants	no symbol available	no full name available	Acyl-CoA N-acyltransferases (NAT) superfamily protein	Vascular plant,Bryophyta,Archaea,plant-associated bacteria,non-plant associated bacteria	Low bootstrap value
AT3G23800	HGT from eukaryotes to bacteria	SBP3	selenium-binding protein 3	selenium-binding protein 3	Vascular plant,Bryophyta,Green algae,Red algae,Amorphea,Archaea,plant-associated bacteria,non-plant associated bacteria
AT3G23810	HGT from bacteria to eukaryotes	ATSAHH2, SAHH2	S-ADENOSYL-L-HOMOCYSTEINE (SAH) HYDROLASE 2, S-adenosyl-l-homocysteine (SAH) hydrolase 2	S-adenosyl-l-homocysteine (SAH) hydrolase 2	Vascular plant,Bryophyta,Green algae,Red algae,SAR,Amorphea,plant-associated bacteria,non-plant associated bacteria
AT3G24030	No HGT detection	no symbol available	no full name available	hydroxyethylthiazole kinase family protein	Vascular plant,Bryophyta,Green algae,Cryptista,plant-associated bacteria,non-plant associated bacteria
AT3G25400	HGT from bacteria to eukaryotes	no symbol available	no full name available	dCTP pyrophosphatase-like protein	Vascular plant,Green algae,Amorphea,plant-associated bacteria,non-plant associated bacteria
AT3G29090	HGT from plants to bacteria	ATPME31, PME31	A. THALIANA PECTIN METHYLESTERASE 31, pectin methylesterase 31	pectin methylesterase 31	Vascular plant,Bryophyta,Green algae,Archaea,plant-associated bacteria,non-plant associated bacteria
AT3G30540	No HGT detection	no symbol available	no full name available	Glycosyl hydrolase superfamily protein	,Bryophyta,Green algae,Amorphea,plant-associated bacteria,non-plant associated bacteria
AT3G43670	HGT from eukaryotes to bacteria	CuAOgamma2	COPPER AMINE OXIDASE GAMMA 2	Copper amine oxidase family protein	Vascular plant,Bryophyta,Green algae,Red algae,Amorphea,Archaea,plant-associated bacteria,non-plant associated bacteria
AT3G44680	No HGT detection	HDAC9, HDA09, HDA9, AtHDAC9, AtHDA9	histone deacetylase 9	histone deacetylase 9	Vascular plant,Bryophyta,Green algae,Red algae,Cryptista,SAR,Amorphea,Archaea,plant-associated bacteria,non-plant associated bacteria
AT3G45060	HGT from bacteria to eukaryotes	NRT2.6, ATNRT2.6	ARABIDOPSIS THALIANA HIGH AFFINITY NITRATE TRANSPORTER 2.6, high affinity nitrate transporter 2.6	high affinity nitrate transporter 2.6	Vascular plant,Bryophyta,Green algae,Red algae,SAR,Amorphea,plant-associated bacteria,non-plant associated bacteria
AT3G46940	HGT from bacteria to eukaryotes	DUT1	DUTP-PYROPHOSPHATASE-LIKE 1	DUTP-PYROPHOSPHATASE-LIKE 1	Vascular plant,Green algae,Red algae,Cryptista,Amorphea,Archaea,plant-associated bacteria,non-plant associated bacteria
AT3G47040	No HGT detection	no symbol available	no full name available	Glycosyl hydrolase family protein	Vascular plant,Bryophyta,Green algae,SAR,Amorphea,Archaea,plant-associated bacteria,non-plant associated bacteria
AT3G47050	No HGT detection	no symbol available	no full name available	Glycosyl hydrolase family protein	Vascular plant,Bryophyta,Green algae,SAR,Amorphea,Archaea,plant-associated bacteria,non-plant associated bacteria
AT3G47340	No HGT detection	DIN6, AT-ASN1, ASN1	glutamine-dependent asparagine synthase 1, DARK INDUCIBLE 6, ARABIDOPSIS THALIANA GLUTAMINE-DEPENDENT ASPARAGINE SYNTHASE 1	glutamine-dependent asparagine synthase 1	Vascular plant,Bryophyta,Green algae,Cryptista,SAR,Amorphea,plant-associated bacteria,non-plant associated bacteria
AT3G49880	HGT from bacteria to plants	GH43B		glycosyl hydrolase family protein 43	Vascular plant,Green algae,Amorphea,plant-associated bacteria,non-plant associated bacteria
AT3G50560	HGT from bacteria to eukaryotes	no symbol available	no full name available	NAD(P)-binding Rossmann-fold superfamily protein	Vascular plant,Bryophyta,Amorphea,Archaea,plant-associated bacteria,non-plant associated bacteria
AT3G50880	HGT from bacteria to plants	no symbol available	no full name available	DNA glycosylase superfamily protein	Vascular plant,Green algae,Amorphea,non-plant associated bacteria
AT3G52905	HGT from bacteria to plants	no symbol available	no full name available	Polynucleotidyl transferase%2C ribonuclease H-like superfamily protein	Vascular plant,Bryophyta,Red algae,plant-associated bacteria,non-plant associated bacteria
AT3G53450	No HGT detection	LOG4	LONELY GUY 4	Putative lysine decarboxylase family protein	Vascular plant,Bryophyta,Green algae,Red algae,Cryptista,SAR,Amorphea,Archaea,plant-associated bacteria,non-plant associated bacteria
AT3G53620	HGT from bacteria to plants	PPa4, AtPPa4	pyrophosphorylase 4	pyrophosphorylase 4	Vascular plant,Bryophyta,Green algae,plant-associated bacteria,non-plant associated bacteria
AT3G54150	HGT from bacteria to plants	EFD	EXINE FORMATION DEFECTIVE	S-adenosyl-L-methionine-dependent methyltransferases superfamily protein	Vascular plant,Bryophyta,Green algae,Archaea,plant-associated bacteria,non-plant associated bacteria
AT3G54420	No HGT detection	ATCHITIV, CHIV, EP3, ATEP3	CHITINASE CLASS IV, homolog of carrot EP3-3 chitinase	homolog of carrot EP3-3 chitinase	,Bryophyta,SAR,Amorphea,plant-associated bacteria,non-plant associated bacteria
AT3G54470	HGT from eukaryotes to bacteria	no symbol available	no full name available	uridine 5'-monophosphate synthase / UMP synthase (PYRE-F) (UMPS)	,Amorphea,plant-associated bacteria,non-plant associated bacteria
AT3G54540	HGT from eukaryotes to bacteria	ATGCN4, ABCF4, GCN4	ATP-binding cassette F4, general control non-repressible 4	general control non-repressible 4	Vascular plant,Bryophyta,Green algae,Red algae,Cryptista,SAR,Amorphea,plant-associated bacteria		Uncertain direction
AT3G55030	No HGT detection	PGPS2	phosphatidylglycerolphosphate synthase 2	phosphatidylglycerolphosphate synthase 2	Vascular plant,Bryophyta,Green algae,Red algae,SAR,Amorphea,Archaea,plant-associated bacteria,non-plant associated bacteria
AT3G56380	HGT from bacteria to plants	RR17, ARR17	response regulator 17	response regulator 17	Vascular plant,Archaea,plant-associated bacteria
AT3G58450	No HGT detection	GRUSP, USP	Universal Stress Protein, Germination-Related Universal Stress Protein	Adenine nucleotide alpha hydrolases-like superfamily protein	,Archaea,non-plant associated bacteria
AT3G59220	HGT from bacteria to eukaryotes	PRN, PRN1, ATPIRIN1	pirin	pirin	Vascular plant,Bryophyta,Green algae,Red algae,Cryptista,SAR,Amorphea,Archaea,plant-associated bacteria,non-plant associated bacteria
AT3G61220	No HGT detection	SDR1	short-chain dehydrogenase/reductase 1	NAD(P)-binding Rossmann-fold superfamily protein	Vascular plant,Bryophyta,Green algae,Red algae,Cryptista,SAR,Amorphea,Archaea,plant-associated bacteria,non-plant associated bacteria
AT3G61610	HGT from eukaryotes to bacteria	no symbol available	no full name available	Galactose mutarotase-like superfamily protein	Vascular plant,Bryophyta,Green algae,Red algae,SAR,Amorphea,plant-associated bacteria,non-plant associated bacteria	Low bootstrap value
AT3G62000	No HGT detection	no symbol available	no full name available	S-adenosyl-L-methionine-dependent methyltransferases superfamily protein	Vascular plant,Bryophyta,Green algae,Amorphea,Archaea,plant-associated bacteria,non-plant associated bacteria
AT3G62120	No HGT detection	ProRS-Cyt, AtProRS-Cyt	prolyl-tRNA synthetase cytosolic	Class II aaRS and biotin synthetases superfamily protein	Vascular plant,Bryophyta,Green algae,Red algae,SAR,Amorphea,Archaea,plant-associated bacteria,non-plant associated bacteria
AT3G62710	No HGT detection	no symbol available	no full name available	Glycosyl hydrolase family protein	Vascular plant,Bryophyta,SAR,Amorphea,Archaea,plant-associated bacteria,non-plant associated bacteria
AT3G62960	No HGT detection	ROXY8		Thioredoxin superfamily protein	Vascular plant,Bryophyta,Green algae,Red algae,SAR,Amorphea,Archaea,plant-associated bacteria,non-plant associated bacteria
AT4G01480	HGT from bacteria to plants	PPa5, AtPPa5	pyrophosphorylase 5	pyrophosphorylase 5	Vascular plant,Bryophyta,Green algae,plant-associated bacteria,non-plant associated bacteria
AT4G01700	No HGT detection	no symbol available	no full name available	Chitinase family protein	,Bryophyta,SAR,Amorphea,plant-associated bacteria,non-plant associated bacteria
AT4G01897	No HGT detection	no symbol available	no full name available	dihydroorotate dehydrogenase	Vascular plant,Amorphea,plant-associated bacteria,non-plant associated bacteria
AT4G02485	HGT from eukaryotes to bacteria	no symbol available	no full name available	2-oxoglutarate (2OG) and Fe(II)-dependent oxygenase superfamily protein	Vascular plant,Green algae,Amorphea,non-plant associated bacteria
AT4G02850	No HGT detection	DAAR1, DEG20	D-amino acid racemase1	phenazine biosynthesis PhzC/PhzF family protein	Vascular plant,Bryophyta,Green algae,Red algae,Cryptista,Amorphea,Archaea,plant-associated bacteria,non-plant associated bacteria
AT4G11050	HGT from plants to bacteria	AtGH9C3, GH9C3	glycosyl hydrolase 9C3	glycosyl hydrolase 9C3	Vascular plant,Green algae,plant-associated bacteria
AT4G12290	HGT from eukaryotes to bacteria	CuAO	Copper Amine Oxidase	Copper amine oxidase family protein	Vascular plant,Bryophyta,Green algae,Red algae,SAR,Amorphea,Archaea,plant-associated bacteria,non-plant associated bacteria
AT4G13890	No HGT detection	SHM5, EDA36, EDA37	EMBRYO SAC DEVELOPMENT ARREST 36, EMBRYO SAC DEVELOPMENT ARREST 37, SERINE HYDROXYMETHYLTRANSFERASE 5	Pyridoxal phosphate (PLP)-dependent transferases superfamily protein	Vascular plant,Bryophyta,Green algae,Red algae,Cryptista,SAR,Amorphea,Archaea,plant-associated bacteria,non-plant associated bacteria
AT4G13930	No HGT detection	SHM4	serine hydroxymethyltransferase 4	serine hydroxymethyltransferase 4	Vascular plant,Bryophyta,Green algae,Red algae,Cryptista,SAR,Amorphea,Archaea,plant-associated bacteria,non-plant associated bacteria
AT4G13940	No HGT detection	MEE58, SAHH1, EMB1395, HOG1, SAH1, ATSAHH1	EMBRYO DEFECTIVE 1395, HOMOLOGY-DEPENDENT GENE SILENCING 1, MATERNAL EFFECT EMBRYO ARREST 58, S-ADENOSYL-L-HOMOCYSTEIN HYDROLASE 1	S-adenosyl-L-homocysteine hydrolase	Vascular plant,Bryophyta,Green algae,Red algae,SAR,plant-associated bacteria,non-plant associated bacteria
AT4G14030	HGT from eukaryotes to bacteria	SBP1, AtSBP1	selenium-binding protein 1	selenium-binding protein 1	Vascular plant,Bryophyta,Green algae,Red algae,Amorphea,Archaea,plant-associated bacteria,non-plant associated bacteria
AT4G14930	No HGT detection	no symbol available	no full name available	Survival protein SurE-like phosphatase/nucleotidase	Vascular plant,Green algae,Amorphea,Archaea,plant-associated bacteria
AT4G15093	HGT from bacteria to plants	LigB, AtLigB		catalytic LigB subunit of aromatic ring-opening dioxygenase family	Vascular plant,Bryophyta,Archaea,plant-associated bacteria,non-plant associated bacteria	Low bootstrap value
AT4G17050	No HGT detection	UGLYAH	ureidoglycine aminohydrolase	ureidoglycine aminohydrolase	,Amorphea,plant-associated bacteria
AT4G17085	HGT from bacteria to plants	no symbol available	no full name available	Putative membrane lipoprotein	Vascular plantplant-associated bacteria
AT4G18920	HGT from eukaryotes to bacteria	no symbol available	no full name available	histone acetyltransferase (DUF1264)	Vascular plant,Bryophyta,Green algae,Amorphea,plant-associated bacteria,non-plant associated bacteria
AT4G21320	HGT from plants to bacteria	HSA32	HEAT-STRESS-ASSOCIATED 32	Aldolase-type TIM barrel family protein	Vascular plant,Bryophyta,non-plant associated bacteria
AT4G22305	HGT from bacteria to eukaryotes	SOBER1	SUPPRESSOR OF AVRBST-ELICITED RESISTANCE 1	alpha/beta-Hydrolases superfamily protein	Vascular plant,Bryophyta,Green algae,Cryptista,SAR,Amorphea,plant-associated bacteria,non-plant associated bacteria	Low bootstrap value
AT4G22530	HGT from bacteria to plants	no symbol available	no full name available	S-adenosyl-L-methionine-dependent methyltransferases superfamily protein	Vascular plant,Bryophyta,Green algae,Archaea,plant-associated bacteria,non-plant associated bacteria
AT4G22570	No HGT detection	APT3	adenine phosphoribosyl transferase 3	adenine phosphoribosyl transferase 3	Vascular plant,Bryophyta,Green algae,Red algae,Cryptista,SAR,Amorphea,Archaea,plant-associated bacteria,non-plant associated bacteria
AT4G22720	HGT from eukaryotes to bacteria	no symbol available	no full name available	Actin-like ATPase superfamily protein	Vascular plant,Bryophyta,Green algae,SAR,Amorphea,non-plant associated bacteria		Uncertain direction
AT4G23400	No HGT detection	PIP1D, PIP1;5	plasma membrane intrinsic protein 1;5	plasma membrane intrinsic protein 1%3B5	,Green algae,Red algae,Cryptista,SAR,Amorphea,Archaea,plant-associated bacteria,non-plant associated bacteria
AT4G23730	No HGT detection	no symbol available	no full name available	Galactose mutarotase-like superfamily protein	Vascular plant,Bryophyta,Green algae,Red algae,Cryptista,SAR,Amorphea,Archaea,plant-associated bacteria,non-plant associated bacteria
AT4G23730	No HGT detection	no symbol available	no full name available	Galactose mutarotase-like superfamily protein	Vascular plant,Bryophyta,Green algae,Red algae,Cryptista,SAR,Amorphea,plant-associated bacteria,non-plant associated bacteria
AT4G23730	No HGT detection	no symbol available	no full name available	Galactose mutarotase-like superfamily protein	Vascular plant,Bryophyta,Green algae,Red algae,Cryptista,SAR,Amorphea,Archaea,plant-associated bacteria,non-plant associated bacteria
AT4G23730	No HGT detection	no symbol available	no full name available	Galactose mutarotase-like superfamily protein	Vascular plant,Bryophyta,Green algae,Red algae,Cryptista,SAR,Amorphea,plant-associated bacteria,non-plant associated bacteria
AT4G24080	HGT from bacteria to plants	ALL1	aldolase like	aldolase like	Vascular plantplant-associated bacteria,non-plant associated bacteria
AT4G24260	No HGT detection	AtKOR3, KOR3, ATGH9A3, GH9A3	glycosyl hydrolase 9A3	glycosyl hydrolase 9A3	,Archaea,plant-associated bacteria
AT4G24340	HGT from bacteria to plants	no symbol available	no full name available	Phosphorylase superfamily protein	Vascular plantplant-associated bacteria,non-plant associated bacteria
AT4G24350	HGT from bacteria to plants	no symbol available	no full name available	Phosphorylase superfamily protein	Vascular plantplant-associated bacteria,non-plant associated bacteria
AT4G25000	HGT from bacteria to plants	ATAMY1, AMY1	alpha-amylase-like	alpha-amylase-like protein	Vascular plant,Bryophyta,Green algae,plant-associated bacteria,non-plant associated bacteria
AT4G25780	HGT from eukaryotes to bacteria	AtCAPE2		CAP (Cysteine-rich secretory proteins%2C Antigen 5%2C and Pathogenesis-related 1 protein) superfamily protein	Vascular plant,Bryophyta,Amorphea,plant-associated bacteria,non-plant associated bacteria
AT4G25900	HGT from eukaryotes to bacteria	no symbol available	no full name available	Galactose mutarotase-like superfamily protein	Vascular plant,Bryophyta,Green algae,Red algae,SAR,Amorphea,plant-associated bacteria,non-plant associated bacteria	Low bootstrap value
AT4G26260	HGT from eukaryotes to bacteria	MIOX4	myo-inositol oxygenase 4	myo-inositol oxygenase 4	,Amorphea,plant-associated bacteria,non-plant associated bacteria
AT4G26270	No HGT detection	PFK3	phosphofructokinase 3	phosphofructokinase 3	Vascular plant,Bryophyta,Green algae,Red algae,Cryptista,SAR,Amorphea,Archaea,plant-associated bacteria,non-plant associated bacteria
AT4G26860	No HGT detection	no symbol available	no full name available	Putative pyridoxal phosphate-dependent enzyme%2C YBL036C type	Vascular plant,Bryophyta,Green algae,Red algae,Cryptista,SAR,Amorphea,Archaea,plant-associated bacteria,non-plant associated bacteria
AT4G27270	HGT from bacteria to eukaryotes	no symbol available	no full name available	Quinone reductase family protein	Vascular plant,Bryophyta,Green algae,Red algae,Amorphea,Archaea,plant-associated bacteria,non-plant associated bacteria
AT4G28088	No HGT detection	no symbol available	no full name available	Low temperature and salt responsive protein family	,Green algae,Amorphea,plant-associated bacteria
AT4G28320	HGT from eukaryotes to bacteria	AtMAN5, MAN5	endo-beta-mannase 5	Glycosyl hydrolase superfamily protein	Vascular plant,Bryophyta,Green algae,Amorphea,plant-associated bacteria,non-plant associated bacteria
AT4G28680	HGT from bacteria to eukaryotes	TYRDC1, AtTYDC, TYDC, TYRDC	L-TYROSINE DECARBOXYLASE 1, L-tyrosine decarboxylase	L-tyrosine decarboxylase	Vascular plant,Bryophyta,Green algae,Amorphea,Archaea,plant-associated bacteria,non-plant associated bacteria		Uncertain direction
AT4G28720	HGT from bacteria to plants	CKRC2, YUC8	YUCCA 8, cytokinin induced root curling 2	Flavin-binding monooxygenase family protein	Vascular plant,Bryophyta,plant-associated bacteria,non-plant associated bacteria
AT4G28940	HGT from bacteria to plants	no symbol available	no full name available	Phosphorylase superfamily protein	Vascular plantplant-associated bacteria,non-plant associated bacteria
AT4G29010	HGT from bacteria to eukaryotes	AIM1	ABNORMAL INFLORESCENCE MERISTEM	Enoyl-CoA hydratase/isomerase family	Vascular plant,Bryophyta,Green algae,SAR,Amorphea,plant-associated bacteria,non-plant associated bacteria
AT4G29220	HGT from eukaryotes to bacteria	PFK1	phosphofructokinase 1	phosphofructokinase 1	Vascular plant,Bryophyta,Green algae,Red algae,Cryptista,SAR,Amorphea,Archaea,plant-associated bacteria,non-plant associated bacteria
AT4G29740	No HGT detection	CKX4, ATCKX4	cytokinin oxidase 4	cytokinin oxidase 4	,Amorphea,Archaea,non-plant associated bacteria
AT4G30020	HGT from plants to bacteria	no symbol available	no full name available	PA-domain containing subtilase family protein	Vascular plant,Green algae,non-plant associated bacteria
AT4G30320	HGT from eukaryotes to bacteria	AtCAPE6		CAP (Cysteine-rich secretory proteins%2C Antigen 5%2C and Pathogenesis-related 1 protein) superfamily protein	Vascular plant,SAR,Amorphea,plant-associated bacteria
AT4G30660	No HGT detection	no symbol available	no full name available	Low temperature and salt responsive protein family	plant-associated bacteria,non-plant associated bacteria
AT4G30900	HGT from bacteria to plants	no symbol available	no full name available	DNAse I-like superfamily protein	Vascular plantnon-plant associated bacteria
AT4G31470	HGT from eukaryotes to bacteria	no symbol available	no full name available	CAP (Cysteine-rich secretory proteins%2C Antigen 5%2C and Pathogenesis-related 1 protein) superfamily protein	Vascular plant,SAR,Amorphea,plant-associated bacteria
AT4G32540	HGT from bacteria to plants	YUC, YUC1	YUCCA, YUCCA 1	Flavin-binding monooxygenase family protein	Vascular plant,Bryophyta,plant-associated bacteria,non-plant associated bacteria
AT4G32840	HGT from eukaryotes to bacteria	PFK6	phosphofructokinase 6	phosphofructokinase 6	Vascular plant,Bryophyta,Green algae,Red algae,Cryptista,SAR,Amorphea,Archaea,plant-associated bacteria,non-plant associated bacteria	Low bootstrap value
AT4G33090	HGT from eukaryotes to bacteria	APM1, ATAPM1	AMINOPEPTIDASE M1, aminopeptidase M1	aminopeptidase M1	Vascular plant,Bryophyta,SAR,Amorphea,Archaea,non-plant associated bacteria
AT4G33110	No HGT detection	no symbol available	no full name available	S-adenosyl-L-methionine-dependent methyltransferases superfamily protein	Vascular plant,Bryophyta,Green algae,Red algae,SAR,Amorphea,plant-associated bacteria,non-plant associated bacteria
AT4G33120	No HGT detection	no symbol available	no full name available	S-adenosyl-L-methionine-dependent methyltransferases superfamily protein	Vascular plant,Bryophyta,Green algae,Red algae,SAR,Amorphea,plant-associated bacteria,non-plant associated bacteria
AT4G33220	No HGT detection	ATPME44, PME44	pectin methylesterase 44, A. THALIANA PECTIN METHYLESTERASE 44	pectin methylesterase 44	,Green algae,SAR,Amorphea,Archaea,non-plant associated bacteria
AT4G33670	No HGT detection	L-GalDH	L-galactose dehydrogenase	NAD(P)-linked oxidoreductase superfamily protein	Vascular plant,Bryophyta,Green algae,Red algae,Amorphea,plant-associated bacteria,non-plant associated bacteria
AT4G33710	HGT from eukaryotes to bacteria	no symbol available	no full name available	CAP (Cysteine-rich secretory proteins%2C Antigen 5%2C and Pathogenesis-related 1 protein) superfamily protein	Vascular plant,Bryophyta,SAR,Amorphea,plant-associated bacteria,non-plant associated bacteria	Low bootstrap value
AT4G33730	HGT from eukaryotes to bacteria	ATCAPE1	CAP-derived peptide 1	CAP (Cysteine-rich secretory proteins%2C Antigen 5%2C and Pathogenesis-related 1 protein) superfamily protein	Vascular plant,Bryophyta,SAR,Amorphea,plant-associated bacteria,non-plant associated bacteria	Low bootstrap value
AT4G34050	No HGT detection	CCoAOMT1	caffeoyl coenzyme A O-methyltransferase 1	S-adenosyl-L-methionine-dependent methyltransferases superfamily protein	Vascular plant,Bryophyta,Green algae,Red algae,Amorphea,Archaea,plant-associated bacteria,non-plant associated bacteria
AT4G35810	No HGT detection	no symbol available	no full name available	2-oxoglutarate (2OG) and Fe(II)-dependent oxygenase superfamily protein	Vascular plant,Bryophyta,Green algae,Cryptista,SAR,Amorphea,plant-associated bacteria,non-plant associated bacteria
AT4G36940	HGT from bacteria to eukaryotes	NAPRT1	nicotinate phosphoribosyltransferase 1	nicotinate phosphoribosyltransferase 1	Vascular plant,Bryophyta,Green algae,Red algae,SAR,Amorphea,Archaea,plant-associated bacteria,non-plant associated bacteria
AT4G37560	HGT from bacteria to plants	IAMH2	IAMHYDROLASE12	Acetamidase/Formamidase family protein	Vascular plant,Bryophyta,Green algae,Red algae,Amorphea,Archaea,plant-associated bacteria,non-plant associated bacteria
AT4G38090	No HGT detection	no symbol available	no full name available	ribosomal protein S5 domain protein	Vascular plant,Green algae,SAR,,plant-associated bacteria,non-plant associated bacteria
AT5G01490	HGT from bacteria to eukaryotes	CAX4, ATCAX4	cation exchanger 4	cation exchanger 4	Vascular plant,Bryophyta,Green algae,SAR,Amorphea,Archaea,plant-associated bacteria,non-plant associated bacteria
AT5G01670	No HGT detection	no symbol available	no full name available	NAD(P)-linked oxidoreductase superfamily protein	Vascular plant,Bryophyta,Green algae,Red algae,Cryptista,SAR,Amorphea,Archaea,plant-associated bacteria,non-plant associated bacteria
AT5G01930	HGT from eukaryotes to bacteria	MAN6, AtMAN6	endo-beta-mannase 6	Glycosyl hydrolase superfamily protein	Vascular plant,Bryophyta,Green algae,Amorphea,plant-associated bacteria,non-plant associated bacteria		Uncertain direction
AT5G03860	HGT from bacteria to plants	MLS	malate synthase	malate synthase	Vascular plant,Bryophyta,Green algae,plant-associated bacteria,non-plant associated bacteria
AT5G04520	HGT from eukaryotes to bacteria	no symbol available	no full name available	3-oxoacyl-acyl-carrier synthase-like protein (Protein of unknown function DUF455)	Vascular plant,Bryophyta,Green algae,Red algae,Amorphea,plant-associated bacteria,non-plant associated bacteria
AT5G04885	No HGT detection	BGLC3		Glycosyl hydrolase family protein	Vascular plant,Bryophyta,SAR,Amorphea,Archaea,plant-associated bacteria,non-plant associated bacteria
AT5G05365	No HGT detection	AtHMP44	HEAVY METAL ASSOCIATED PROTEIN 44	Heavy metal transport/detoxification superfamily protein	,Archaea,plant-associated bacteria
AT5G06300	No HGT detection	LOG7	LONELY GUY 7	Putative lysine decarboxylase family protein	Vascular plant,Bryophyta,Green algae,SAR,,plant-associated bacteria,non-plant associated bacteria
AT5G07420	HGT from plants to bacteria	no symbol available	no full name available	Pectin lyase-like superfamily protein	Vascular plant,Bryophyta,Green algae,Archaea,plant-associated bacteria,non-plant associated bacteria
AT5G07460	No HGT detection	MRSA2, ATMSRA2, PMSR2	peptidemethionine sulfoxide reductase 2, ARABIDOPSIS THALIANA METHIONINE SULFOXIDE REDUCTASE 2	peptidemethionine sulfoxide reductase 2	Vascular plant,Bryophyta,Green algae,Cryptista,SAR,Amorphea,Archaea,plant-associated bacteria,non-plant associated bacteria
AT5G08170	No HGT detection	ATAIH, EMB1873	AGMATINE IMINOHYDROLASE, EMBRYO DEFECTIVE 1873	porphyromonas-type peptidyl-arginine deiminase family protein	Vascular plant,Bryophyta,Green algae,Red algae,SAR,plant-associated bacteria,non-plant associated bacteria
AT5G09730	HGT from eukaryotes to bacteria	ATBX3, BX3, ATBXL3, BXL3, XYL3	beta-xylosidase 3, BETA-XYLOSIDASE 3	beta-xylosidase 3	Vascular plant,Bryophyta,Green algae,SAR,Amorphea,Archaea,plant-associated bacteria
AT5G09830	No HGT detection	BolA3, BolA2	homolog of E.coli BolA 2, BolA3	BolA-like family protein	Vascular plant,Bryophyta,Green algae,Red algae,Amorphea,Archaea,plant-associated bacteria,non-plant associated bacteria
AT5G12130	No HGT detection	PDE149, ATTERC	TELLURITE RESISTANCE C, PIGMENT DEFECTIVE 149	integral membrane TerC family protein	Vascular plant,Green algae,Red algae,Cryptista,SAR,Archaea,plant-associated bacteria,non-plant associated bacteria
AT5G14470	No HGT detection	AtGALK2, GALK2	galactokinase 2	GHMP kinase family protein	,Archaea,plant-associated bacteria,non-plant associated bacteria
AT5G14500	HGT from eukaryotes to bacteria	no symbol available	no full name available	aldose 1-epimerase family protein	Vascular plant,Bryophyta,Green algae,Red algae,SAR,Amorphea,plant-associated bacteria,non-plant associated bacteria
AT5G14570	No HGT detection	ATNRT2.7, NRT2.7	high affinity nitrate transporter 2.7	high affinity nitrate transporter 2.7	Vascular plant,Bryophyta,Green algae,Red algae,SAR,plant-associated bacteria,non-plant associated bacteria
AT5G14800	HGT from bacteria to eukaryotes	P5CR, AT-P5C1, AT-P5R, EMB2772	EMBRYO DEFECTIVE 2772, pyrroline-5- carboxylate (P5C) reductase, PYRROLINE-5- CARBOXYLATE (P5C) REDUCTASE	pyrroline-5- carboxylate (P5C) reductase	Vascular plant,Bryophyta,Green algae,Red algae,SAR,Amorphea,Archaea,plant-associated bacteria,non-plant associated bacteria
AT5G16450	HGT from bacteria to plants	no symbol available	no full name available	Ribonuclease E inhibitor RraA/Dimethylmenaquinone methyltransferase	Vascular plant,Bryophyta,plant-associated bacteria,non-plant associated bacteria
AT5G17310	HGT from eukaryotes to bacteria	AtUGP2, UGP2	UDP-GLUCOSE PYROPHOSPHORYLASE 2, UDP-glucose pyrophosphorylase 2	UDP-glucose pyrophosphorylase 2	Vascular plant,Bryophyta,Green algae,Red algae,SAR,Amorphea,plant-associated bacteria,non-plant associated bacteria
AT5G18990	No HGT detection	no symbol available	no full name available	Pectin lyase-like superfamily protein	,Green algae,SAR,Amorphea,Archaea,non-plant associated bacteria
AT5G20520	No HGT detection	WAV2, ABAPT11	ABHD17 (Alpha/Beta Hydrolase Domain-containing Protein 17)-like Acyl Protein Thioesterase 11, WAVY GROWTH 2	alpha/beta-Hydrolases superfamily protein	Vascular plant,Bryophyta,Green algae,Red algae,Cryptista,SAR,Amorphea,Archaea,plant-associated bacteria,non-plant associated bacteria
AT5G20940	No HGT detection	no symbol available	no full name available	Glycosyl hydrolase family protein	Vascular plant,Bryophyta,SAR,Amorphea,Archaea,plant-associated bacteria,non-plant associated bacteria
AT5G21070	No HGT detection	no symbol available	no full name available	Fe(3+) dicitrate transport system permease	,Archaea,plant-associated bacteria,non-plant associated bacteria
AT5G23220	HGT from bacteria to plants	NIC3	nicotinamidase 3	nicotinamidase 3	Vascular plant,Bryophyta,Archaea,non-plant associated bacteria
AT5G23230	HGT from bacteria to plants	NIC2	nicotinamidase 2	nicotinamidase 2	Vascular plant,Bryophyta,Archaea,plant-associated bacteria,non-plant associated bacteria
AT5G25530	No HGT detection	no symbol available	no full name available	DNAJ heat shock family protein	non-plant associated bacteria
AT5G25620	HGT from bacteria to plants	AtYUC6, YUC6	YUCCA6	Flavin-binding monooxygenase family protein	Vascular plant,Bryophyta,plant-associated bacteria,non-plant associated bacteria
AT5G26120	No HGT detection	ASD2, ATASD2	alpha-L-arabinofuranosidase 2, ARABIDOPSIS THALIANA ALPHA-L-ARABINOFURANOSIDASE 2	alpha-L-arabinofuranosidase 2	,Amorphea,Archaea,plant-associated bacteria,non-plant associated bacteria
AT5G26130	HGT from eukaryotes to bacteria	AtCAPE8		CAP (Cysteine-rich secretory proteins%2C Antigen 5%2C and Pathogenesis-related 1 protein) superfamily protein	Vascular plant,Bryophyta,Amorphea,plant-associated bacteria,non-plant associated bacteria	Low bootstrap value
AT5G26810	No HGT detection	no symbol available	no full name available	Pectin lyase-like superfamily protein	,Green algae,SAR,Amorphea,Archaea,plant-associated bacteria,non-plant associated bacteria
AT5G36950	No HGT detection	DegP10, DEG10	DegP protease 10, degradation of periplasmic proteins 10	DegP protease 10	Vascular plant,Green algae,Amorphea,plant-associated bacteria,non-plant associated bacteria
AT5G37830	HGT from bacteria to eukaryotes	OXP1	oxoprolinase 1	oxoprolinase 1	Vascular plant,Bryophyta,Green algae,Red algae,SAR,Amorphea,Archaea,plant-associated bacteria,non-plant associated bacteria
AT5G38830	HGT from bacteria to plants	no symbol available	no full name available	Cysteinyl-tRNA synthetase%2C class Ia family protein	Vascular plant,Bryophyta,Green algae,plant-associated bacteria,non-plant associated bacteria
AT5G41850	HGT from eukaryotes to bacteria	no symbol available	no full name available	alpha/beta-Hydrolases superfamily protein	Vascular plant,Amorphea,plant-associated bacteria
AT5G42370	No HGT detection	no symbol available	no full name available	Calcineurin-like metallo-phosphoesterase superfamily protein	plant-associated bacteria,non-plant associated bacteria
AT5G42740	HGT from bacteria to plants	no symbol available	no full name available	Sugar isomerase (SIS) family protein	Vascular plant,Bryophyta,Green algae,Archaea,plant-associated bacteria,non-plant associated bacteria	Low bootstrap value
AT5G43890	HGT from bacteria to plants	YUC5, SUPER1	YUCCA5, SUPPRESSOR OF ER 1	Flavin-binding monooxygenase family protein	Vascular plant,Bryophyta,plant-associated bacteria,non-plant associated bacteria
AT5G45020	No HGT detection	no symbol available	no full name available	Glutathione S-transferase family protein	Vascular plant,Bryophyta,Green algae,Red algae,Cryptista,SAR,Amorphea,Archaea,plant-associated bacteria,non-plant associated bacteria
AT5G45690	HGT from eukaryotes to bacteria	no symbol available	no full name available	histone acetyltransferase (DUF1264)	Vascular plant,Bryophyta,Green algae,Amorphea,plant-associated bacteria,non-plant associated bacteria
AT5G45920	HGT from bacteria to eukaryotes	GGL28	Guard-cell-enriched GDSL Lipase 28	SGNH hydrolase-type esterase superfamily protein	Vascular plant,Bryophyta,Green algae,SAR,Amorphea,plant-associated bacteria,non-plant associated bacteria
AT5G47500	HGT from plants to bacteria	PME5	pectin methylesterase 5	Pectin lyase-like superfamily protein	Vascular plant,Bryophyta,Archaea,non-plant associated bacteria
AT5G47560	HGT from bacteria to plants	ATSDAT, ATTDT, TDT	TONOPLAST DICARBOXYLATE TRANSPORTER, tonoplast dicarboxylate transporter	tonoplast dicarboxylate transporter	Vascular plant,Bryophyta,Green algae,Archaea,plant-associated bacteria,non-plant associated bacteria
AT5G47810	HGT from eukaryotes to bacteria	PFK2	phosphofructokinase 2	phosphofructokinase 2	Vascular plant,Bryophyta,Green algae,Red algae,Cryptista,SAR,Amorphea,Archaea,plant-associated bacteria,non-plant associated bacteria
AT5G48375	HGT from eukaryotes to bacteria	TGG3, BGLU39	thioglucoside glucosidase 3, BETA GLUCOSIDASE 39	thioglucoside glucosidase 3	Vascular plant,Bryophyta,Green algae,Red algae,SAR,Amorphea,plant-associated bacteria		Uncertain direction
AT5G49360	HGT from eukaryotes to bacteria	ATBXL1, BXL1	beta-xylosidase 1, BETA-XYLOSIDASE 1	beta-xylosidase 1	Vascular plant,Bryophyta,Green algae,SAR,Amorphea,Archaea,plant-associated bacteria		Uncertain direction
AT5G49720	No HGT detection	KOR, RSW2, TSD1, GH9A1, DEC, KOR1, ATGH9A1, IRX2	DEFECTIVE CYTOKINESIS, glycosyl hydrolase 9A1, KORRIGAN, RADIALLY SWOLLEN 2, TUMOROUS SHOOT DEVELOPMENT 1, IRREGULAR XYLEM 2, KORRIGAN 1	glycosyl hydrolase 9A1	,Green algae,Archaea,plant-associated bacteria,non-plant associated bacteria
AT5G50110	HGT from bacteria to plants	no symbol available	no full name available	S-adenosyl-L-methionine-dependent methyltransferases superfamily protein	Vascular plant,Bryophyta,Green algae,Red algae,plant-associated bacteria,non-plant associated bacteria
AT5G50300	HGT from bacteria to plants	AZG2, ATAZG2	AZA-GUANINE RESISTANT2, ARABIDOPSIS THALIANA AZA-GUANINE RESISTANT2	Xanthine/uracil permease family protein	Vascular plant,Bryophyta,Green algae,Amorphea,Archaea,plant-associated bacteria,non-plant associated bacteria	Low bootstrap value
AT5G52190	HGT from bacteria to plants	no symbol available	no full name available	Sugar isomerase (SIS) family protein	Vascular plant,Bryophyta,plant-associated bacteria,non-plant associated bacteria	Low bootstrap value
AT5G54500	HGT from bacteria to eukaryotes	FQR1	flavodoxin-like quinone reductase 1	flavodoxin-like quinone reductase 1	Vascular plant,Bryophyta,Green algae,Red algae,Amorphea,Archaea,plant-associated bacteria,non-plant associated bacteria
AT5G55590	No HGT detection	QRT1	QUARTET 1	Pectin lyase-like superfamily protein	,Green algae,SAR,Amorphea,Archaea,plant-associated bacteria,non-plant associated bacteria
AT5G56630	HGT from eukaryotes to bacteria	PFK7	phosphofructokinase 7	phosphofructokinase 7	Vascular plant,Bryophyta,Green algae,Red algae,Cryptista,SAR,Amorphea,Archaea,plant-associated bacteria,non-plant associated bacteria
AT5G56760	No HGT detection	SERAT1;1, ATSERAT1;1, SAT5, SAT-52	SERINE ACETYLTRANSFERASE 52, SERINE ACETYLTRANSFERASE 5, serine acetyltransferase 1;1	serine acetyltransferase 1%3B1	Vascular plant,Green algae,Red algae,SAR,plant-associated bacteria,non-plant associated bacteria
AT5G57330	HGT from eukaryotes to bacteria	no symbol available	no full name available	Galactose mutarotase-like superfamily protein	Vascular plant,Bryophyta,Green algae,Red algae,Cryptista,SAR,Amorphea,Archaea,plant-associated bacteria,non-plant associated bacteria	Low bootstrap value	Uncertain direction
AT5G57655	HGT from bacteria to eukaryotes	no symbol available	no full name available	xylose isomerase family protein	Vascular plant,Bryophyta,Green algae,Amorphea,Archaea,plant-associated bacteria,non-plant associated bacteria
AT5G57700	HGT from bacteria to eukaryotes	no symbol available	no full name available	BNR/Asp-box repeat family protein	Vascular plant,Bryophyta,Green algae,Amorphea,plant-associated bacteria,non-plant associated bacteria
AT5G58800	HGT from bacteria to eukaryotes	no symbol available	no full name available	Quinone reductase family protein	Vascular plant,Bryophyta,Green algae,Red algae,Amorphea,Archaea,plant-associated bacteria,non-plant associated bacteria
AT5G58980	No HGT detection	AtNCER3	Neutral Ceramidase3	Neutral/alkaline non-lysosomal ceramidase	plant-associated bacteria,non-plant associated bacteria
AT5G59490	No HGT detection	no symbol available	no full name available	Haloacid dehalogenase-like hydrolase (HAD) superfamily protein	Vascular plant,Green algae,Amorphea,plant-associated bacteria,non-plant associated bacteria
AT5G59720	No HGT detection	HSP18.2	heat shock protein 18.2	heat shock protein 18.2	Vascular plant,Bryophyta,Green algae,Red algae,Cryptista,SAR,Amorphea,Archaea,plant-associated bacteria,non-plant associated bacteria
AT5G60540	HGT from bacteria to eukaryotes	PDX2, EMB2407, ATPDX2	PYRIDOXINE BIOSYNTHESIS 2, pyridoxine biosynthesis 2, EMBRYO DEFECTIVE 2407	pyridoxine biosynthesis 2	Vascular plant,Bryophyta,Green algae,Red algae,SAR,Amorphea,Archaea,plant-associated bacteria,non-plant associated bacteria
AT5G60770	HGT from bacteria to eukaryotes	NRT2.4, ATNRT2.4	ARABIDOPSIS THALIANA NITRATE TRANSPORTER 2.4, nitrate transporter 2.4	nitrate transporter 2.4	Vascular plant,Bryophyta,Green algae,Red algae,SAR,Amorphea,plant-associated bacteria,non-plant associated bacteria
AT5G60780	HGT from bacteria to eukaryotes	ATNRT2.3, NRT2.3	nitrate transporter 2.3, ARABIDOPSIS THALIANA NITRATE TRANSPORTER 2.3	nitrate transporter 2.3	Vascular plant,Bryophyta,Green algae,Red algae,SAR,Amorphea,plant-associated bacteria,non-plant associated bacteria
AT5G61050	No HGT detection	no symbol available	no full name available	histone deacetylase-related / HD-like protein	Vascular plant,Green algae,Amorphea,plant-associated bacteria
AT5G61640	No HGT detection	PMSR1, ATMSRA1	ARABIDOPSIS THALIANA METHIONINE SULFOXIDE REDUCTASE A1, peptidemethionine sulfoxide reductase 1	peptidemethionine sulfoxide reductase 1	Vascular plant,Bryophyta,Green algae,Red algae,Cryptista,SAR,Amorphea,Archaea,plant-associated bacteria,non-plant associated bacteria
AT5G61680	HGT from plants to bacteria	no symbol available	no full name available	Pectin lyase-like superfamily protein	Vascular plant,Bryophyta,Green algae,Archaea,non-plant associated bacteria
AT5G62980	HGT from bacteria to plants	FOLB2		Dihydroneopterin aldolase	Vascular plant,Bryophyta,Green algae,plant-associated bacteria,non-plant associated bacteria
AT5G65010	No HGT detection	ASN2	asparagine synthetase 2	asparagine synthetase 2	Vascular plant,Bryophyta,Green algae,SAR,,plant-associated bacteria,non-plant associated bacteria
AT5G66460	No HGT detection	AtMAN7, MAN7	endo-beta-mannase 7	Glycosyl hydrolase superfamily protein	,Green algae,Amorphea,plant-associated bacteria,non-plant associated bacteria
AT5G67540	HGT from bacteria to plants	GH43A		Arabinanase/levansucrase/invertase	Vascular plant,Bryophyta,plant-associated bacteria,non-plant associated bacteria
